# Supplementary material for: Crystal structure of [μ-1κ2 C 1,C 4:2(1,2,3,4-η)-1,2,3,4-tetra­phenyl­buta-1,3-diene-1,4-di­yl]bis­(tri­carbonyl­osmium)(Os—Os)
Source: Acta Crystallogr E Crystallogr Commun. 2018 Aug 14;74(Pt 9):1235–8. doi: 10.1107/S2056989018011179 (PMC6127685; doi:10.1107/S2056989018011179)
Supplement: Supplementary file 1 [file e-74-01235-sup1.cif]

##############################################################################
#                                                                            #
# This CIF contains the data in a paper accepted for publication in          #
# Acta Crystallographica Section E. It conforms to the requirements of       #
# Notes for Authors for Acta Crystallographica Section E, and has been       #
# peer reviewed under the auspices of the IUCr Commission on Journals.       #
#                                                                            #
# Full details of the Crystallographic Information File format               #
# are given in the paper "The Crystallographic Information File (CIF):       #
# a New Standard Archive File for Crystallography" by S. R. Hall, F. H.      #
# Allen and I. D. Brown [Acta Cryst. (1991), A47, 655-685].                  #
#                                                                            #
# The current version of the core CIF dictionary is obtainable from          #
# ftp://ftp.iucr.org/pub/cif_core.dic.                                       #
#                                                                            #
# Software is freely available for graphical display of the structure(s)     #
# in this CIF. For information consult the CIF software page                 #
# http://www.iucr.org/resources/cif/software.                                #
#                                                                            #
# This file may be used for bona fide research purposes within the           #
# scientific community so long as proper attribution is given to the journal # 
# article from which it was obtained.                                        #
#                                                                            #
##############################################################################
data_I
_database_code_depnum_ccdc_archive 'CCDC 1847589'
_audit_creation_method
;
Olex2 1.2
(compiled 2018.05.29 svn.r3508 for OlexSys, GUI svn.r5506)
;
_journal_date_recd_electronic     2018-07-27
_journal_date_accepted     2018-08-06
_journal_name_full     'Acta Crystallographica, Section E'
_journal_year     2018
_journal_volume     74
_journal_issue      9
_journal_page_first     1235
_journal_page_last     1238
_journal_paper_category     GM
_journal_paper_doi     10.1107/S2056989018011179
_journal_coeditor_code     SJ5562
_publ_contact_author_name     'Cynthia B. Powell'
_publ_contact_author_address
;
Department of Chemistry & Biochemistry,
Abilene Christian University, Abilene, TX 79699, USA
;
_publ_contact_author_email     'powellc@acu.edu'
_publ_contact_author_fax     ?
_publ_contact_author_phone     '325-674-2864'
_publ_section_title
;\
Crystal structure of
[\m-1\k^2^<i>C</i>^1^,<i>C</i>^4^:2(1,2,3,4-\h)-1,2,3,4-tetraphenylbuta-1,3-\
diene-1,4-diyl]bis(tricarbonylosmium)(<i>Os</i>---<i>Os</i>)
;
loop_
    _publ_author_name
    _publ_author_footnote
    _publ_author_address
    'Rutledge, Erin F.' .
;
Department of Chemistry & Biochemistry, Abilene Christian University, Abilene,
TX 79699,
USA
;
    'Wilson, Kylie M.' .
;
Department of Chemistry & Biochemistry, Abilene Christian University, Abilene,
TX 79699,
USA
;
    'Martin, Stephanie M.' .
;
Department of Chemistry & Biochemistry, Abilene Christian University, Abilene,
TX 79699,
USA
;
    'Swartout, John W.' .
;
Department of Chemistry & Biochemistry, Abilene Christian University, Abilene,
TX 79699,
USA
;
    'Archambeau, Ashley K.' .
;
Department of Chemistry & Biochemistry, Abilene Christian University, Abilene,
TX 79699,
USA
;
    'Mikeska, Emily R.' .
;
Department of Chemistry & Biochemistry, Abilene Christian University, Abilene,
TX 79699,
USA
;
    'Powell, Gregory L.' .
;
Department of Chemistry & Biochemistry, Abilene Christian University, Abilene,
TX 79699,
USA
;
    'Reinheimer, Eric W.' .
;
Rigaku Oxford Diffraction, The Woodlands, Texas 77381,
USA
;
    'Powell, Cynthia B.' .
;
Department of Chemistry & Biochemistry, Abilene Christian University, Abilene,
TX 79699,
USA
;
_publ_section_synopsis
;
A crystal structure of the osmole complex (\m-\h^4^-C~4~Ph~4~)Os~2~(CO)~6~
revealed an eclipsed sawhorse molecular geometry with no bridging or
semi-bridging carbonyl ligands.
;
_chemical_name_systematic
;\
[\m-1\k^2^<i>C</i>^1^,<i>C</i>^4^:2(1,2,3,4-\h)-1,2,3,4-Tetraphenylbuta-\
1,3-diene-1,4-diyl]bis(tricarbonylosmium)(<i>Os</i>---<i>Os</i>)
;
_chemical_name_common     ?
_chemical_formula_moiety     'C34 H20 O6 Os2'
_chemical_formula_sum     'C34 H20 O6 Os2'
_chemical_formula_iupac     '[Os2 (C28 H20) (C O)6]'
_chemical_formula_weight     904.90
_chemical_melting_point     ?
_shelx_space_group_comment
;
The symmetry employed for this shelxl refinement is uniquely defined
by the following loop, which should always be used as a source of
symmetry information in preference to the above space-group names.
They are only intended as comments.
;
_space_group_crystal_system     monoclinic
_space_group_name_H-M_alt     'I 2/a'
_space_group_name_Hall     '-I 2ya'
loop_
    _space_group_symop_operation_xyz
    'x, y, z'
    '-x+1/2, y, -z'
    'x+1/2, y+1/2, z+1/2'
    '-x+1, y+1/2, -z+1/2'
    '-x, -y, -z'
    'x-1/2, -y, z'
    '-x+1/2, -y+1/2, -z+1/2'
    'x, -y+1/2, z+1/2'
_cell_length_a     15.34710(10)
_cell_length_b     21.2919(2)
_cell_length_c     18.55650(10)
_cell_angle_alpha     90
_cell_angle_beta     90.2980(10)
_cell_angle_gamma     90
_cell_volume     6063.60(8)
_cell_formula_units_Z     8
_cell_measurement_reflns_used     20186
_cell_measurement_theta_min     4.7370
_cell_measurement_theta_max     73.4500
_cell_measurement_temperature     298(2)
_exptl_crystal_description     block
_exptl_crystal_colour     red
_exptl_crystal_size_max     0.145
_exptl_crystal_size_mid     0.079
_exptl_crystal_size_min     0.067
_exptl_crystal_density_diffrn     1.982
_exptl_crystal_density_meas     ?
_exptl_crystal_density_method     ?
_exptl_crystal_F_000     3392
loop_
    _exptl_crystal_face_index_h
    _exptl_crystal_face_index_k
    _exptl_crystal_face_index_l
    _exptl_crystal_face_perp_dist
    -8 8 -2 0.0357
    -1 -13 4 0.0327
    -6 -11 -2 0.0295
    7 -8 -4 0.0447
    3 12 -5 0.0385
    -4 13 0 0.0434
    -8 3 6 0.0528
    -10 2 1 0.0363
    -4 -3 -11 0.0494
    8 -8 3 0.0417
    9 -5 -1 0.0391
    4 12 3 0.0315
    4 4 11 0.0422
_exptl_absorpt_coefficient_mu     15.950
_exptl_absorpt_correction_type     gaussian
_exptl_absorpt_process_details
;
(CrysAlis PRO; Rigaku OD, 2018)
;
_shelx_estimated_absorpt_T_min     ?
_shelx_estimated_absorpt_T_max     ?
_exptl_absorpt_correction_T_min     0.296
_exptl_absorpt_correction_T_max     0.506
_diffrn_ambient_temperature     298(2)
_diffrn_radiation_type     CuK\a
_diffrn_radiation_wavelength     1.54184
_diffrn_measurement_device_type
       'Rigaku OD SuperNova Dual source diffractometer with an AtlasS2 detector'
_diffrn_measurement_device     'four-circle diffractometer'
_diffrn_measurement_method     '\w scans'
_diffrn_detector_area_resol_mean     5.2387
_diffrn_reflns_number     27474
_diffrn_reflns_av_R_equivalents     0.0209
_diffrn_reflns_theta_min     4.766
_diffrn_reflns_theta_max     66.594
_diffrn_reflns_theta_full     66.594
_diffrn_measured_fraction_theta_max     0.999
_diffrn_measured_fraction_theta_full     0.999
_diffrn_reflns_limit_h_min     -18
_diffrn_reflns_limit_h_max     18
_diffrn_reflns_limit_k_min     -24
_diffrn_reflns_limit_k_max     25
_diffrn_reflns_limit_l_min     -22
_diffrn_reflns_limit_l_max     22
_refine_special_details     ?
_reflns_number_total     5352
_reflns_number_gt     5118
_reflns_threshold_expression     'I > 2\s(I)'
_refine_ls_structure_factor_coef     Fsqd
_refine_ls_matrix_type     full
_refine_ls_R_factor_all     0.0198
_refine_ls_R_factor_gt     0.0185
_refine_ls_wR_factor_gt     0.0450
_refine_ls_wR_factor_ref     0.0458
_refine_ls_goodness_of_fit_ref     1.050
_refine_ls_restrained_S_all     1.044
_refine_ls_number_reflns     5352
_refine_ls_number_parameters     512
_refine_ls_number_restraints     167
_refine_ls_hydrogen_treatment     constr
_refine_ls_weighting_scheme     calc
_refine_ls_weighting_details
             'w=1/[\s^2^(Fo^2^)+(0.0207P)^2^+11.4338P] where P=(Fo^2^+2Fc^2^)/3'
_atom_sites_solution_hydrogens     geom
_atom_sites_solution_primary     ?
_atom_sites_solution_secondary     ?
_refine_ls_shift/su_max     0.002
_refine_ls_shift/su_mean     0.000
_refine_diff_density_max     1.180
_refine_diff_density_min     -0.935
_refine_ls_extinction_method
;
SHELXL2018 (Sheldrick, 2015b)
;
_refine_ls_extinction_coef     0.000017(2)
_refine_ls_extinction_expression
                                  'Fc^*^=kFc[1+0.001xFc^2^\l^3^/sin(2\q)]^-1/4^'
loop_
    _atom_type_symbol
    _atom_type_description
    _atom_type_scat_dispersion_real
    _atom_type_scat_dispersion_imag
    _atom_type_scat_source
    'C' 'C' 0.0181 0.0091
                         'International Tables Vol C Tables 4.2.6.8 and 6.1.1.4'
    'H' 'H' 0.0000 0.0000
                         'International Tables Vol C Tables 4.2.6.8 and 6.1.1.4'
    'O' 'O' 0.0492 0.0322
                         'International Tables Vol C Tables 4.2.6.8 and 6.1.1.4'
    'Os' 'Os' -4.9801 6.2216
                         'International Tables Vol C Tables 4.2.6.8 and 6.1.1.4'
_computing_data_collection
;
CrysAlis PRO (Rigaku OD, 2018)
;
_computing_cell_refinement
;
CrysAlis PRO (Rigaku OD, 2018)
;
_computing_data_reduction
;
CrysAlis PRO (Rigaku OD, 2018)
;
_computing_structure_solution
;
SHELXT (Sheldrick, 2015a)
;
_computing_structure_refinement
;
SHELXL2018 (Sheldrick, 2015b)
;
_computing_molecular_graphics
;
OLEX2 (Dolomanov <i>et al.</i>,  2009) and Mercury (Macrae <i>et
al.</i>, 2008)'
;
_computing_publication_material
;
OLEX2 (Dolomanov <i>et al.</i>,  2009)
;
loop_
    _atom_site_type_symbol
    _atom_site_label
    _atom_site_fract_x
    _atom_site_fract_y
    _atom_site_fract_z
    _atom_site_U_iso_or_equiv
    _atom_site_adp_type
    _atom_site_calc_flag
    _atom_site_occupancy
    _atom_site_disorder_assembly
    _atom_site_disorder_group
    Os Os1 0.62389(2) 0.49607(2) 0.15025(2) 0.04580(5) Uani d 1 . .
    Os Os2 0.71430(2) 0.58750(2) 0.22382(2) 0.05374(6) Uani d 1 . .
    O O2 0.46073(18) 0.41761(13) 0.13217(17) 0.0730(7) Uani d 1 . .
    O O1 0.6492(2) 0.52162(16) -0.01161(15) 0.0834(8) Uani d 1 . .
    C C10 0.5756(2) 0.58624(14) 0.16889(17) 0.0475(7) Uani d 1 . .
    O O3 0.7493(2) 0.38377(17) 0.1469(2) 0.0934(9) Uani d 1 . .
    C C7 0.6298(2) 0.50278(15) 0.26329(17) 0.0480(7) Uani d 1 . .
    O O4 0.7858(2) 0.64993(18) 0.08904(19) 0.1020(11) Uani d 1 . .
    C C9 0.5694(2) 0.60595(15) 0.24180(17) 0.0495(7) Uani d 1 . .
    C C8 0.5995(2) 0.55959(15) 0.29438(17) 0.0488(7) Uani d 1 . .
    C C1 0.6400(2) 0.51209(17) 0.0480(2) 0.0587(8) Uani d 1 . .
    C C2 0.5222(2) 0.44711(16) 0.13780(18) 0.0529(8) Uani d 1 . .
    C C3 0.7024(3) 0.42495(19) 0.1475(2) 0.0630(9) Uani d 1 . .
    O O5A 0.8706(4) 0.4947(4) 0.2289(5) 0.0934(9) Uani d 0.625(13) A 1
    C C4 0.7605(3) 0.6268(2) 0.1397(2) 0.0697(10) Uani d 1 . .
    C C22B 0.4324(10) 0.6596(6) 0.2462(12) 0.0648(18) Uani d 0.50(3) B 2
    H H22B 0.412221 0.626176 0.218497 0.078 Uiso calc 0.50(3) B 2
    C C21B 0.3749(8) 0.7060(8) 0.2687(11) 0.078(4) Uani d 0.50(3) B 2
    H H21B 0.316295 0.703623 0.256037 0.094 Uiso calc 0.50(3) B 2
    C C20B 0.4050(11) 0.7559(7) 0.3101(9) 0.081(4) Uani d 0.50(3) B 2
    H H20B 0.366592 0.786977 0.325197 0.098 Uiso calc 0.50(3) B 2
    C C19B 0.4927(12) 0.7595(6) 0.3291(9) 0.088(3) Uani d 0.50(3) B 2
    H H19B 0.512814 0.792885 0.356818 0.106 Uiso calc 0.50(3) B 2
    C C18B 0.5501(9) 0.7131(6) 0.3066(11) 0.072(3) Uani d 0.50(3) B 2
    H H18B 0.608741 0.715439 0.319278 0.086 Uiso calc 0.50(3) B 2
    C C17B 0.5200(9) 0.6631(6) 0.2652(13) 0.0575(8) Uani d 0.50(3) B 2
    C C16B 0.4631(13) 0.6056(7) 0.0780(10) 0.072(5) Uani d 0.481(18) C 2
    H H16B 0.443788 0.565370 0.089217 0.087 Uiso calc 0.481(18) C 2
    C C15B 0.4183(10) 0.6415(7) 0.0274(8) 0.072(3) Uani d 0.481(18) C 2
    H H15B 0.368909 0.625307 0.004835 0.086 Uiso calc 0.481(18) C 2
    C C14B 0.4472(10) 0.7016(7) 0.0106(7) 0.072(2) Uani d 0.481(18) C 2
    H H14B 0.417198 0.725577 -0.023226 0.086 Uiso calc 0.481(18) C 2
    C C13B 0.5210(10) 0.7257(6) 0.0443(8) 0.075(2) Uani d 0.481(18) C 2
    H H13B 0.540366 0.765911 0.033095 0.090 Uiso calc 0.481(18) C 2
    C C12B 0.5659(12) 0.6898(8) 0.0949(10) 0.071(3) Uani d 0.481(18) C 2
    H H12B 0.615245 0.705975 0.117478 0.086 Uiso calc 0.481(18) C 2
    C C11B 0.5369(14) 0.6297(8) 0.1117(11) 0.0547(11) Uani d 0.481(18) C 2
    C C5A 0.8115(4) 0.5307(3) 0.2256(5) 0.0632(9) Uani d 0.625(13) A 1
    O O6A 0.8001(12) 0.6787(5) 0.3297(7) 0.114(4) Uani d 0.568(16) A 1
    C C6A 0.7709(6) 0.6429(5) 0.2911(4) 0.0632(9) Uani d 0.568(16) A 1
    C C34B 0.7313(6) 0.4375(5) 0.3494(7) 0.075(4) Uani d 0.490(12) D 2
    H H34B 0.773766 0.468676 0.347749 0.091 Uiso calc 0.490(12) D 2
    C C33B 0.7459(6) 0.3833(6) 0.3894(7) 0.081(3) Uani d 0.490(12) D 2
    H H33B 0.797998 0.378124 0.414442 0.098 Uiso calc 0.490(12) D 2
    C C32B 0.6824(8) 0.3367(5) 0.3919(7) 0.085(4) Uani d 0.490(12) D 2
    H H32B 0.692144 0.300440 0.418622 0.102 Uiso calc 0.490(12) D 2
    C C31B 0.6045(8) 0.3444(6) 0.3544(8) 0.073(3) Uani d 0.490(12) D 2
    H H31B 0.562058 0.313306 0.356109 0.088 Uiso calc 0.490(12) D 2
    C C30B 0.5900(6) 0.3987(7) 0.3145(8) 0.060(2) Uani d 0.490(12) D 2
    H H30B 0.537825 0.403857 0.289416 0.072 Uiso calc 0.490(12) D 2
    C C29B 0.6534(7) 0.4452(6) 0.3120(7) 0.058(4) Uani d 0.490(12) D 2
    C C6B 0.7491(8) 0.6609(5) 0.2770(6) 0.0637(10) Uani d 0.432(16) A 2
    O O6B 0.7851(18) 0.7002(7) 0.3059(10) 0.129(7) Uani d 0.432(16) A 2
    C C12A 0.5787(11) 0.6907(7) 0.1098(9) 0.063(3) Uani d 0.519(18) C 1
    H H12A 0.624330 0.701954 0.140324 0.076 Uiso calc 0.519(18) C 1
    C C13A 0.5446(9) 0.7342(6) 0.0615(7) 0.075(2) Uani d 0.519(18) C 1
    H H13A 0.567412 0.774662 0.059736 0.090 Uiso calc 0.519(18) C 1
    C C14A 0.4763(9) 0.7174(6) 0.0160(6) 0.072(2) Uani d 0.519(18) C 1
    H H14A 0.453502 0.746534 -0.016346 0.086 Uiso calc 0.519(18) C 1
    C C15A 0.4422(10) 0.6570(6) 0.0187(7) 0.075(3) Uani d 0.519(18) C 1
    H H15A 0.396510 0.645698 -0.011840 0.090 Uiso calc 0.519(18) C 1
    C C16A 0.4763(12) 0.6134(6) 0.0669(9) 0.060(2) Uani d 0.519(18) C 1
    H H16A 0.453427 0.572989 0.068748 0.072 Uiso calc 0.519(18) C 1
    C C11A 0.5445(13) 0.6303(7) 0.1125(10) 0.0547(11) Uani d 0.519(18) C 1
    C C18A 0.5678(8) 0.7125(6) 0.2967(13) 0.092(6) Uani d 0.50(3) B 1
    H H18A 0.628236 0.710186 0.300154 0.111 Uiso calc 0.50(3) B 1
    C C19A 0.5243(12) 0.7650(5) 0.3228(10) 0.088(3) Uani d 0.50(3) B 1
    H H19A 0.555515 0.797745 0.343661 0.106 Uiso calc 0.50(3) B 1
    C C20A 0.4340(12) 0.7685(5) 0.3176(9) 0.074(4) Uani d 0.50(3) B 1
    H H20A 0.404865 0.803555 0.335076 0.089 Uiso calc 0.50(3) B 1
    C C21A 0.3873(8) 0.7195(7) 0.2864(10) 0.069(3) Uani d 0.50(3) B 1
    H H21A 0.326936 0.721807 0.282985 0.083 Uiso calc 0.50(3) B 1
    C C22A 0.4309(9) 0.6670(6) 0.2604(11) 0.0647(18) Uani d 0.50(3) B 1
    H H22A 0.399656 0.634247 0.239478 0.078 Uiso calc 0.50(3) B 1
    C C17A 0.5212(9) 0.6635(6) 0.2655(13) 0.0574(8) Uani d 0.50(3) B 1
    C C23A 0.5812(6) 0.5722(4) 0.37263(15) 0.061(5) Uani d 0.568(12) E 1
    C C24A 0.5003(6) 0.5547(5) 0.3992(3) 0.059(3) Uani d 0.568(12) E 1
    H H24A 0.459786 0.535424 0.368955 0.071 Uiso calc 0.568(12) E 1
    C C25A 0.4798(6) 0.5660(5) 0.4709(4) 0.084(4) Uani d 0.568(12) E 1
    H H25A 0.425605 0.554296 0.488652 0.101 Uiso calc 0.568(12) E 1
    C C26A 0.5403(7) 0.5948(5) 0.51606(19) 0.096(2) Uani d 0.568(12) E 1
    H H26A 0.526582 0.602338 0.564040 0.115 Uiso calc 0.568(12) E 1
    C C27A 0.6213(6) 0.6123(5) 0.4895(3) 0.090(3) Uani d 0.568(12) E 1
    H H27A 0.661742 0.631508 0.519729 0.108 Uiso calc 0.568(12) E 1
    C C28A 0.6417(5) 0.6009(5) 0.4178(3) 0.078(3) Uani d 0.568(12) E 1
    H H28A 0.695926 0.612637 0.400032 0.093 Uiso calc 0.568(12) E 1
    C C23B 0.5893(7) 0.5673(4) 0.37446(15) 0.051(5) Uani d 0.432(12) E 2
    C C24B 0.5044(6) 0.5753(6) 0.3986(4) 0.052(3) Uani d 0.432(12) E 2
    H H24B 0.458286 0.574581 0.365926 0.062 Uiso calc 0.432(12) E 2
    C C25B 0.4886(7) 0.5844(6) 0.4715(5) 0.069(4) Uani d 0.432(12) E 2
    H H25B 0.431784 0.589804 0.487654 0.083 Uiso calc 0.432(12) E 2
    C C26B 0.5576(9) 0.5856(6) 0.5203(2) 0.096(2) Uani d 0.432(12) E 2
    H H26B 0.546937 0.591666 0.569120 0.115 Uiso calc 0.432(12) E 2
    C C27B 0.6424(8) 0.5776(7) 0.4962(3) 0.090(3) Uani d 0.432(12) E 2
    H H27B 0.688594 0.578303 0.528860 0.108 Uiso calc 0.432(12) E 2
    C C28B 0.6583(6) 0.5684(6) 0.4233(4) 0.070(3) Uani d 0.432(12) E 2
    H H28B 0.715099 0.563081 0.407133 0.084 Uiso calc 0.432(12) E 2
    C C30A 0.6142(7) 0.3945(7) 0.3058(6) 0.059(2) Uani d 0.510(12) D 1
    H H30A 0.571537 0.388665 0.270733 0.071 Uiso calc 0.510(12) D 1
    C C31A 0.6356(9) 0.3459(5) 0.3526(7) 0.073(3) Uani d 0.510(12) D 1
    H H31A 0.607114 0.307437 0.348851 0.088 Uiso calc 0.510(12) D 1
    C C32A 0.6994(8) 0.3547(5) 0.4051(6) 0.090(4) Uani d 0.510(12) D 1
    H H32A 0.713633 0.322097 0.436414 0.108 Uiso calc 0.510(12) D 1
    C C33A 0.7419(6) 0.4121(6) 0.4108(5) 0.081(3) Uani d 0.510(12) D 1
    H H33A 0.784575 0.417984 0.445859 0.098 Uiso calc 0.510(12) D 1
    C C34A 0.7206(7) 0.4608(5) 0.3640(6) 0.069(3) Uani d 0.510(12) D 1
    H H34A 0.748998 0.499213 0.367743 0.083 Uiso calc 0.510(12) D 1
    C C29A 0.6567(7) 0.4520(5) 0.3115(6) 0.048(3) Uani d 0.510(12) D 1
    C C5B 0.8208(5) 0.5440(6) 0.2457(8) 0.0632(9) Uani d 0.375(13) A 2
    O O5B 0.8734(7) 0.5156(7) 0.2566(9) 0.0934(9) Uani d 0.375(13) A 2
loop_
    _atom_site_aniso_label
    _atom_site_aniso_U_11
    _atom_site_aniso_U_22
    _atom_site_aniso_U_33
    _atom_site_aniso_U_12
    _atom_site_aniso_U_13
    _atom_site_aniso_U_23
    Os1 0.04688(9) 0.04677(9) 0.04374(8) -0.00282(5) 0.00123(6) -0.00239(5)
    Os2 0.04855(9) 0.05941(10) 0.05324(9) -0.01425(6) -0.00124(6) -0.00057(6)
    O2 0.0593(16) 0.0678(17) 0.092(2) -0.0166(13) -0.0031(14) -0.0063(14)
    O1 0.098(2) 0.104(2) 0.0482(15) -0.0096(18) 0.0066(14) 0.0067(14)
    C10 0.0485(17) 0.0462(17) 0.0476(16) -0.0076(13) -0.0044(13) -0.0021(13)
    O3 0.0727(14) 0.090(2) 0.117(2) 0.0196(13) 0.0055(15) 0.0113(16)
    C7 0.0424(16) 0.0548(18) 0.0468(17) -0.0099(13) 0.0012(13) 0.0021(13)
    O4 0.089(2) 0.119(3) 0.098(2) 0.003(2) 0.0261(19) 0.048(2)
    C9 0.0509(17) 0.0466(17) 0.0511(17) -0.0093(14) -0.0021(14) -0.0054(13)
    C8 0.0465(16) 0.0533(18) 0.0465(16) -0.0076(14) 0.0010(13) -0.0040(14)
    C1 0.057(2) 0.060(2) 0.058(2) -0.0059(16) 0.0007(16) -0.0029(16)
    C2 0.056(2) 0.0510(18) 0.0516(18) 0.0026(16) 0.0015(15) -0.0018(14)
    C3 0.058(2) 0.065(2) 0.066(2) 0.0062(18) 0.0038(17) -0.0021(17)
    O5A 0.0727(14) 0.090(2) 0.117(2) 0.0196(13) 0.0055(15) 0.0113(16)
    C4 0.056(2) 0.069(2) 0.084(3) -0.0039(18) 0.0023(19) 0.010(2)
    C22B 0.079(2) 0.053(3) 0.063(6) 0.010(2) 0.005(3) -0.019(2)
    C21B 0.100(5) 0.068(6) 0.067(9) 0.026(5) -0.002(5) -0.029(5)
    C20B 0.121(10) 0.053(6) 0.070(7) 0.023(6) -0.005(8) -0.021(5)
    C19B 0.103(9) 0.059(3) 0.102(5) -0.009(5) 0.024(7) -0.028(3)
    C18B 0.095(6) 0.057(6) 0.062(5) -0.008(5) 0.006(6) -0.016(4)
    C17B 0.0798(19) 0.0450(18) 0.0477(17) -0.0004(16) 0.0040(16) -0.0042(14)
    C16B 0.083(7) 0.068(5) 0.066(8) -0.003(4) -0.016(6) 0.009(5)
    C15B 0.086(7) 0.065(5) 0.064(6) 0.003(4) -0.014(5) 0.005(4)
    C14B 0.095(7) 0.062(5) 0.059(3) 0.003(4) -0.015(4) 0.002(4)
    C13B 0.100(7) 0.057(4) 0.068(6) 0.000(3) -0.019(4) 0.006(4)
    C12B 0.085(7) 0.062(3) 0.067(7) -0.005(4) -0.013(5) 0.011(4)
    C11B 0.065(3) 0.0536(18) 0.0453(17) 0.0068(19) 0.0034(18) -0.0023(13)
    C5A 0.0470(15) 0.0682(19) 0.074(3) -0.0123(11) -0.0116(13) 0.0018(15)
    O6A 0.119(7) 0.123(7) 0.100(7) -0.050(7) -0.026(6) -0.025(5)
    C6A 0.0470(15) 0.0682(19) 0.074(3) -0.0123(11) -0.0116(13) 0.0018(15)
    C34B 0.063(4) 0.077(6) 0.086(8) -0.002(4) -0.007(5) 0.023(6)
    C33B 0.083(4) 0.090(7) 0.071(6) 0.012(5) -0.006(4) 0.023(4)
    C32B 0.117(11) 0.074(7) 0.064(7) 0.002(7) 0.014(7) 0.019(6)
    C31B 0.083(8) 0.065(2) 0.071(3) -0.002(4) 0.017(5) 0.012(2)
    C30B 0.061(5) 0.061(2) 0.057(3) 0.001(4) 0.013(4) 0.002(2)
    C29B 0.058(5) 0.061(5) 0.056(10) 0.003(4) 0.005(5) 0.009(5)
    C6B 0.0476(18) 0.069(2) 0.075(3) -0.0122(14) -0.0121(16) 0.0012(17)
    O6B 0.153(15) 0.131(10) 0.104(10) -0.083(12) -0.013(8) -0.021(8)
    C12A 0.081(7) 0.050(4) 0.059(6) 0.002(4) -0.005(5) 0.006(4)
    C13A 0.100(7) 0.056(4) 0.068(6) 0.000(3) -0.018(4) 0.005(4)
    C14A 0.095(7) 0.061(5) 0.059(3) 0.003(4) -0.015(4) 0.002(4)
    C15A 0.098(9) 0.065(8) 0.061(6) -0.007(6) -0.020(6) 0.006(5)
    C16A 0.080(6) 0.055(5) 0.045(5) 0.003(5) -0.007(5) -0.003(4)
    C11A 0.065(3) 0.0536(18) 0.0453(17) 0.0068(19) 0.0034(18) -0.0023(13)
    C18A 0.091(7) 0.072(9) 0.115(16) -0.003(6) 0.013(8) -0.042(9)
    C19A 0.103(9) 0.059(3) 0.102(5) -0.008(5) 0.024(7) -0.028(3)
    C20A 0.088(9) 0.054(6) 0.081(8) 0.007(7) 0.001(7) -0.019(5)
    C21A 0.088(6) 0.057(7) 0.063(9) 0.021(5) -0.007(5) -0.025(5)
    C22A 0.079(2) 0.052(3) 0.063(6) 0.010(2) 0.005(3) -0.019(2)
    C17A 0.080(2) 0.0450(18) 0.0477(18) -0.0005(16) 0.0039(16) -0.0042(14)
    C23A 0.067(8) 0.060(8) 0.057(8) 0.003(6) -0.021(6) -0.008(6)
    C24A 0.072(5) 0.040(7) 0.066(4) -0.010(4) 0.017(3) 0.010(3)
    C25A 0.108(8) 0.072(8) 0.071(4) 0.000(5) 0.032(5) 0.013(4)
    C26A 0.138(7) 0.096(5) 0.053(3) 0.007(4) 0.013(3) -0.010(3)
    C27A 0.105(6) 0.111(8) 0.054(3) -0.001(5) -0.008(3) -0.022(4)
    C28A 0.078(5) 0.101(8) 0.054(3) -0.002(5) -0.007(3) -0.017(4)
    C23B 0.058(9) 0.057(9) 0.040(9) -0.007(7) 0.026(6) 0.003(6)
    C24B 0.065(6) 0.031(7) 0.059(5) -0.012(4) -0.005(4) 0.004(4)
    C25B 0.076(8) 0.060(8) 0.071(7) -0.003(5) 0.033(6) -0.001(5)
    C26B 0.138(7) 0.096(5) 0.053(3) 0.007(4) 0.013(3) -0.010(3)
    C27B 0.105(6) 0.111(8) 0.054(3) -0.001(5) -0.009(3) -0.022(4)
    C28B 0.075(7) 0.081(9) 0.054(5) -0.015(6) -0.015(5) 0.007(5)
    C30A 0.061(5) 0.061(3) 0.057(3) 0.002(4) 0.013(4) 0.002(2)
    C31A 0.083(8) 0.065(2) 0.071(3) -0.002(4) 0.017(5) 0.012(2)
    C32A 0.096(9) 0.103(9) 0.071(8) 0.035(8) 0.013(6) 0.036(7)
    C33A 0.083(4) 0.090(7) 0.071(6) 0.012(5) -0.006(4) 0.023(4)
    C34A 0.059(5) 0.089(8) 0.058(5) 0.010(5) -0.002(4) 0.015(6)
    C29A 0.052(5) 0.055(5) 0.037(7) 0.005(4) 0.015(4) 0.001(4)
    C5B 0.0470(15) 0.0682(19) 0.074(3) -0.0123(11) -0.0116(13) 0.0018(15)
    O5B 0.0727(14) 0.090(2) 0.117(2) 0.0196(13) 0.0055(15) 0.0113(16)
_geom_special_details
;
 All esds (except the esd in the dihedral angle between two l.s. planes)
 are estimated using the full covariance matrix.  The cell esds are taken
 into account individually in the estimation of esds in distances, angles
 and torsion angles; correlations between esds in cell parameters are only
 used when they are defined by crystal symmetry.  An approximate (isotropic)
 treatment of cell esds is used for estimating esds involving l.s. planes.
;
loop_
    _geom_bond_atom_site_label_1
    _geom_bond_atom_site_label_2
    _geom_bond_site_symmetry_2
    _geom_bond_distance
    _geom_bond_publ_flag
    Os1 Os2 . 2.7494(2) ?
    Os1 C10 . 2.087(3) ?
    Os1 C7 . 2.104(3) ?
    Os1 C1 . 1.946(4) ?
    Os1 C2 . 1.891(4) ?
    Os1 C3 . 1.936(4) ?
    Os2 C10 . 2.355(3) ?
    Os2 C7 . 2.341(3) ?
    Os2 C9 . 2.285(3) ?
    Os2 C8 . 2.279(3) ?
    Os2 C4 . 1.911(4) ?
    Os2 C5A . 1.920(5) ?
    Os2 C6A . 1.922(4) ?
    Os2 C6B . 1.922(4) ?
    Os2 C5B . 1.920(5) ?
    O2 C2 . 1.137(4) ?
    O1 C1 . 1.134(4) ?
    C10 C9 . 1.420(4) ?
    C10 C11B . 1.526(11) ?
    C10 C11A . 1.482(10) ?
    O3 C3 . 1.135(5) ?
    C7 C8 . 1.419(5) ?
    C7 C29B . 1.563(10) ?
    C7 C29A . 1.462(10) ?
    O4 C4 . 1.131(5) ?
    C9 C8 . 1.461(5) ?
    C9 C17B . 1.499(4) ?
    C9 C17A . 1.499(4) ?
    C8 C23A . 1.504(4) ?
    C8 C23B . 1.504(4) ?
    O5A C5A . 1.190(8) ?
    C22B H22B . 0.9300 ?
    C22B C21B . 1.3900 ?
    C22B C17B . 1.3900 ?
    C21B H21B . 0.9300 ?
    C21B C20B . 1.3900 ?
    C20B H20B . 0.9300 ?
    C20B C19B . 1.3900 ?
    C19B H19B . 0.9300 ?
    C19B C18B . 1.3900 ?
    C18B H18B . 0.9300 ?
    C18B C17B . 1.3900 ?
    C16B H16B . 0.9300 ?
    C16B C15B . 1.3900 ?
    C16B C11B . 1.3900 ?
    C15B H15B . 0.9300 ?
    C15B C14B . 1.3900 ?
    C14B H14B . 0.9300 ?
    C14B C13B . 1.3900 ?
    C13B H13B . 0.9300 ?
    C13B C12B . 1.3900 ?
    C12B H12B . 0.9300 ?
    C12B C11B . 1.3900 ?
    O6A C6A . 1.136(6) ?
    C34B H34B . 0.9300 ?
    C34B C33B . 1.3900 ?
    C34B C29B . 1.3900 ?
    C33B H33B . 0.9300 ?
    C33B C32B . 1.3900 ?
    C32B H32B . 0.9300 ?
    C32B C31B . 1.3900 ?
    C31B H31B . 0.9300 ?
    C31B C30B . 1.3900 ?
    C30B H30B . 0.9300 ?
    C30B C29B . 1.3900 ?
    C6B O6B . 1.136(6) ?
    C12A H12A . 0.9300 ?
    C12A C13A . 1.3900 ?
    C12A C11A . 1.3900 ?
    C13A H13A . 0.9300 ?
    C13A C14A . 1.3900 ?
    C14A H14A . 0.9300 ?
    C14A C15A . 1.3900 ?
    C15A H15A . 0.9300 ?
    C15A C16A . 1.3900 ?
    C16A H16A . 0.9300 ?
    C16A C11A . 1.3900 ?
    C18A H18A . 0.9300 ?
    C18A C19A . 1.3900 ?
    C18A C17A . 1.3900 ?
    C19A H19A . 0.9300 ?
    C19A C20A . 1.3900 ?
    C20A H20A . 0.9300 ?
    C20A C21A . 1.3900 ?
    C21A H21A . 0.9300 ?
    C21A C22A . 1.3900 ?
    C22A H22A . 0.9300 ?
    C22A C17A . 1.3900 ?
    C23A C24A . 1.3900 ?
    C23A C28A . 1.3900 ?
    C24A H24A . 0.9300 ?
    C24A C25A . 1.3900 ?
    C25A H25A . 0.9300 ?
    C25A C26A . 1.3900 ?
    C26A H26A . 0.9300 ?
    C26A C27A . 1.3900 ?
    C27A H27A . 0.9300 ?
    C27A C28A . 1.3900 ?
    C28A H28A . 0.9300 ?
    C23B C24B . 1.3900 ?
    C23B C28B . 1.3900 ?
    C24B H24B . 0.9300 ?
    C24B C25B . 1.3900 ?
    C25B H25B . 0.9300 ?
    C25B C26B . 1.3900 ?
    C26B H26B . 0.9300 ?
    C26B C27B . 1.3900 ?
    C27B H27B . 0.9300 ?
    C27B C28B . 1.3900 ?
    C28B H28B . 0.9300 ?
    C30A H30A . 0.9300 ?
    C30A C31A . 1.3900 ?
    C30A C29A . 1.3900 ?
    C31A H31A . 0.9300 ?
    C31A C32A . 1.3900 ?
    C32A H32A . 0.9300 ?
    C32A C33A . 1.3900 ?
    C33A H33A . 0.9300 ?
    C33A C34A . 1.3900 ?
    C34A H34A . 0.9300 ?
    C34A C29A . 1.3900 ?
    C5B O5B . 1.027(11) ?
loop_
    _geom_angle_atom_site_label_1
    _geom_angle_atom_site_label_2
    _geom_angle_atom_site_label_3
    _geom_angle_site_symmetry_1
    _geom_angle_site_symmetry_3
    _geom_angle
    _geom_angle_publ_flag
    C10 Os1 Os2 . . 56.30(8) ?
    C10 Os1 C7 . . 77.63(12) ?
    C7 Os1 Os2 . . 55.80(8) ?
    C1 Os1 Os2 . . 107.09(11) ?
    C1 Os1 C10 . . 92.72(14) ?
    C1 Os1 C7 . . 162.88(14) ?
    C2 Os1 Os2 . . 149.94(10) ?
    C2 Os1 C10 . . 103.52(13) ?
    C2 Os1 C7 . . 100.99(13) ?
    C2 Os1 C1 . . 94.97(15) ?
    C2 Os1 C3 . . 94.53(16) ?
    C3 Os1 Os2 . . 104.74(12) ?
    C3 Os1 C10 . . 160.96(15) ?
    C3 Os1 C7 . . 93.18(15) ?
    C3 Os1 C1 . . 91.69(16) ?
    C10 Os2 Os1 . . 47.50(8) ?
    C7 Os2 Os1 . . 48.00(8) ?
    C7 Os2 C10 . . 68.03(11) ?
    C9 Os2 Os1 . . 72.85(8) ?
    C9 Os2 C10 . . 35.61(11) ?
    C9 Os2 C7 . . 62.97(12) ?
    C8 Os2 Os1 . . 73.20(8) ?
    C8 Os2 C10 . . 63.01(11) ?
    C8 Os2 C7 . . 35.75(11) ?
    C8 Os2 C9 . . 37.35(12) ?
    C4 Os2 Os1 . . 95.33(13) ?
    C4 Os2 C10 . . 89.41(15) ?
    C4 Os2 C7 . . 143.26(15) ?
    C4 Os2 C9 . . 114.18(15) ?
    C4 Os2 C8 . . 151.01(15) ?
    C4 Os2 C5A . . 89.9(3) ?
    C4 Os2 C6A . . 95.4(3) ?
    C4 Os2 C6B . . 87.7(4) ?
    C4 Os2 C5B . . 93.7(5) ?
    C5A Os2 Os1 . . 87.3(3) ?
    C5A Os2 C10 . . 134.5(3) ?
    C5A Os2 C7 . . 86.6(2) ?
    C5A Os2 C9 . . 149.6(2) ?
    C5A Os2 C8 . . 115.4(3) ?
    C5A Os2 C6A . . 91.5(4) ?
    C6A Os2 Os1 . . 169.2(3) ?
    C6A Os2 C10 . . 133.9(3) ?
    C6A Os2 C7 . . 121.3(3) ?
    C6A Os2 C9 . . 103.7(3) ?
    C6A Os2 C8 . . 97.8(2) ?
    C6B Os2 Os1 . . 165.6(4) ?
    C6B Os2 C10 . . 118.6(4) ?
    C6B Os2 C7 . . 128.2(3) ?
    C6B Os2 C9 . . 93.0(4) ?
    C6B Os2 C8 . . 97.5(3) ?
    C5B Os2 Os1 . . 101.0(4) ?
    C5B Os2 C10 . . 148.5(4) ?
    C5B Os2 C7 . . 92.0(4) ?
    C5B Os2 C9 . . 151.7(4) ?
    C5B Os2 C8 . . 114.4(4) ?
    C5B Os2 C6B . . 92.9(6) ?
    Os1 C10 Os2 . . 76.20(11) ?
    C9 C10 Os1 . . 117.1(2) ?
    C9 C10 Os2 . . 69.49(18) ?
    C9 C10 C11B . . 117.1(10) ?
    C9 C10 C11A . . 117.5(9) ?
    C11B C10 Os1 . . 125.5(10) ?
    C11B C10 Os2 . . 129.9(7) ?
    C11A C10 Os1 . . 125.3(9) ?
    C11A C10 Os2 . . 125.8(7) ?
    Os1 C7 Os2 . . 76.20(10) ?
    C8 C7 Os1 . . 116.8(2) ?
    C8 C7 Os2 . . 69.73(17) ?
    C8 C7 C29B . . 120.6(6) ?
    C8 C7 C29A . . 118.3(5) ?
    C29B C7 Os1 . . 122.1(6) ?
    C29B C7 Os2 . . 131.1(5) ?
    C29A C7 Os1 . . 124.8(5) ?
    C29A C7 Os2 . . 127.3(5) ?
    C10 C9 Os2 . . 74.90(19) ?
    C10 C9 C8 . . 114.4(3) ?
    C10 C9 C17B . . 123.5(10) ?
    C10 C9 C17A . . 123.9(10) ?
    C8 C9 Os2 . . 71.11(18) ?
    C8 C9 C17B . . 120.9(10) ?
    C8 C9 C17A . . 120.8(10) ?
    C17B C9 Os2 . . 132.5(7) ?
    C17A C9 Os2 . . 131.7(7) ?
    C7 C8 Os2 . . 74.52(18) ?
    C7 C8 C9 . . 114.1(3) ?
    C7 C8 C23A . . 127.4(4) ?
    C7 C8 C23B . . 122.0(4) ?
    C9 C8 Os2 . . 71.54(18) ?
    C9 C8 C23A . . 117.7(4) ?
    C9 C8 C23B . . 123.5(5) ?
    C23A C8 Os2 . . 131.0(4) ?
    C23B C8 Os2 . . 128.6(4) ?
    O1 C1 Os1 . . 179.8(4) ?
    O2 C2 Os1 . . 178.2(3) ?
    O3 C3 Os1 . . 178.7(4) ?
    O4 C4 Os2 . . 178.2(4) ?
    C21B C22B H22B . . 120.0 ?
    C21B C22B C17B . . 120.0 ?
    C17B C22B H22B . . 120.0 ?
    C22B C21B H21B . . 120.0 ?
    C22B C21B C20B . . 120.0 ?
    C20B C21B H21B . . 120.0 ?
    C21B C20B H20B . . 120.0 ?
    C19B C20B C21B . . 120.0 ?
    C19B C20B H20B . . 120.0 ?
    C20B C19B H19B . . 120.0 ?
    C20B C19B C18B . . 120.0 ?
    C18B C19B H19B . . 120.0 ?
    C19B C18B H18B . . 120.0 ?
    C19B C18B C17B . . 120.0 ?
    C17B C18B H18B . . 120.0 ?
    C22B C17B C9 . . 111.9(10) ?
    C18B C17B C9 . . 127.9(10) ?
    C18B C17B C22B . . 120.0 ?
    C15B C16B H16B . . 120.0 ?
    C15B C16B C11B . . 120.0 ?
    C11B C16B H16B . . 120.0 ?
    C16B C15B H15B . . 120.0 ?
    C16B C15B C14B . . 120.0 ?
    C14B C15B H15B . . 120.0 ?
    C15B C14B H14B . . 120.0 ?
    C13B C14B C15B . . 120.0 ?
    C13B C14B H14B . . 120.0 ?
    C14B C13B H13B . . 120.0 ?
    C14B C13B C12B . . 120.0 ?
    C12B C13B H13B . . 120.0 ?
    C13B C12B H12B . . 120.0 ?
    C11B C12B C13B . . 120.0 ?
    C11B C12B H12B . . 120.0 ?
    C16B C11B C10 . . 113.7(10) ?
    C12B C11B C10 . . 126.2(10) ?
    C12B C11B C16B . . 120.0 ?
    O5A C5A Os2 . . 177.8(8) ?
    O6A C6A Os2 . . 175.1(11) ?
    C33B C34B H34B . . 120.0 ?
    C33B C34B C29B . . 120.0 ?
    C29B C34B H34B . . 120.0 ?
    C34B C33B H33B . . 120.0 ?
    C32B C33B C34B . . 120.0 ?
    C32B C33B H33B . . 120.0 ?
    C33B C32B H32B . . 120.0 ?
    C33B C32B C31B . . 120.0 ?
    C31B C32B H32B . . 120.0 ?
    C32B C31B H31B . . 120.0 ?
    C30B C31B C32B . . 120.0 ?
    C30B C31B H31B . . 120.0 ?
    C31B C30B H30B . . 120.0 ?
    C31B C30B C29B . . 120.0 ?
    C29B C30B H30B . . 120.0 ?
    C34B C29B C7 . . 125.3(8) ?
    C30B C29B C7 . . 114.7(8) ?
    C30B C29B C34B . . 120.0 ?
    O6B C6B Os2 . . 167.0(17) ?
    C13A C12A H12A . . 120.0 ?
    C13A C12A C11A . . 120.0 ?
    C11A C12A H12A . . 120.0 ?
    C12A C13A H13A . . 120.0 ?
    C14A C13A C12A . . 120.0 ?
    C14A C13A H13A . . 120.0 ?
    C13A C14A H14A . . 120.0 ?
    C13A C14A C15A . . 120.0 ?
    C15A C14A H14A . . 120.0 ?
    C14A C15A H15A . . 120.0 ?
    C16A C15A C14A . . 120.0 ?
    C16A C15A H15A . . 120.0 ?
    C15A C16A H16A . . 120.0 ?
    C11A C16A C15A . . 120.0 ?
    C11A C16A H16A . . 120.0 ?
    C12A C11A C10 . . 119.4(8) ?
    C16A C11A C10 . . 120.3(8) ?
    C16A C11A C12A . . 120.0 ?
    C19A C18A H18A . . 120.0 ?
    C19A C18A C17A . . 120.0 ?
    C17A C18A H18A . . 120.0 ?
    C18A C19A H19A . . 120.0 ?
    C18A C19A C20A . . 120.0 ?
    C20A C19A H19A . . 120.0 ?
    C19A C20A H20A . . 120.0 ?
    C19A C20A C21A . . 120.0 ?
    C21A C20A H20A . . 120.0 ?
    C20A C21A H21A . . 120.0 ?
    C22A C21A C20A . . 120.0 ?
    C22A C21A H21A . . 120.0 ?
    C21A C22A H22A . . 120.0 ?
    C21A C22A C17A . . 120.0 ?
    C17A C22A H22A . . 120.0 ?
    C18A C17A C9 . . 118.8(10) ?
    C22A C17A C9 . . 121.1(10) ?
    C22A C17A C18A . . 120.0 ?
    C24A C23A C8 . . 117.8(5) ?
    C24A C23A C28A . . 120.0 ?
    C28A C23A C8 . . 122.2(5) ?
    C23A C24A H24A . . 120.0 ?
    C23A C24A C25A . . 120.0 ?
    C25A C24A H24A . . 120.0 ?
    C24A C25A H25A . . 120.0 ?
    C26A C25A C24A . . 120.0 ?
    C26A C25A H25A . . 120.0 ?
    C25A C26A H26A . . 120.0 ?
    C25A C26A C27A . . 120.0 ?
    C27A C26A H26A . . 120.0 ?
    C26A C27A H27A . . 120.0 ?
    C28A C27A C26A . . 120.0 ?
    C28A C27A H27A . . 120.0 ?
    C23A C28A H28A . . 120.0 ?
    C27A C28A C23A . . 120.0 ?
    C27A C28A H28A . . 120.0 ?
    C24B C23B C8 . . 115.7(7) ?
    C24B C23B C28B . . 120.0 ?
    C28B C23B C8 . . 124.3(7) ?
    C23B C24B H24B . . 120.0 ?
    C25B C24B C23B . . 120.0 ?
    C25B C24B H24B . . 120.0 ?
    C24B C25B H25B . . 120.0 ?
    C24B C25B C26B . . 120.0 ?
    C26B C25B H25B . . 120.0 ?
    C25B C26B H26B . . 120.0 ?
    C27B C26B C25B . . 120.0 ?
    C27B C26B H26B . . 120.0 ?
    C26B C27B H27B . . 120.0 ?
    C26B C27B C28B . . 120.0 ?
    C28B C27B H27B . . 120.0 ?
    C23B C28B H28B . . 120.0 ?
    C27B C28B C23B . . 120.0 ?
    C27B C28B H28B . . 120.0 ?
    C31A C30A H30A . . 120.0 ?
    C31A C30A C29A . . 120.0 ?
    C29A C30A H30A . . 120.0 ?
    C30A C31A H31A . . 120.0 ?
    C30A C31A C32A . . 120.0 ?
    C32A C31A H31A . . 120.0 ?
    C31A C32A H32A . . 120.0 ?
    C33A C32A C31A . . 120.0 ?
    C33A C32A H32A . . 120.0 ?
    C32A C33A H33A . . 120.0 ?
    C32A C33A C34A . . 120.0 ?
    C34A C33A H33A . . 120.0 ?
    C33A C34A H34A . . 120.0 ?
    C29A C34A C33A . . 120.0 ?
    C29A C34A H34A . . 120.0 ?
    C30A C29A C7 . . 118.3(8) ?
    C34A C29A C7 . . 121.7(8) ?
    C34A C29A C30A . . 120.0 ?
    O5B C5B Os2 . . 172.8(12) ?
loop_
    _geom_hbond_atom_site_label_D
    _geom_hbond_atom_site_label_H
    _geom_hbond_atom_site_label_A
    _geom_hbond_site_symmetry_A
    _geom_hbond_distance_DH
    _geom_hbond_distance_HA
    _geom_hbond_distance_DA
    _geom_hbond_angle_DHA
    _geom_hbond_publ_flag
    C19A H19A O2 4_555 0.93 2.60 3.363(12) 139 yes
_shelx_hkl_file
;
   0   0  -292894.53  952.08  12
   0   0   286855.94  956.83  11
   0   0  -4   39.65    6.62  12
   0   0   4   51.58    9.02  11
   0   0  -6 3871.22  111.02  13
   0   0  -6 4010.70   85.03  12
   0   0   6 3834.69   92.50  11
   0   0   6 3787.53   97.35   1
   0   0   817040.17  287.24   1
   0   0  -817419.66  318.40  13
   0   0   817107.95  275.43  11
   0   0  1010646.32  233.66   1
   0   0 -1010780.31  265.03  13
   0   0  1010647.99  215.26  11
   0   0  12  209.56   33.50   1
   0   0 -12   83.72   26.86  13
   0   0  1413791.20  329.32   1
   0   0 -1412866.36  215.99  17
   0   0  1413420.89  206.55   4
   0   0  1413698.48  219.37  15
   0   0 -1412932.57  364.99  13
   0   0  1413304.90  213.79  10
   0   0  16 9673.92  287.75   1
   0   0  16 9364.25  174.21  10
   0   0  16 9528.41  181.20  15
   0   0 -16 9172.12  173.98  17
   0   0  16 9508.40  168.45   4
   0   0 -18  432.30   31.07  17
   0   0 -18  385.65   30.50   8
   0   0  18  432.64   29.97   4
   0   0  18  379.59   31.33  15
   0   0  18  381.23   30.16  10
   0   0 -20  105.49   15.65   8
   0   0  20   88.35   13.08   4
   0   0 -20   85.72   12.11  17
   0   0  20   82.02   14.86  15
   0   0 -22  113.66   12.43   8
   0   0  22  118.25   11.64   4
   0   0  22  100.19   12.37  15
   0   1   353112.13  620.94   1
   0   1   353984.74  607.43   3
   0   1  -355499.45  634.02  13
   0  -1   352638.58  622.16   1
   0  -1   355454.04  628.40  11
   0  -1  -353868.65  610.92  12
   0   1   355219.50  606.43  11
   0   1   5 5698.78  113.46   1
   0   1  -5 5562.63  124.10  13
   0   1   5 5573.76  100.46  11
   0  -1   5 5709.95  114.60   1
   0   1   5 5319.00   95.22   3
   0  -1  -5 5619.66   99.10  12
   0  -1   5 5322.67  112.46  11
   0   1   7 5041.35  108.78  11
   0  -1   7 4910.78  121.57  11
   0  -1  -7 5009.61  105.33  12
   0   1  -7 4994.45  138.09  13
   0  -1  -7 5023.41  139.95  13
   0  -1   7 4930.07  122.22   1
   0   1   7 5039.03  122.21   1
   0   1   7 4776.27   99.53   3
   0   1   9   96.07   14.48   3
   0   1   9   59.67   15.80   1
   0  -1  -9   77.57   24.36  13
   0   1  -9   42.69   16.51  13
   0  -1  -9   61.49   12.79  12
   0  -1   9   52.46   15.86  11
   0   1   9   67.62   13.50  11
   0  -1   9   66.55   17.47   1
   0  -1  1127178.31  436.41  11
   0   1  1127806.65  455.08   1
   0   1 -1126487.78  493.88  13
   0  -1 -1126527.94  498.43  13
   0  -1  1127080.78  455.35   1
   0  -1  1324584.08  337.38  15
   0   1  1323987.39  328.99  10
   0  -1  1324615.62  460.24   1
   0   1  1324988.85  336.26  15
   0   1 -1323487.89  498.05  13
   0   1  1324317.00  453.56   1
   0  -1 -1324264.09  511.12  13
   0   1  1323639.78  320.66   4
   0  -1  1324555.67  331.39  10
   0  -1  1324028.88  322.06   4
   0  -1 -15 1189.75   51.54  17
   0  -1  15 1160.43   92.35   1
   0  -1 -15 1055.29  104.33  13
   0  -1  15 1180.52   50.83  10
   0   1  15 1175.50   92.63   1
   0  -1  15 1183.66   53.78  15
   0   1  15 1133.10   47.34   4
   0   1  15 1202.19   51.02  10
   0  -1  15 1113.68   46.97   4
   0   1 -15 1122.76  103.77  13
   0   1  15 1255.03   55.02  15
   0   1 -15 1216.76   53.74  17
   0  -1  17 1365.33   59.54  15
   0   1 -17 1359.58   55.97   8
   0   1  17 1395.01   54.55   4
   0   1 -17 1277.86   55.87  17
   0  -1  17 1410.09   57.90  10
   0  -1 -17 1354.18   57.43   8
   0   1  17 1336.13   59.73  15
   0  -1 -17 1387.17   55.89  17
   0  -1  17 1410.96   55.17   4
   0   1  17 1368.45   56.91  10
   0  -1  19 1080.35   45.46   4
   0   1  19  987.26   48.91  15
   0  -1 -19  940.37   45.79   8
   0   1 -19  921.78   44.24   8
   0   1  19  980.40   43.46   4
   0  -1  19  939.33   47.74  15
   0   1 -19  921.48   43.81  17
   0   1 -21  106.63   12.69  17
   0  -1  21  105.72   15.20  15
   0   1  21  115.33   13.11   4
   0   1 -21  124.46   14.91   8
   0  -1 -21  126.22   15.30   8
   0   1  21  122.88   15.81  15
   0  -1  21  116.50   13.36   4
   0  -1  23  136.74   11.23  15
   0   1  23  138.43   11.35  15
   0   2   097489.77 1091.50   2
   0   2   095348.73 1093.63   1
   0   2  -215561.14  196.43  13
   0  -2   215278.85  205.22  11
   0  -2  -215495.71  197.11  12
   0  -2  -215537.32  203.37  13
   0  -2   214582.61  193.89   1
   0   2   215149.78  194.71   1
   0   2   214890.30  194.00   3
   0  -2   4 5755.43  115.54  11
   0   2   4 5720.65  107.07   1
   0   2  -4 5956.58  116.63  13
   0  -2   4 5838.90  109.62   1
   0   2   4 5897.96   86.07  11
   0  -2  -4 5886.05  101.00  12
   0   2   4 5685.79   97.79   3
   0   2   6 6908.13  123.44   3
   0  -2   6 6980.64  149.74  11
   0   2   6 7234.32  119.61  11
   0  -2  -6 7287.54  129.15  12
   0  -2   6 7019.59  144.78   1
   0  -2  -6 7613.69  166.28  13
   0   2   6 7242.04  144.84   1
   0   2  -6 7291.91  158.64  13
   0  -2  -8 9314.99  170.48  12
   0   2   8 9491.73  162.29  11
   0   2   8 9638.80  165.47   3
   0  -2  -8 9597.11  222.58  13
   0   2   8 9616.26  195.61   1
   0  -2   8 9269.34  198.24  11
   0   2  -8 9522.76  215.49  13
   0  -2   8 9738.21  198.00   1
   0  -2  1016340.14  309.70   1
   0   2 -1015844.22  335.19  13
   0  -2 -1016940.18  272.46  12
   0   2  1016022.50  306.21   1
   0  -2  1015924.08  305.62  11
   0  -2 -1016819.73  351.18  13
   0   2 -12  224.08   41.16  13
   0  -2 -12  194.41   41.34  13
   0  -2  12  180.52   30.22  11
   0  -2  12  187.45   33.72   1
   0   2  12  160.06   29.54   1
   0  -2  14 9606.04  269.77   1
   0   2  14 9029.81  166.73  15
   0  -2  14 9033.42  168.16  15
   0   2 -14 9090.15  168.47  17
   0   2  14 9051.05  156.08   4
   0   2 -14 8322.71  282.57  13
   0  -2  14 9062.74  156.62   4
   0   2  14 9110.87  259.63   1
   0   2  14 8839.87  159.65  10
   0  -2 -14 8364.26  291.50  13
   0  -2  14 9074.79  164.04  10
   0  -2  16 5078.95  119.61  10
   0  -2  16 5048.48  204.52   1
   0  -2  16 5074.09  122.84  15
   0   2 -16 5204.36  122.32  17
   0  -2  16 4993.25  112.38   4
   0   2  16 5049.81  116.19  10
   0   2  16 5065.84  112.20   4
   0   2  16 5091.95  122.09  15
   0   2  16 5067.78  201.07   1
   0  -2  18   -2.28   11.32  15
   0   2  18    2.47    9.49   4
   0   2 -18   15.45   11.54  17
   0  -2  18    5.31    8.27   4
   0   2 -18   11.34    8.62   8
   0  -2 -18    0.18    9.82   8
   0   2  18    3.17   10.59  15
   0  -2  18    5.33   11.53  10
   0   2 -20  618.35   33.35  17
   0   2 -20  634.56   33.43   8
   0  -2  20  656.59   33.03   4
   0   2  20  664.69   36.67  15
   0  -2  20  658.80   37.24  15
   0   2  20  687.11   33.50   4
   0  -2 -20  684.09   36.79   8
   0   2  22   -6.05    6.36  15
   0  -2  22    4.04    7.00  15
   0  -2  22   -0.33    4.69   4
   0   2 -22    4.01    5.36   8
   0  -2 -22    8.68    6.41   8
   0  -3  -1 7984.31  103.22  11
   0   3   1 8116.24  126.23   3
   0  -3   1 7699.57  122.28  11
   0  -3  -1 7877.11  126.52  12
   0   3   1 7641.06  120.31   2
   0   3   1 8114.08  118.25   1
   0   3  -1 8321.76  103.10  13
   0   3  -1 7989.33  123.05   1
   0  -3  -1 7750.32  110.23  13
   0   3  -1 7848.54  116.33   2
   0  -3  -329598.74  362.58  12
   0  -3  -329231.55  373.94  13
   0  -3   328839.31  360.45   1
   0   3   328172.94  359.05   3
   0   3   328846.58  359.38   1
   0   3  -329510.38  361.92  13
   0  -3   329026.09  376.56  11
   0  -3  -5 2138.48   61.53  12
   0   3   5 2370.92   68.38   1
   0   3   5 2240.07   60.78   3
   0   3  -5 2158.47   71.07  13
   0   3   5 2183.21   40.27  11
   0  -3   5 2187.80   74.48  11
   0  -3  -5 2161.20   77.04  13
   0  -3   5 2350.00   70.32   1
   0   3  -717156.27  292.84  13
   0  -3   716591.68  287.11  11
   0   3   716890.52  219.94  11
   0  -3   716776.67  275.98   1
   0  -3  -717232.77  306.46  13
   0   3   716145.19  245.48   3
   0   3   716744.23  272.64   1
   0  -3  -716997.22  253.28  12
   0  -3   9 6377.19  173.79  11
   0  -3  -9 6383.58  190.40  13
   0   3   9 6337.04  162.33   1
   0  -3   9 6432.30  166.63   1
   0  -3  -9 6748.35  145.80  12
   0   3  -9 6325.62  181.15  13
   0   3  11 3996.18  140.39   1
   0   3 -11 3533.48  149.96  13
   0  -3  11 4026.27  143.91   1
   0  -3  11 3619.72  137.63  11
   0  -3 -11 3825.71  163.57  13
   0   3  13 7379.52  141.32  15
   0   3 -13 7421.10  144.22  17
   0   3  13 7122.21  129.68   4
   0  -3  13 7077.89  130.95   4
   0   3  13 7165.42  134.53  10
   0  -3  13 7306.78  138.86  10
   0  -3  13 7069.98  213.70  11
   0   3 -13 7186.22  245.08  13
   0  -3 -13 7432.22  261.94  13
   0  -3  13 7225.97  142.36  15
   0  -3  13 7411.08  225.44   1
   0   3  13 7157.44  216.59   1
   0   3 -15   17.88   12.24  17
   0  -3  15   38.41   24.99   1
   0   3 -15   31.75   24.09  13
   0   3  15   26.21   20.94   1
   0   3  15   11.00    9.85  15
   0   3  15   17.16   10.40  10
   0  -3 -15  -22.83   23.83  13
   0  -3  15   18.03   11.40  15
   0  -3  15   23.88    8.73   4
   0   3  15   32.30   23.59   2
   0  -3  15   -9.20    8.95  10
   0   3  15   -1.74    7.40   4
   0   3  17 2713.29   80.75  10
   0   3 -17 2744.49   79.86   8
   0  -3  17 2727.82   87.47  15
   0  -3 -17 2870.74   86.78   8
   0  -3  17 2805.63   79.89   4
   0  -3  17 2876.18   86.24  10
   0   3  17 2719.75   78.31   4
   0   3  17 2825.05   87.19  15
   0   3 -17 2703.47   85.28  17
   0   3 -19  863.94   40.84   8
   0   3  19  944.50   46.83  15
   0   3  19  873.19   40.30   4
   0   3 -19  955.34   45.03  17
   0  -3  19  920.38   47.05  15
   0  -3 -19  947.79   46.39   8
   0  -3  19  962.18   42.68   4
   0  -3  19  966.47   44.75  10
   0   3 -21  437.07   25.35  17
   0  -3 -21  506.68   29.06   8
   0  -3  21  484.57   25.78   4
   0  -3  21  405.31   26.85  15
   0   3 -21  461.40   24.86   8
   0   3  21  452.56   28.28  15
   0   4   0   79.25   10.50   2
   0  -4   0   51.24    8.14  11
   0  -4   0   63.11    4.92  13
   0   4   0   86.93   11.52   1
   0  -4  -2  225.55   17.05  13
   0   4  -2  249.17   14.52  13
   0   4   2  236.73   17.60   1
   0   4  -2  231.68   17.20   2
   0  -4  -2  256.85    9.98  11
   0  -4   2  242.72   20.63  11
   0   4   2  206.66   18.25   3
   0  -4  -2  239.98   20.20  12
   0   4  -416964.45  240.47  13
   0   4   416540.45  237.44   1
   0   4   416121.93  236.19   3
   0  -4  -416926.76  242.32  12
   0  -4   416459.36  239.96   1
   0  -4  -416078.09  253.26  13
   0  -4   416001.03  256.05  11
   0   4   632941.99  437.46   1
   0  -4   632688.78  442.43   1
   0   4  -633246.43  450.62  13
   0  -4  -632448.31  427.80  12
   0  -4  -632843.12  470.97  13
   0  -4   631455.02  459.53  11
   0   4   631484.44  419.72   3
   0   4   8   58.35   14.82   1
   0   4   8   67.61   13.50   3
   0  -4   8   62.06   17.65  11
   0  -4   8   62.89   17.12   1
   0  -4  -8   80.31   21.38  13
   0   4  -8   75.84   19.20  13
   0  -4  -8   81.80   15.59  12
   0  -4 -1013427.26  318.20  13
   0   4  1013898.46  277.89   1
   0  -4  1013439.90  293.57  11
   0  -4  1014455.67  289.47   1
   0   4 -1013672.42  302.68  13
   0  -4 -1014665.04  257.35  12
   0  -4  12 1630.85   96.84   1
   0  -4  12 1655.62   99.51  11
   0  -4 -12 1729.73  117.55  13
   0   4 -12 1682.30  106.82  13
   0   4  12 1741.05   96.02   1
   0   4  14  854.89   73.91   1
   0   4  14  900.25   42.09  10
   0  -4  14  901.43   41.00   4
   0   4  14  936.30   45.66  15
   0  -4 -14  909.43   93.89  13
   0  -4  14  945.30   44.83  10
   0  -4  14  926.57   46.90  15
   0   4  14  897.38   40.33   4
   0   4 -14  975.28   47.41  17
   0   4 -14  869.14   85.31  13
   0  -4  14  976.83   83.52   1
   0   4  16  304.83   24.81   4
   0   4  16  343.08   29.56  15
   0  -4 -16  307.43   28.49   8
   0   4  16  327.38   26.49  10
   0  -4  16  383.11   30.12  10
   0   4 -16  364.61   30.97  17
   0  -4  16  323.30   26.22   4
   0  -4  16  348.38   31.60  15
   0   4  18 1036.85   50.85  15
   0  -4  18 1071.73   49.33  10
   0  -4  18 1103.29   47.57   4
   0   4 -18 1040.09   49.87  17
   0   4 -18 1038.14   45.89   8
   0  -4 -18 1065.74   51.19   8
   0   4  18 1091.67   46.26   4
   0  -4  18 1082.61   53.40  15
   0   4 -20 3206.56   75.98   8
   0   4  20 3229.52   76.76   4
   0   4  20 3265.25   85.29  15
   0   4 -20 3196.29   81.69  17
   0  -4  20 3125.77   85.11  15
   0  -4 -20 3344.25   86.29   8
   0  -4  20 3530.81   80.87   4
   0  -4  22  253.21   18.47  15
   0   4  22  275.77   18.79  15
   0  -4  22  270.07   16.41   4
   0   4 -22  269.99   16.47  17
   0  -4 -22  274.06   18.65   8
   0   5   116296.85  238.58   2
   0   5   116796.69  236.27   1
   0  -5  -117026.97  254.26  12
   0  -5  -116513.05  213.02  13
   0   5  -117310.05  244.18   1
   0   5   116749.38  249.90   3
   0   5  -116527.70  233.88   2
   0  -5  -117165.10  218.94  11
   0  -5   117284.66  241.41  11
   0   5  -3  424.94   22.54  13
   0  -5  -3  395.47   26.90  13
   0   5   3  485.50   27.86   1
   0  -5  -3  398.04   28.62  12
   0   5   3  465.69   29.69   3
   0   5  -3  461.70   32.02   1
   0  -5   3  458.04   32.64  11
   0   5   5 6404.00  131.67   3
   0  -5   5 6798.83  138.75   1
   0   5   5 6759.67  134.80   1
   0  -5   5 6408.94  151.47  11
   0  -5  -5 6664.24  138.70  12
   0   5  -5 6521.05  134.56  13
   0  -5  -5 6486.59  149.78  13
   0  -5  -753174.54  676.10  12
   0   5   754369.37  685.89   1
   0   5   752393.98  662.89   3
   0  -5   753313.79  720.60  11
   0   5  -753898.17  699.62  13
   0  -5  -753879.16  728.09  13
   0  -5   753932.29  694.66   1
   0   5   923388.91  378.48   1
   0  -5   923134.02  388.99   1
   0   5  -922813.81  397.86  13
   0  -5   922231.88  405.57  11
   0  -5  -923077.98  427.82  13
   0  -5  -923814.48  361.76  12
   0   5 -11 2787.56  130.40  13
   0  -5  11 2824.11  129.47  11
   0  -5  11 2923.10  125.81   1
   0   5  11 2989.27  120.92   1
   0  -5 -11 2851.87  143.31  13
   0   5  13   93.01   12.80   4
   0  -5  13   95.05   13.62   4
   0   5  13   85.00   24.14   1
   0  -5  13   73.57   13.00  10
   0   5  13   89.43   13.79  10
   0  -5  13   94.30   15.21  15
   0  -5  13   67.67   24.41  11
   0   5  13  111.59   16.66  15
   0   5 -13  109.75   16.66  17
   0  -5 -13  121.53   34.76  13
   0   5 -13  100.69   27.25  13
   0   5  15 1265.94   99.09   2
   0   5  15 1252.57   50.71  10
   0  -5 -15 1101.57  107.99  13
   0   5 -15 1269.54   56.69  17
   0  -5  15 1253.60   50.96   4
   0  -5  15 1220.08   55.54  15
   0   5  15 1257.01   49.28   4
   0   5  15 1183.19   53.16  15
   0   5 -15 1130.17  101.00  13
   0   5  15 1264.28   93.13   1
   0  -5  15 1201.21   52.90  10
   0  -5 -15 1209.65   54.24   8
   0  -5 -17 4763.65  117.38   8
   0   5  17 4811.62  116.86  15
   0  -5  17 4807.91  114.27  10
   0  -5  17 4717.63  108.32   4
   0  -5  17 4838.19  120.18  15
   0   5  17 4709.11  105.66   4
   0   5 -17 4741.71  116.85  17
   0   5 -17 4527.64  103.93   8
   0   5 -19  983.97   45.48  17
   0   5 -19  877.97   38.32   8
   0   5  19  954.73   46.12  15
   0   5  19  881.81   39.47   4
   0  -5  19  938.62   41.53   4
   0  -5  19  979.79   47.66  15
   0  -5 -19  904.60   45.58   8
   0  -5  19  946.34   43.37  10
   0  -5  21  603.36   31.75  15
   0   5  21  581.95   30.97  15
   0  -5 -21  667.90   32.72   8
   0   5 -21  578.73   28.71  17
   0  -5  21  674.25   29.24   4
   0   6   0 1849.45   60.51   1
   0   6   0 1716.76   56.74   2
   0  -6   0 1677.67   52.43  11
   0  -6   0 1609.82   64.77  12
   0  -6   0 1509.42   29.01  13
   0   6   2 5259.00  109.32   1
   0   6   2 5204.13  119.61   3
   0  -6   2 5327.53  118.76  11
   0  -6  -2 5273.33   84.53  11
   0  -6  -2 4813.70   97.56  13
   0   6  -2 5339.61  119.03   1
   0   6  -2 5032.61  107.70   2
   0   6   2 5099.76  114.81   2
   0  -6  -2 5177.12  122.52  12
   0   6   431781.16  439.05   3
   0  -6  -433131.23  449.33  12
   0   6  -432665.85  457.18   1
   0   6   432644.60  452.92   2
   0  -6   432572.46  462.64  11
   0  -6  -432561.61  443.56  13
   0   6   433442.05  431.50   1
   0   6  -433418.34  416.33  13
   0   6   616903.72  271.35   1
   0   6   616517.41  267.14   3
   0  -6  -617072.83  300.67  13
   0   6  -617112.98  273.33  13
   0  -6  -617291.04  282.15  12
   0  -6   617054.26  306.58  11
   0   6   8 1172.11   62.78   1
   0  -6   8 1137.03   65.58   1
   0   6  -8 1040.94   62.26  13
   0  -6   8 1074.92   69.69  11
   0  -6  -8 1036.41   57.92  12
   0   6   8 1262.86   57.51   3
   0  -6  -8 1023.16   70.61  13
   0   6  1013865.24  277.82   1
   0  -6  1013686.07  289.04   1
   0  -6 -1013884.59  265.19  12
   0   6 -1013382.86  292.60  13
   0  -6 -1013463.39  322.36  13
   0  -6  1012950.02  303.09  11
   0   6 -12 4232.67  100.04  17
   0   6  12 4066.69   88.08   4
   0  -6  12 3972.14   89.71   4
   0  -6  12 4020.75   94.14  10
   0  -6  12 4041.15  167.42  11
   0  -6  12 4166.16  101.48  15
   0   6  12 3980.30  149.60   1
   0   6 -12 4115.23  166.92  13
   0   6  12 4109.10   96.72  15
   0  -6 -12 3945.00  182.16  13
   0   6  12 4039.16  164.45   2
   0  -6 -14   56.12   33.21  13
   0  -6  14   76.09   28.72  11
   0  -6  14   57.11   11.23   4
   0  -6  14   99.87   15.53  10
   0   6 -14  138.36   35.90   1
   0   6 -14   94.17   16.88  17
   0   6  14   57.32   11.42   6
   0  -6  14   75.38   15.18  15
   0   6  14   89.83   14.23  10
   0   6  14   57.09   11.53   4
   0   6  14   76.26   14.52  15
   0   6  14   80.33   22.48   1
   0   6  14   67.56   26.86   2
   0   6  16   89.69   14.34   4
   0  -6  16   91.10   16.29  10
   0  -6 -16   92.49   17.70   8
   0  -6  16  103.08   17.78  15
   0   6 -16  111.67   19.15  17
   0  -6  16   77.07   14.38   4
   0   6  16  107.10   18.31  15
   0   6 -16   78.07   12.88   8
   0   6  18 2142.20   64.75   4
   0   6 -18 1892.15   67.71  17
   0  -6 -18 2125.30   72.69   8
   0  -6  18 2023.24   68.23  10
   0  -6  18 2123.04   65.96   4
   0   6  18 1985.23   69.97  15
   0  -6  18 2079.47   73.97  15
   0  -6  20 4410.10  101.89  15
   0  -6 -20 4503.14  100.91   8
   0   6  20 4362.84   98.79  15
   0  -6  20 4750.11   93.96   4
   0   6 -20 4386.56   96.25  17
   0  -6 -22  645.45   26.62   8
   0   6  22  579.69   25.37  15
   0   6 -22  569.96   23.19  17
   0  -6  22  608.15   26.18  15
   0  -6  22  640.87   23.10   4
   0  -7   113251.33  216.51  11
   0  -7  -113126.51  193.68  11
   0  -7  -113244.17  236.46  12
   0   7  -113243.05  214.07   2
   0   7   112796.01  216.93   2
   0   7  -113602.86  223.68   1
   0   7   113233.32  213.67   1
   0  -7  -112885.93  175.82  13
   0  -7  -3 3948.60  113.15  12
   0  -7  -3 4059.98   97.81  13
   0   7  -3 3930.01  111.20   1
   0  -7   3 4030.97  113.12  11
   0   7   3 3927.67  108.84   3
   0   7   3 3876.53  108.30   2
   0  -7  -3 4195.21   66.00  11
   0   7   3 3987.66   98.95   1
   0   7  -3 3837.05   99.22   2
   0   7   5 3278.32   98.22   3
   0   7   5 3369.58   93.99   1
   0   7   5 3432.10  109.54   2
   0  -7  -5 3169.95  102.67  13
   0  -7   5 3156.55  110.19  11
   0  -7  -5 3122.97  102.01  12
   0   7  -5 3204.62  108.76   1
   0   7  -5 3097.64   84.08  13
   0  -7  -728921.97  437.86  12
   0   7   730082.69  428.02   1
   0  -7   728457.48  467.72  11
   0   7   728453.56  418.73   3
   0  -7  -728730.94  463.77  13
   0   7  -729857.32  427.86  13
   0   7   916248.43  297.92   1
   0  -7   915069.47  329.16  11
   0   7  -915587.98  303.54  13
   0  -7  -916225.94  296.64  12
   0  -7  -915407.24  338.12  13
   0   7 -11  434.40   49.70  13
   0   7  11  529.10   57.63   2
   0  -7  11  476.90   55.44  11
   0  -7 -11  537.59   62.94  13
   0   7  11  463.76   46.81   1
   0  -7  13  329.75   50.67  11
   0   7  13  293.54   23.59   6
   0   7 -13  278.21   50.09   1
   0   7  13  332.37   23.56   4
   0  -7  13  340.31   25.93  10
   0   7  13  340.14   44.57   1
   0  -7 -13  303.39   57.06  13
   0  -7  13  329.65   24.97   4
   0  -7  13  357.19   30.18  15
   0   7 -13  356.03   28.06  17
   0   7  13  360.31   50.45   2
   0   7  13  375.36   28.87  15
   0   7  15  871.04   46.08  15
   0  -7  15  818.63   47.03  15
   0   7 -15  912.90   47.30  17
   0  -7  15  940.31   44.04   4
   0  -7  15  781.26   80.97  11
   0  -7  15  922.75   45.34  10
   0   7  15  970.05   43.27   6
   0  -7 -15  878.92   46.30   8
   0   7  15  934.53   42.01   4
   0  -7  17 4190.34  111.03  15
   0  -7  17 3927.12  100.17  10
   0   7 -17 4093.65  105.12  17
   0  -7  17 4217.48   99.30   4
   0   7  17 4109.22  105.78  15
   0  -7 -17 3990.61  105.46   8
   0   7 -19  636.92   35.94  17
   0   7  19  618.78   35.96  15
   0  -7  19  607.33   36.74  15
   0  -7  19  577.43   30.95   4
   0  -7 -19  583.84   35.00   8
   0   7 -21  331.84   20.88  17
   0  -7  21  407.10   20.79   4
   0  -7 -21  344.83   22.30   8
   0   7  21  341.49   22.16  15
   0  -7  21  310.72   22.10  15
   0  -8   010116.80  175.65  11
   0   8   0 9431.10  181.95   2
   0  -8   010024.24  208.63  12
   0   8   0 9774.39  185.76   1
   0  -8  -2   16.60    6.24  13
   0   8   2    8.35    9.64   2
   0  -8   2   16.52   12.30  11
   0  -8  -2   10.28    5.93  11
   0   8  -2    7.29    7.45   2
   0  -8  -2   19.90   13.20  12
   0   8  -2   17.19    9.17   1
   0   8   2    0.94    8.12   1
   0   8  -411654.41  231.41   1
   0  -8  -411212.85  207.59  13
   0   8   411250.21  224.10   2
   0   8   411435.65  220.34   3
   0  -8   411493.25  232.31  11
   0   8   411644.35  205.18   1
   0  -8  -411496.38  229.95  12
   0   8   6 9709.97  200.99   3
   0   8   6 9993.82  194.33   1
   0  -8  -6 9796.30  216.67  13
   0   8  -6 9655.30  225.24   1
   0   8   6 9920.85  220.74   2
   0  -8   6 9674.40  227.41  11
   0  -8  -6 9865.49  214.74  12
   0  -8  -8  438.67   48.25  13
   0   8   8  469.11   41.07   1
   0  -8   8  424.25   49.15  11
   0   8   8  424.29   45.41   2
   0  -8  -8  417.96   41.94  12
   0   8   8  436.58   37.42   3
   0   8  -8  439.50   50.09   1
   0  -8 -1011108.90  295.49  13
   0  -8 -1011713.36  257.51  12
   0   8 -1011313.85  298.34   1
   0  -8  1010825.88  287.40  11
   0   8  1011765.59  252.69   1
   0   8  1011391.58  283.27   2
   0  -8 -12 1619.26   58.96   8
   0  -8  12 1528.66  107.55  11
   0  -8  12 1635.21   56.26  10
   0  -8  12 1621.82   63.13  15
   0   8 -12 1707.13   61.71  17
   0   8  12 1634.46   56.08   6
   0   8  12 1771.55   61.51  15
   0   8  12 1614.66  106.53   2
   0  -8 -12 1633.51  118.07  13
   0   8 -12 1606.62  115.51   1
   0   8  12 1594.43   52.19   4
   0  -8  12 1615.43   54.89   4
   0  -8  14 1467.85  111.20  11
   0  -8 -14 1481.54   59.44   8
   0   8 -14 1496.93   60.51  17
   0  -8  14 1463.67   55.03   4
   0   8  14 1492.88   59.35  15
   0  -8  14 1423.67   55.67  10
   0   8  14 1494.53   52.99   4
   0   8  14 1545.44   55.64   6
   0   8 -14 1613.29  125.28   1
   0  -8  14 1513.73   63.33  15
   0   8  14 1529.11  111.27   2
   0  -8 -14 1460.58  121.66  13
   0  -8  16  889.87   43.67  10
   0   8 -16  959.62   47.99  17
   0  -8  16  858.17   42.25   4
   0  -8  16  936.50   49.85  15
   0   8  16  866.76   40.71   6
   0   8  16  895.99   46.97  15
   0  -8 -16  847.31   45.74   8
   0   8 -18  373.79   29.07  17
   0  -8 -18  392.88   29.47   8
   0  -8  18  375.95   30.77  15
   0   8  18  375.63   29.42  15
   0  -8  18  352.13   26.17  10
   0  -8  18  399.28   27.43   4
   0   8 -20 1635.77   51.64  17
   0  -8  20 1557.11   53.49  15
   0  -8  20 1656.63   47.90   4
   0  -8 -20 1610.94   52.76   8
   0   8  20 1539.45   51.40  15
   0  -8  22  160.85   12.08  15
   0  -9  -116161.52  297.64  12
   0   9  -115769.73  264.38   2
   0  -9  -115561.59  239.25  11
   0   9   115535.75  268.85   2
   0   9   115656.21  261.91   1
   0   9  -116305.02  273.43   1
   0  -9   116000.58  298.68  12
   0  -9   115794.45  263.12  11
   0  -9  -326142.30  416.84  12
   0   9  -326473.24  406.72   1
   0   9  -325301.56  380.54   2
   0   9   325132.68  396.67   2
   0  -9   326696.49  408.39  11
   0   9   325781.15  376.89   1
   0  -9  -326343.62  360.74  13
   0   9   5  800.66   56.16   2
   0   9   5  864.85   48.81   1
   0  -9  -5  841.05   58.19  12
   0  -9  -5 1004.82   57.81  13
   0  -9   5  800.39   59.04  11
   0   9  -5  812.20   58.24   1
   0   9   7 6964.25  192.38   2
   0  -9  -7 6467.84  181.18  12
   0  -9   7 6821.40  198.55  11
   0   9   7 7035.69  165.36   1
   0  -9  -7 6559.34  186.22  13
   0   9  -7 6761.94  197.63   1
   0   9   9 1838.98  103.42   2
   0  -9   9 1915.96  110.30  11
   0  -9  -9 1840.60  106.98  13
   0   9   9 2009.44   90.09   1
   0  -9  -9 1920.77   97.60  12
   0   9  -9 1927.50  110.69   1
   0  -9  11 5628.67  112.71   4
   0   9 -11 5836.15  121.59  17
   0   9 -11 5786.46  216.81   1
   0   9  11 5639.71  120.40  15
   0   9  11 5618.85  202.52   2
   0  -9 -11 5569.08  117.00   8
   0  -9  11 5290.50  203.17  11
   0   9  11 5792.47  114.95   6
   0  -9  11 5664.40  127.29  15
   0  -9 -11 5138.70  206.15  13
   0  -9 -13 5994.30  129.36   8
   0   9  13 5977.71  223.42   2
   0  -9  13 5856.20  227.89  11
   0  -9  13 6049.40  138.43  15
   0   9 -13 6472.37  247.72   1
   0  -9  13 6027.33  122.76   4
   0  -9  13 5791.64  121.71  10
   0   9 -13 6356.39  133.83  17
   0   9  13 6172.71  132.31  15
   0   9  13 5891.52  122.06   6
   0  -9 -13 6039.70  243.58  13
   0  -9  15   68.15   14.13  10
   0  -9  15   69.88   14.17   4
   0   9  15   66.37   12.49   6
   0   9  15   74.22   16.39  15
   0   9 -15  103.23   18.55  17
   0  -9 -15   58.17   13.70   8
   0  -9  15   80.81   16.58  15
   0  -9  17 1378.94   59.26  15
   0  -9  17 1269.55   50.12  10
   0   9  17 1274.24   47.48   6
   0   9  17 1411.26   58.07  15
   0   9 -17 1295.65   54.45  17
   0  -9 -17 1330.98   55.46   8
   0  -9  17 1390.93   51.68   4
   0  -9 -19  496.39   30.25   8
   0   9  19  507.20   30.79  15
   0   9 -19  525.72   30.45  17
   0  -9  19  512.73   27.56   4
   0  -9  19  486.15   31.22  15
   0  -9  21  179.36   12.31   4
   0  -9  21  154.55   14.16  15
   0  -9 -21  155.82   13.27   8
   0   9 -21  155.87   13.42  17
   0   9  21  146.50   13.67  15
   0 -10   047396.77  665.42  12
   0 -10   048181.58  603.62  11
   0  10   044241.64  612.01   1
   0  10   045733.75  618.88   2
   0  10  -213223.15  241.80   2
   0  10  -212862.67  251.01   1
   0 -10  -213536.98  206.09  11
   0 -10   213182.10  279.38  12
   0 -10  -213190.82  273.91  12
   0  10   212833.81  249.59   2
   0 -10   213390.35  252.36  11
   0  10   212568.52  234.90   1
   0  10  -4   44.18   14.72   1
   0 -10  -4   34.61   15.11  12
   0 -10  -4   28.23   10.73  13
   0  10   4   64.66   14.19   1
   0  10   4   31.06   15.28   2
   0 -10   4   49.83   18.62  11
   0 -10   6 1947.51  101.65  11
   0  10  -6 1974.16   99.35   1
   0  10   6 1875.35   94.67   2
   0  10   6 1955.82   79.44   1
   0 -10  -6 2001.08   91.43  13
   0 -10  -6 1893.73   95.70  12
   0 -10   8 2022.61  112.48  11
   0 -10  -8 2142.38  109.31  13
   0  10  -8 2034.33  111.81   1
   0  10   8 2031.65  106.85   2
   0 -10  -8 2129.79  105.48  12
   0 -10  10 6399.17  222.56  11
   0  10  10 6879.63  133.32  15
   0 -10 -10 6504.30  221.18  13
   0  10  10 6514.04  123.91   6
   0  10 -10 6742.84  129.89  17
   0 -10  10 6073.46  119.74   4
   0  10  10 6420.45  214.73   2
   0  10 -10 6423.55  224.35   1
   0  10  12  188.86   21.87  15
   0  10  12  152.50   18.38   6
   0 -10  12  157.77   17.60   4
   0 -10  12  178.05   24.39  15
   0  10 -12  112.15   36.21   1
   0  10 -12  208.04   22.77  17
   0 -10  12  181.33   18.68  10
   0 -10 -12  144.01   18.38   8
   0 -10  12  120.52   33.52  11
   0 -10 -12  126.21   37.33  13
   0  10  12  134.79   34.43   2
   0 -10  14 4787.86  106.93  10
   0  10  14 4919.91  109.50   6
   0 -10 -14 4773.90  113.81   8
   0  10 -14 4849.65  116.41  17
   0 -10  14 4946.37  109.46   4
   0  10  14 4804.45  117.27  15
   0 -10  14 4796.59  123.09  15
   0  10 -16 3587.38   96.38  17
   0  10  16 3675.28   98.68  15
   0 -10  16 3658.03  102.60  15
   0 -10  16 3573.54   88.60  10
   0  10  16 3544.24   87.87   6
   0 -10  16 3705.94   90.58   4
   0 -10 -16 3641.03   96.16   8
   0 -10  18  157.35   16.08   4
   0 -10 -18  151.51   17.58   8
   0 -10  18  175.28   20.52  15
   0  10 -18  188.63   20.10  17
   0  10  18  166.74   19.10  15
   0  10  20  143.74   14.84  15
   0 -10  20  143.87   15.02  15
   0  10 -20  153.54   14.63  17
   0 -10  20  137.56   11.95   4
   0 -10 -20  153.56   14.27   8
   0 -11  -1 4970.21  162.12  12
   0  11   1 4774.62  132.19   1
   0  11  -1 4833.01  138.43   1
   0  11  -1 4786.66  136.73   2
   0  11   1 4641.78  138.78   2
   0 -11   1 4931.92  135.43  11
   0 -11  -1 5003.69  119.48  11
   0 -11   1 4938.21  163.44  12
   0  11  -329463.85  437.42   2
   0 -11   329378.07  497.46  12
   0  11   328655.67  457.59   2
   0 -11   328971.07  460.95  11
   0  11   328997.13  426.19   1
   0  11  -328354.13  456.65   1
   0 -11  -328783.84  483.67  12
   0  11  -5 4882.52  159.37   1
   0 -11   5 4579.03  165.60  12
   0  11   5 4743.16  155.26   2
   0 -11   5 4532.12  158.28  11
   0 -11  -5 4569.47  159.52  12
   0 -11  -7    9.33   13.28  12
   0  11  -7   -3.62   13.45   1
   0  11   7   12.54   14.34   2
   0 -11   7   29.62   21.25  11
   0  11   9  699.04   37.31  15
   0 -11  -9  681.91   64.12  12
   0  11   9  709.70   34.90   6
   0 -11   9  684.12   33.99   4
   0  11  -9  768.88   73.67   1
   0 -11   9  606.32   65.11  11
   0 -11   9  715.78   68.34  12
   0  11   9  737.49   70.77   2
   0  11  1111335.32  310.46   2
   0  11  1111554.87  187.86   6
   0  11 -1111672.31  329.43   1
   0  11  1111486.54  198.17  15
   0  11 -1111600.28  193.48  17
   0 -11  1111291.14  204.51  15
   0 -11  1110985.01  183.20   4
   0 -11  1111225.04  322.93  11
   0 -11  13 9200.91  299.18  11
   0  11 -13 9802.82  177.80  17
   0 -11  13 9423.57  167.89   4
   0 -11  13 9702.80  189.48  15
   0  11  13 9966.21  183.16  15
   0  11  13 9639.13  169.89   6
   0 -11 -13 9721.58  174.03   8
   0  11 -1310094.02  321.47   1
   0 -11  15  646.97   42.36  15
   0  11  15  609.67   38.97  15
   0 -11  15  560.19   32.09  10
   0 -11  15  571.12   33.32   4
   0 -11 -15  529.55   34.29   8
   0  11  15  522.39   32.50   6
   0  11 -15  639.33   37.83  17
   0 -11  17  848.03   45.35  15
   0  11  17  881.15   37.74   6
   0  11  17  871.22   43.45  15
   0 -11 -17  907.60   42.19   8
   0 -11  17  917.22   39.29   4
   0  11 -17  857.34   41.34  17
   0 -11  19  545.68   30.12  15
   0 -11  19  561.92   25.72   4
   0  11  19  499.27   28.39  15
   0 -11 -19  470.35   25.27   8
   0  11 -19  468.88   26.00  17
   0 -11  21   59.35    7.86  15
   0  11 -21   51.59    6.99  17
   0 -12   048340.62  719.93  12
   0 -12   049513.76  639.76  11
   0  12   046172.63  659.19   2
   0  12   047056.98  647.86   1
   0 -12   216249.54  304.62  11
   0 -12  -215761.01  335.59  12
   0 -12   216405.12  345.36  12
   0  12   215546.71  305.53   2
   0  12  -215273.70  298.96   1
   0  12  -216494.37  295.35   2
   0 -12   4   11.13   13.48  12
   0 -12   4   11.26   16.18  11
   0  12   4   13.88   13.96   2
   0  12  -4   24.66   13.84   1
   0 -12  -4   -8.52   15.21  12
   0 -12   6  555.03   59.47  12
   0  12   6  477.19   51.37   2
   0 -12  -6  541.80   57.39  12
   0  12  -6  498.66   53.88   1
   0 -12   6  546.31   58.05  11
   0 -12  -8 2363.89  123.94  12
   0 -12   8 2315.15  128.11  11
   0  12   8 2467.84   68.27   6
   0  12  -8 2512.95  130.43   1
   0 -12   8 2280.40  126.39  12
   0  12   8 2387.51  125.52   2
   0  12   8 2629.25   75.32  15
   0  12  10 6901.37  140.22  15
   0 -12  10 6787.29  239.01  11
   0  12 -10 6727.40  238.23   1
   0  12 -10 6601.17  124.91   5
   0  12  10 6790.61  231.34   2
   0  12 -10 6817.85  132.61  17
   0  12  10 6548.87  130.04   6
   0 -12  10 6581.18  127.17   4
   0 -12  12  104.38   15.25   4
   0  12 -12  149.16   20.18  17
   0  12  12  122.07   36.06   2
   0  12  12  107.49   16.15   6
   0  12 -12  118.49   33.48   1
   0 -12  12  155.81   25.57  15
   0 -12  12  111.80   34.10  11
   0  12  12  155.42   21.13  15
   0  12  14 4157.59   97.83   6
   0  12 -14 4053.00  101.82  17
   0  12  14 3983.17  105.12  15
   0 -12  14 4067.55   96.24   4
   0 -12 -14 4081.05   98.40   8
   0 -12  14 3880.42  108.67  15
   0 -12 -16 4355.26   99.09   8
   0  12  16 4406.08   97.09   6
   0  12 -16 4405.05  102.54  17
   0 -12  16 4407.69  110.56  15
   0 -12  16 4411.38   96.28   4
   0  12  16 4333.88  105.21  15
   0  12  18  274.52   21.91  15
   0  12  18  287.62   18.80   6
   0 -12  18  263.45   22.15  15
   0  12 -18  300.28   21.83  17
   0 -12 -18  261.18   19.02   8
   0 -12  18  276.32   18.86   4
   0  12 -20   35.79    7.04  17
   0  12  20   15.44    5.88  15
   0 -12  20   34.07    7.37  15
   0 -12  20   19.44    4.40   4
   0 -13  -1 4019.66  160.73  12
   0 -13   1 3896.50  158.55  12
   0  13   1 4084.36  138.73   2
   0  13  -1 3946.52  132.05   2
   0 -13   1 4119.26  131.58  11
   0  13  -314190.71  292.42   1
   0  13   313583.28  293.49   2
   0 -13   313748.70  329.37  12
   0 -13  -313595.81  321.22  12
   0 -13   313889.18  296.94  11
   0 -13   5 2397.75  128.18  12
   0 -13  -5 2248.76  120.56  12
   0  13   5 2438.80  118.56   2
   0  13  -5 2407.82  116.36   1
   0 -13   5 2462.97  121.97  11
   0  13   7  999.26   80.36   2
   0 -13   7 1003.67   40.70   4
   0  13  -7 1051.60   83.01   1
   0  13   7 1156.34   49.30  15
   0 -13   7 1180.70   91.94  12
   0  13   7 1028.67   42.26   6
   0 -13   7 1075.91   86.07  11
   0 -13  -7 1068.83   85.12  12
   0 -13   9  306.23   47.38  12
   0  13   9  354.58   26.03   6
   0 -13   9  305.37   23.08   4
   0  13   9  378.70   29.78  15
   0 -13  -9  434.83   56.30  12
   0 -13   9  373.14   55.41  11
   0  13   9  378.32   53.32   2
   0  13  -9  482.69   59.83   1
   0  13  11 3503.82   89.41   6
   0  13 -11 3465.79   89.74  17
   0  13 -11 3745.28  180.39   1
   0  13 -11 3602.03   85.61   5
   0  13  11 3561.82  170.81   2
   0 -13  11 3434.81   86.82   4
   0 -13  11 3518.36  176.18  11
   0  13  11 3426.02   95.56  15
   0 -13  13 4268.51   98.26   4
   0  13  13 4127.12   99.52   6
   0 -13  13 4238.35  114.07  15
   0  13 -13 4244.68  102.57  17
   0  13  13 4313.05  108.95  15
   0  13  15  155.31   18.14   6
   0 -13  15  149.93   17.01   4
   0  13  15  188.17   21.65  15
   0 -13  15  178.26   23.32  15
   0  13 -15  178.85   19.91  17
   0 -13  17  709.06   37.53  15
   0  13 -17  682.04   33.32  17
   0 -13  17  737.52   31.72   4
   0  13  17  738.19   36.86  15
   0  13  17  695.57   31.69   6
   0  13 -19  263.41   16.57  17
   0 -13  19  269.70   18.85  15
   0  13  19  269.45   18.63  15
   0 -13  19  266.79   14.76   4
   0  14   014545.93  297.03   2
   0 -14   014087.14  341.15  12
   0 -14   2 1138.71   73.85  11
   0 -14   2 1137.44   88.74  12
   0 -14  -2 1044.39   84.61  12
   0  14   2 1111.90   74.77   2
   0 -14  -4 3425.45  157.95  12
   0 -14   4 3548.04  160.19  12
   0  14   4 3217.15  137.87   2
   0 -14   4 3425.78  143.39  11
   0  14   6 3350.50   88.05  15
   0 -14   6 3100.23  153.46  12
   0 -14   6 3164.02  149.66  11
   0 -14   6 3009.11   75.13   4
   0  14   6 2995.82   76.99   6
   0  14   6 3094.93  142.45   2
   0 -14  -6 2964.71  148.30  12
   0 -14   8  821.50   37.92   4
   0  14   8  915.51   80.26   2
   0 -14   8  781.28   78.01  11
   0 -14  -8  804.34   77.21  12
   0  14  -8  902.76   80.37   1
   0 -14   8  798.90   77.60  12
   0  14   8  852.07   44.11  15
   0  14   8  831.06   39.77   6
   0  14  10 3342.82  165.20   2
   0  14  10 3525.69   96.54  15
   0 -14  10 3507.96   86.73   4
   0  14  10 3491.90   89.47   6
   0 -14  10 3336.50  170.73  11
   0  14 -10 3461.13   85.82   5
   0 -14  12   35.20   19.49  15
   0  14 -12   29.16    8.58   5
   0 -14  12   34.36    9.86   4
   0  14 -12   44.66   11.06  17
   0  14  12   22.50   10.29   6
   0  14  12   41.12   14.03  15
   0  14  14 1806.21   65.89  15
   0  14 -14 1786.68   60.16  17
   0 -14  14 1811.28   57.60   4
   0  14  14 1788.66   59.52   6
   0 -14  14 1877.63   69.64  15
   0  14  16 1386.66   47.31   6
   0 -14  16 1509.71   56.55  15
   0 -14  16 1441.21   46.09   4
   0  14 -16 1404.67   48.65  17
   0  14  16 1428.35   53.01  15
   0  14  18   30.69    7.20   6
   0 -14  18   29.94    6.39   4
   0  14 -18   31.85    7.00  17
   0 -14  18   30.56    9.16  15
   0 -15  -1 1781.78  115.74  12
   0  15   1 1652.85   93.11   2
   0 -15   1 1761.62  114.49  12
   0  15  -3 3433.40   79.80   7
   0  15   3 3422.31  142.67   2
   0 -15   3 3580.85  167.29  12
   0 -15   3 3574.93  143.50  11
   0  15   3 3398.75   80.74   6
   0 -15  -3 3215.17  156.89  12
   0 -15   5  716.10   69.27  11
   0 -15   5  723.64   75.41  12
   0  15   5  805.81   71.26   2
   0 -15   5  850.93   37.15   4
   0  15   5  846.07   38.71   6
   0 -15  -5  709.64   73.26  12
   0  15   7 8801.50  156.60   6
   0 -15   7 9109.73  274.95  11
   0 -15   7 8812.06  151.90   4
   0 -15   7 8573.50  277.05  12
   0  15   7 8702.27  264.53   2
   0 -15  -7 8791.58  276.95  12
   0 -15   9 2573.38   71.84   4
   0  15   9 2677.35   82.89  15
   0 -15   9 2838.14  154.66  11
   0  15   9 2709.97  147.07   2
   0  15   9 2596.17   75.20   6
   0  15  -9 2549.04   73.46   5
   0  15  11  253.64   26.50  15
   0  15 -11  265.30   22.19   5
   0 -15  11  297.91   23.59   4
   0  15  11  283.49   24.79   6
   0  15 -13  944.07   41.18  17
   0 -15  13 1004.26   41.42   4
   0  15  13  971.93   42.97   6
   0  15  13  966.59   47.93  15
   0 -15  13  962.50   49.70  15
   0 -15  15   34.76    8.36   4
   0  15 -15   31.81    8.71  17
   0  15  15   41.06    9.79   6
   0 -15  15   23.15   10.91  15
   0  15  15   43.09   11.74  15
   0  15  17  963.10   33.73   6
   0 -15  17  950.04   30.98   4
   0 -15  17  961.80   38.47  15
   0  15 -17  862.87   31.97  17
   0 -15  19  196.85   12.97  15
   0  16   0  285.81   22.50   5
   0  16   0  317.43   21.64   7
   0 -16   0  309.33   48.87  12
   0  16   2  862.78   37.51   5
   0  16   2  863.07   70.95   2
   0  16  -2  848.13   36.80   7
   0 -16   2  824.15   81.80  12
   0  16   2  817.30   36.73   6
   0 -16  -2  807.01   81.63  12
   0  16   412449.18  308.12   2
   0  16   411975.07  193.62   6
   0 -16  -412668.73  343.39  12
   0 -16   413174.38  314.22  11
   0 -16   412910.32  347.74  12
   0 -16   412563.82  191.59   4
   0 -16   6 5734.75  113.57   4
   0 -16  -6 5709.10  224.91  12
   0  16   6 5726.20  209.10   2
   0 -16   6 5780.67  226.10  12
   0  16  -6 5750.83  118.45   5
   0  16   6 5629.00  117.23   6
   0 -16   6 5754.62  211.90  11
   0 -16   8   74.16   29.16  11
   0 -16   8    4.26   26.75  12
   0  16  -8   79.35   14.21   5
   0 -16  -8   28.62   20.75  12
   0 -16   8   94.27   14.48   4
   0  16   8   76.82   13.53   6
   0  16  10 2986.91   81.65   6
   0  16 -10 2885.99   78.30   5
   0 -16  10 2967.48   76.62   4
   0  16  12  409.48   28.20   6
   0  16 -12  409.04   25.93   5
   0 -16  12  461.18   36.44  15
   0 -16  12  415.01   26.05   4
   0  16  14  138.07   15.77   6
   0 -16  14  162.58   15.22   4
   0 -16  14  156.60   19.67  15
   0  16 -14  140.01   14.45  17
   0  16  16   34.52    7.57   6
   0 -16  16   37.24   10.41  15
   0 -16  16   22.65    5.77   4
   0  16 -16   39.15    7.41  17
   0 -16  18  430.98   20.38  15
   0  17   1  832.33   35.54   7
   0 -17   1  792.37   82.28  12
   0  17  -1  738.71   36.35   5
   0 -17  -1  741.58   79.37  12
   0  17   1  760.25   35.96   5
   0  17  -1  860.09   37.07   7
   0  17   3 1182.40   46.47   6
   0  17   3 1188.18   87.47   2
   0 -17  -3 1342.93  106.29  12
   0  17  -3 1303.12   49.45   5
   0 -17   3 1137.92   99.14  12
   0  17  -3 1301.03   47.69   7
   0  17  -5 1767.56   59.89   5
   0  17   5 1664.39  108.65   2
   0 -17   5 1759.21   55.67   4
   0  17   5 1699.07   58.75   6
   0 -17   5 1731.25  124.22  12
   0 -17   5 1749.08  110.29  11
   0 -17  -5 1666.35  121.30  12
   0  17  -7 8882.18  160.31   5
   0 -17   7 9098.11  153.40   4
   0  17   7 8707.37  159.01   6
   0 -17   9 6102.03  117.49   4
   0  17  -9 5958.97  122.27   5
   0  17   9 6160.84  124.97   6
   0 -17  11   70.50   12.23   4
   0  17 -11   73.41   12.62   5
   0  17  11   59.58   12.45   6
   0 -17  11   70.83   27.74  15
   0 -17  13   73.23   14.37  15
   0  17  13   75.06   12.25   6
   0 -17  13   53.09    9.13   4
   0  17 -13   57.65    9.44   5
   0  17  15  343.16   21.02   6
   0 -17  15  349.36   24.18  15
   0 -17  15  320.84   17.78   4
   0 -17  17  853.53   30.44  15
   0  17  17  874.66   26.98   6
   0  18   0  474.07   28.70   5
   0  18   0  471.44   27.37   7
   0  18  -2  195.85   18.24   7
   0  18   2  174.38   17.46   6
   0 -18   2  178.63   39.92  12
   0  18  -2  204.54   19.71   5
   0  18   2  188.79   17.67   5
   0 -18  -2  201.57   41.10  12
   0 -18   4 4805.25   99.19   4
   0  18  -4 4675.51  104.95   5
   0 -18   4 4812.42  212.42  12
   0  18   4 4544.93  101.88   6
   0  18  -6 3051.28   81.34   5
   0 -18   6 3051.78   75.52   4
   0  18   6 2849.19   78.61   6
   0  18   8   48.52   12.99   6
   0 -18   8   53.63   10.83   4
   0  18  -8   48.63   13.10   5
   0  18 -10 2161.63   63.97   5
   0 -18  10 2273.44   60.96   4
   0  18  10 2255.65   67.12   6
   0  18 -12  390.10   23.20   5
   0  18  12  392.44   25.61   6
   0 -18  12  374.80   29.51  15
   0 -18  12  386.23   21.78   4
   0  18  14   84.84   11.67   6
   0 -18  14   95.47   13.92  15
   0 -18  14   88.78    9.65   4
   0  18  16   -0.13    3.99   6
   0 -18  16    5.45    5.33  15
   0  19   1  298.70   21.63   7
   0  19   1  280.66   21.99   5
   0  19  -1  286.04   23.04   5
   0  19  -3  356.89   26.50   5
   0  19   3  368.78   25.55   6
   0  19  -5  622.20   34.73   5
   0  19   5  602.37   33.36   6
   0  19   7 4173.54   97.24   6
   0 -19   7 4367.01   90.76   4
   0  19  -7 4283.98   98.33   5
   0 -19   9 1963.38   54.47   4
   0  19  -9 1893.88   59.86   5
   0  19   9 1886.02   59.78   6
   0 -19  11   56.19   19.52  15
   0  19 -11   47.38    9.61   5
   0 -19  11   48.78    8.49   4
   0  19  11   53.99   11.16   6
   0  19  13  297.32   20.22   6
   0  19 -13  318.19   17.62   5
   0 -19  13  351.00   23.69  15
   0 -19  15   64.41    9.32  15
   0 -19 -15   47.66    7.26  14
   0  19  15   76.92    8.78   6
   0  20   0 2247.94   65.56   5
   0  20   2  395.56   25.28   5
   0  20   2  355.10   24.03   6
   0  20  -2  392.37   26.84   5
   0  20  -4 1026.13   44.14   5
   0  20   4  992.45   41.53   6
   0  20   6  926.99   40.64   6
   0  20  -6  942.88   41.61   5
   0  20  -8   75.23   12.96   5
   0  20   8   83.97   13.02   6
   0  20 -10  905.12   36.47   5
   0 -20  10  949.10   46.22  15
   0  20  10  958.31   38.69   6
   0 -20 -10  880.91   36.11  14
   0 -20  12  147.90   16.21  15
   0  20 -12  138.62   12.52   5
   0 -20 -12  145.24   13.66  14
   0  20  12  146.35   14.50   6
   0  20  14  337.23   17.67   6
   0 -20  14  317.60   18.88  15
   0  21  -1  826.30   37.82   5
   0  21   1  822.26   36.18   5
   0  21  -3 2520.13   69.61   5
   0  21   3 2472.01   64.44   6
   0  21  -5  122.83   15.66   5
   0  21   5  105.90   13.23   6
   0  21   7  263.59   20.13   6
   0  21  -7  259.18   20.68   5
   0  21  -9    5.90    6.40   5
   0  21   9   10.68    6.17   6
   0  21 -11  725.06   28.02   5
   0  21  11  754.49   30.07   6
   0 -21  11  742.68   33.51  15
   0 -21  13  747.99   28.68  15
   0  21  13  837.59   27.45   6
   0  22   0 3508.21   79.16   5
   0  22  -2 1314.91   46.41   5
   0  22  -4   53.18    9.79   5
   0  22   4   71.80   10.60   6
   0  22  -6  165.60   15.74   5
   0  22   6  151.98   14.64   6
   0  22  -8  132.86   13.77   5
   0  22   8  136.48   13.23   6
   0 -22  10  583.03   28.35  15
   0  22  10  567.78   24.59   6
   0  22 -10  579.65   24.69   5
   0 -22  12   -0.49    5.10  15
   0  22  12   -2.69    4.09   6
   0  23  -1  565.04   27.67   5
   0  23   1  561.46   25.68   5
   0  23  -3 2039.75   55.50   5
   0  23   5  245.81   16.32   6
   0  23  -5  257.18   18.53   5
   0  23  -7   78.06   10.50   5
   0  23   7   70.35    9.03   6
   0  23  -9   53.32    7.82   5
   0  23   9   57.86    7.75   6
   0  23  11  892.88   25.21   6
   0 -23  11  851.64   27.81  15
   0  24   0 2235.47   51.65   5
   0  24  -2  910.21   32.28   5
   0  24  -4   38.50    7.34   5
   0  24   6   96.46    8.71   6
   0  24  -6  100.09   10.25   5
   0 -24   8  233.83   16.68  15
   0  24   8  231.78   12.61   6
   0  24  -8  251.03   14.34   5
   0  25  -1  273.54   14.79   5
   0  25  -3  845.82   27.47   5
   0  25  -5   56.87    7.33   5
   0  25  -7  148.73   10.14   5
   0 -25   7  122.36   11.11  15
  -1   0  23    4.73    4.28  15
  -1   0  21   10.99    8.90  15
   1   0 -21   -7.28    6.28   8
  -1   0  21    0.37    5.63   4
   1   0 -19    4.36    8.86   8
  -1   0  19    0.66   12.78  15
  -1   0  19   -5.24    9.50  10
  -1   0  19   -1.19    8.32   4
   1   0 -19    6.78   10.07  17
  -1   0  17    9.00   10.38   4
  -1   0  17   12.38    9.49  10
   1   0 -17   14.45   11.27  17
  -1   0  17    7.42   11.65  15
  -1   0  15    8.75   14.84   1
  -1   0  15    1.56    9.02  10
  -1   0  15    2.92   11.61  15
   1   0 -15    5.88    9.29  17
   1   0 -15   15.80   32.28  13
  -1   0  15   15.51    9.56   4
  -1   0  13    6.85    6.18   4
  -1   0  13   11.29    8.26  10
  -1   0  13   17.07    7.82  15
  -1   0  13    6.71   11.53   1
  -1   0  11   -0.45    7.40  11
  -1   0  11    6.20   11.08   1
   1   0  -9   43.87   19.13  13
  -1   0   9   13.78    8.88  11
  -1   0   9   20.19   11.18   3
  -1   0   9   29.35   12.61   1
  -1   0   7    6.49    8.41   1
  -1   0   7   10.43    6.78  11
   1   0  -7  -10.05   13.45  13
  -1   0   5   26.98    9.33   1
  -1   0   5   11.41    6.65  11
   1   0  -3   37.53    3.80  12
  -1   0   3   32.46    6.57  11
   1   0  -3   21.27    7.56  13
  -1   0   1    7.66    2.48   2
   1   0  -1    7.41    2.72   1
   1   0   1    7.95    3.14   1
  -1   0  -1    6.49    2.86  12
  -1   0  -3    9.42    5.31  12
   1   0   3   32.51    7.56   1
   1   0   5   14.19    8.78   1
   1   0   5    2.83    7.60  11
  -1   0  -5   19.25    7.24  12
  -1   0  -7   12.68    7.46  12
   1   0   7   27.55   11.87  11
   1   0   7    3.01    8.36   1
  -1   0  -7    3.96   11.53  13
   1   0   9   17.21   12.65   1
   1   0   9   53.28   16.21  11
  -1   0  -9   12.95   19.08  13
   1   0  11    0.86    8.76  11
   1   0  11   -7.50   16.11   1
  -1   0 -11   -9.06   19.83  13
  -1   0 -13   -3.37   25.93  13
   1   0  13    6.39    8.76  15
   1   0  13    0.76   12.73   1
   1   0  13   11.85    8.55  10
   1   0  13    9.43    8.40   4
   1   0  15   19.55   19.22   1
   1   0  15   19.34    9.47   4
  -1   0 -15    5.11   24.44  13
  -1   0 -15    0.38    9.32  17
   1   0  15    2.22   10.62  15
   1   0  15    6.70    9.22  10
   1   0  17    6.80   12.56  15
   1   0  17    7.08    9.38  10
  -1   0 -17    8.79    9.41  17
   1   0  17   -0.88    7.64   4
  -1   0 -17   14.82   10.37   8
  -1   0 -19    0.14    8.18   8
  -1   0 -19    2.39    6.75  17
   1   0  19   -0.83   10.50  15
   1   0  19    3.01    8.08   4
  -1   0 -21    1.47    6.41   8
   1   0  21    3.85    8.73  15
   1   0  21    3.92    5.59   4
   1   1 -22  108.34   11.61   8
  -1   1  22   75.73   11.77  15
   1  -1 -22  106.73   12.45   8
  -1  -1  22   84.58   12.64  15
  -1  -1  22  106.86   11.23   4
   1   1 -20  492.20   29.27  17
  -1   1  20  564.00   30.74   4
  -1  -1  20  538.24   34.10  15
  -1   1  20  558.47   34.08  15
   1  -1 -20  577.91   33.91   8
   1   1 -20  536.80   31.65   8
  -1  -1  20  590.07   31.26   4
  -1   1  18  503.34   31.99   4
   1  -1 -18  390.12   29.02  17
  -1  -1  18  443.78   34.63  15
  -1  -1  18  499.00   32.12   4
  -1  -1  18  437.83   32.07  10
   1  -1 -18  502.96   34.44   8
   1   1 -18  408.72   31.20  17
  -1   1  18  458.44   32.38  10
   1   1 -18  480.74   33.10   8
  -1   1  18  471.96   35.02  15
  -1   1  16  332.59   25.59   4
   1   1 -16  326.63   29.65  17
  -1   1  16  346.21   27.91  10
  -1   1  16  338.81   29.59  15
  -1  -1  16  328.35   28.83  10
   1  -1 -16  316.97   27.19  17
  -1  -1  16  298.02   28.15  15
  -1   1  16  246.81   43.96   1
  -1  -1  16  356.56   27.28   4
   1   1 -14  254.31   24.62  17
  -1   1  14  314.02   27.02  15
  -1  -1  14  300.76   25.09  10
  -1   1  14  312.42   25.65  10
  -1  -1  14  315.03   24.24   4
   1   1 -14  274.89   50.39  13
  -1   1  14  399.18   26.65   4
  -1  -1  14  290.83   25.81  15
  -1  -1  14  275.81   44.45   1
   1  -1 -14  301.39   55.77  13
   1  -1 -14  308.28   26.45  17
  -1   1  14  309.53   44.38   1
   1   1 -12  263.49   45.45  13
   1  -1 -12  242.30   42.38  13
  -1   1  12  280.74   39.14   1
  -1  -1  12  220.75   35.19   1
  -1  -1  10   72.10   16.53  11
   1  -1 -10   50.68   20.87  13
  -1   1  10   79.36   18.48   1
  -1   1  10  103.70   17.64   3
   1   1 -10   63.41   18.79  13
  -1   1  10   57.37   12.86  11
  -1  -1  10   65.28   19.17   1
  -1   1   8  157.07   19.17   3
   1   1  -8  126.27   23.20  13
  -1   1   8  140.86   16.89  11
  -1  -1   8  124.69   20.50   1
   1  -1  -8  173.86   27.95  13
  -1  -1   8  147.19   21.54  11
  -1   1   8  120.63   19.43   1
  -1   1   6 5004.26  105.45   3
  -1  -1   6 5114.39  115.24   1
  -1   1   6 5081.01  112.08   1
  -1   1   6 5183.18   98.93  11
   1   1  -6 4920.07  126.13  13
  -1  -1   6 4917.11  111.60  11
   1  -1  -6 5112.43  131.50  13
   1  -1  -6 5060.84   89.37  12
   1  -1  -4 1077.82   27.76  12
  -1  -1   4 1117.20   40.23   1
  -1   1   4 1114.78   32.66  11
  -1   1   4 1085.91   37.74   1
  -1  -1   4 1127.41   40.89  11
   1   1  -4 1089.98   44.66  13
  -1   1   2 8459.67  123.49   3
  -1  -1   2 8140.87  122.27   1
   1  -1  -2 8983.52  109.29  12
  -1   1   2 8976.87  110.85  11
  -1   1   2 8583.05  115.02   1
  -1  -1   2 8929.67  126.54  11
   1   1  -2 8603.41  126.21  13
  -1   1   011938.16  153.39   3
  -1  -1   012099.44  149.94  12
  -1  -1   012526.91  151.25  11
   1   1   012282.20  160.73   1
   1   1   2 6483.03  106.23   1
  -1   1  -2 6901.38  115.15  13
  -1  -1  -2 6914.89  114.67  13
   1  -1   2 6544.32   99.99   1
  -1  -1  -2 6808.47  102.95  12
   1  -1   417653.64  243.48   1
  -1  -1  -417841.43  237.04  12
  -1   1  -417283.99  238.18  12
   1   1   417114.44  238.16  11
   1   1   417425.48  245.61   1
   1   1   417257.71  204.73   3
   1  -1   417349.20  253.72  11
  -1  -1  -6 2070.44   80.71  13
  -1  -1  -6 1938.40   61.65  12
   1   1   6 1885.82   62.27  11
   1  -1   6 1964.51   67.73   1
   1   1   6 1844.82   43.53   3
   1  -1   6 1895.07   69.54  11
   1   1   6 1876.06   68.21   1
  -1   1  -6 1959.31   78.58  13
  -1  -1  -8   18.57    8.00  12
  -1   1  -8   43.80   18.01  13
   1   1   8   34.72   12.81   1
  -1  -1  -8   32.22   13.05  13
   1  -1   8   31.51   11.55   1
   1   1   8   46.34    8.33   3
   1   1   8   32.36   10.78  11
   1   1  10  767.12   57.71   1
   1  -1  10  789.21   58.06   1
   1  -1  10  731.34   54.43  11
   1   1  10  771.38   49.09  11
  -1  -1 -10  710.92   64.14  13
  -1   1 -10  722.98   63.90  13
  -1  -1 -12  348.30   51.36  13
   1  -1  12  411.48   48.94   1
   1  -1  12  333.71   40.94  11
   1   1  12  345.93   45.09   1
  -1   1 -12  393.08   55.38  13
  -1  -1 -14 1028.74   98.37  13
   1   1  14 1119.22   86.76   1
   1  -1  14 1072.43   85.44   1
  -1   1 -14  967.56   93.84  13
   1   1  14 1147.43   50.17  15
  -1   1 -14 1065.83   48.79  17
   1  -1  14 1049.25   46.64  10
   1  -1  14 1032.09   43.39   4
   1   1  14 1094.79   44.45   4
  -1  -1 -14  960.18   45.42  17
   1   1  14 1053.16   46.19  10
   1  -1  14 1061.19   48.95  15
   1   1  16  756.55   39.23   4
   1   1  16  725.51   43.19  15
   1   1  16  730.47   40.97  10
   1   1  16  822.30   78.36   1
  -1   1 -16  740.89   40.67   8
   1  -1  16  740.91   39.07   4
   1  -1  16  726.69   42.96  15
  -1  -1 -16  752.97   41.05  17
  -1  -1 -16  750.71   42.52   8
   1  -1  16  806.92   43.48  10
  -1   1 -16  742.45   42.22  17
   1  -1  16  792.75   78.78   1
   1   1  18  695.93   37.23   4
   1  -1  18  680.84   37.27   4
  -1   1 -18  613.73   37.15   8
  -1   1 -18  587.75   36.42  17
   1   1  18  636.78   40.57  15
   1  -1  18  631.12   40.88  15
  -1  -1 -18  627.70   35.87  17
  -1  -1 -18  616.69   38.26   8
   1  -1  20  168.62   17.12   4
   1   1  20  179.71   18.00   4
  -1  -1 -20  173.04   19.64   8
   1   1  20  155.44   18.86  15
  -1   1 -20  150.85   16.75  17
  -1   1 -20  162.16   17.57   8
   1  -1  20  151.74   18.34  15
   1   1  22  100.52   12.84  15
  -1  -1 -22   99.33   11.56   8
   1  -1  22   94.28   10.32   4
   1  -1  22  102.11   12.45  15
  -1   1 -22  103.16   11.14   8
  -1  -2  23   96.01    9.47  15
  -1   2  23  100.56    9.75  15
  -1   2  21   -0.24    7.84  15
   1   2 -21   15.60    7.35   8
   1   2 -21    8.79    7.27  17
   1  -2 -21   -4.61    7.75   8
  -1  -2  21    1.22    5.81   4
  -1  -2  21    1.71    8.95  15
  -1   2  21   -4.49    5.81   4
  -1  -2  19  228.00   22.57  10
  -1  -2  19  232.76   25.66  15
   1   2 -19  226.40   22.49  17
  -1  -2  19  226.84   21.63   4
  -1   2  19  218.43   20.49   4
   1   2 -19  205.20   21.19   8
   1  -2 -19  256.49   25.16   8
  -1   2  19  201.59   22.63  15
   1   2 -17  839.04   46.62  17
  -1  -2  17  842.85   42.36   4
  -1   2  17  865.16   42.06   4
  -1  -2  17  857.72   45.37  10
  -1  -2  17  866.27   47.65  15
  -1   2  17  860.80   47.41  15
  -1   2  17  792.86   42.55  10
   1  -2 -15 1606.34  128.45  13
  -1   2  15 1817.06   63.57  10
  -1   2  15 1833.98   60.42   4
   1   2 -15 1890.52   68.89  17
  -1  -2  15 1882.64   66.39  10
  -1   2  15 1973.80   69.61  15
  -1  -2  15 1805.45   61.68   4
   1   2 -15 1752.81  128.86  13
  -1   2  15 1916.70  116.78   1
  -1  -2  15 1860.96   68.28  15
  -1   2  13 1913.79  105.79   1
  -1  -2  13 1922.96   59.14   4
   1   2 -13 2008.64  124.54  13
  -1   2  13 2015.73   65.12  15
  -1   2  13 1990.10   62.17  10
  -1  -2  13 2057.05  112.52   1
  -1  -2  13 1930.59   62.48  10
   1  -2 -13 2010.15  129.31  13
  -1   2  13 1912.57   57.61   4
  -1  -2  13 1987.29   65.61  15
   1   2 -13 2000.44   66.08  17
  -1  -2  11 7501.92  194.92  11
  -1   2  11 7376.89  195.70   1
   1   2 -11 7476.05  223.97  13
   1  -2 -11 7273.26  228.15  13
  -1  -2  11 7520.06  202.86   1
  -1   2   912706.87  242.11   1
   1  -2  -912753.06  280.14  13
  -1   2   912854.06  224.82   3
  -1  -2   912681.93  249.59   1
   1   2  -912203.57  266.97  13
  -1  -2   912521.10  245.71  11
  -1   2   7 7011.15  120.52  11
  -1   2   7 7095.83  141.31   3
  -1   2   7 7383.29  150.03   1
   1  -2  -7 7162.25  123.85  12
   1   2  -7 7013.06  165.49  13
  -1  -2   7 7397.79  156.12   1
   1  -2  -7 7154.61  174.87  13
  -1  -2   7 6886.84  153.90  11
   1  -2  -5 2096.16   50.92  12
  -1   2   5 2217.15   47.28  11
  -1   2   5 2207.84   62.09   1
  -1  -2   5 2074.68   67.85  11
  -1   2   5 2119.91   61.61   3
  -1  -2   5 2278.84   67.65   1
   1   2  -5 2176.02   70.57  13
  -1   2   3 3863.68   78.34   3
   1  -2  -3 3966.81   68.70  12
   1   2  -3 3955.54   79.72  13
  -1  -2   3 3893.46   83.06  11
  -1   2   3 3854.00   70.11   1
  -1   2   3 3992.19   56.18  11
  -1  -2   1 1760.97   40.48  12
   1   2  -1 1678.53   46.41   1
  -1  -2   1 1793.43   42.85  11
   1  -2   114104.37  173.65   1
   1   2   114339.58  195.62   1
  -1   2  -114380.18  190.59   3
  -1   2  -115303.56  198.26  13
  -1  -2  -114395.16  190.87  12
  -1  -2  -115024.85  189.43  13
  -1   2  -114316.65  192.43   2
  -1  -2  -315120.36  205.53  12
   1   2   314745.24  211.56   1
   1  -2   314423.12  219.81  11
  -1   2  -315064.78  218.59  13
   1   2   314586.31  181.68   3
   1  -2   314642.56  201.92   1
  -1  -2  -314863.57  219.36  13
   1   2   522808.89  280.87   3
  -1   2  -523676.46  342.84  13
   1   2   523455.57  303.34  11
   1  -2   523779.58  321.32   1
  -1  -2  -523454.90  314.16  12
   1  -2   522577.70  334.29  11
   1   2   523346.75  325.60   1
  -1   2  -728054.73  423.66  13
   1   2   727365.43  336.42   3
   1   2   727034.93  365.12  11
  -1  -2  -727448.75  378.20  12
   1  -2   727548.74  396.83   1
   1  -2   726557.13  405.51  11
  -1  -2  -727727.36  430.70  13
   1   2   727858.21  399.80   1
  -1  -2  -913409.81  293.27  13
   1   2   913298.30  260.11   1
   1  -2   912846.79  263.12  11
   1  -2   913334.54  257.58   1
  -1   2  -912958.07  282.80  13
  -1  -2  -913286.56  237.90  12
   1   2   913505.33  226.80  11
   1  -2  11 4689.78  156.08   1
  -1   2 -11 4407.99  171.79  13
   1  -2  11 4228.00  148.23  11
   1   2  11 4370.97  151.22   1
  -1  -2 -11 4572.00  178.70  13
   1   2  13 3035.96   79.53  10
   1  -2  13 3134.59  140.28   1
   1   2  13 3024.30   75.72   4
  -1   2 -13 3199.46  161.85  13
   1   2  13 3227.62  142.30   1
   1  -2  13 2997.04   75.67   4
   1   2  13 3118.22   83.20  15
  -1  -2 -13 2955.79  160.18  13
   1  -2  13 3033.22   81.11  10
  -1   2 -13 3163.17   85.38  17
   1  -2  13 3210.04   85.64  15
  -1  -2 -15 1253.57   54.30   8
   1  -2  15 1411.32   58.70  15
   1  -2  15 1255.38   50.03   4
   1   2  15 1256.08   52.23  10
   1   2  15 1228.42   94.45   1
   1  -2  15 1279.85   97.95   1
   1   2  15 1241.67   49.78   4
  -1  -2 -15 1378.24   54.46  17
   1  -2  15 1276.04   53.41  10
  -1   2 -15 1282.10   55.67  17
  -1   2 -15 1179.33  107.00  13
  -1  -2 -15 1265.37  114.33  13
   1   2  15 1313.39   56.44  15
   1  -2  17   61.16   14.30  10
   1   2  17   51.77   14.67  15
  -1   2 -17   47.58   13.56  17
   1  -2  17   80.40   17.40  15
  -1  -2 -17   61.31   14.91   8
   1   2  17   57.88   12.65   4
  -1   2 -17   47.84   13.10   8
   1  -2  17   44.73   12.62   4
   1  -2  19  140.78   17.36   4
   1  -2  19  115.82   18.80  15
  -1  -2 -19  125.26   18.00   8
   1   2  19  117.57   15.76   4
  -1   2 -19   89.02   14.99  17
  -1   2 -19  126.11   16.55   8
   1   2  19  100.04   18.50  15
   1  -2  21   83.81   11.21   4
  -1  -2 -21   78.95   13.18   8
  -1   2 -21   71.55   11.32  17
  -1   2 -21   83.15   11.41   8
   1   2  21   69.43   10.99   4
   1   2  21   54.35   11.42  15
   1  -2  21   78.58   13.75  15
  -1  -3  22  393.19   23.24  15
   1   3 -22  388.94   19.34  17
   1  -3 -22  484.49   25.00   8
  -1   3  22  415.35   23.35  15
  -1  -3  22  489.01   22.30   4
   1   3 -22  417.64   19.85   8
   1  -3 -20 1369.75   52.63   8
   1   3 -20 1164.99   46.89  17
   1   3 -20 1247.42   46.53   8
  -1  -3  20 1379.58   48.17   4
  -1   3  20 1302.28   45.95   4
  -1  -3  20 1289.80   52.76  15
  -1   3  20 1248.28   50.51  15
   1   3 -18 1248.94   55.28  17
  -1   3  18 1339.93   51.62   4
  -1  -3  18 1258.85   54.62  10
  -1  -3  18 1322.80   52.16   4
  -1  -3  18 1260.51   56.92  15
   1   3 -18 1252.74   51.69   8
   1  -3 -18 1324.72   56.54   8
  -1   3  18 1197.46   55.37  15
  -1   3  16  669.75   40.70  15
  -1   3  16  595.95   35.91  10
   1   3 -16  642.84   40.37  17
  -1   3  16  557.79   63.05   1
  -1  -3  16  584.51   39.20  15
  -1  -3  16  688.49   40.66  10
  -1  -3  16  621.74   35.78   4
  -1   3  16  640.84   35.68   4
  -1  -3  14 1167.70   51.76  15
  -1  -3  14 1139.73   46.36   4
   1   3 -14 1169.46   52.23  17
  -1   3  14 1278.91   89.23   1
  -1   3  14 1105.07   44.67   4
  -1  -3  14 1157.90   49.76  10
  -1   3  14 1222.27   91.53   2
   1  -3 -14 1140.01  103.78  13
   1   3 -14 1045.62   93.48  13
  -1   3  14 1179.43   50.84  15
  -1   3  14 1151.53   47.63  10
   1  -3 -12  644.76   70.79  13
  -1   3  12  691.89   58.90   1
  -1  -3  12  600.42   56.15  11
  -1  -3  12  747.23   64.13   1
   1   3 -12  564.11   62.34  13
  -1   3  10  878.28   58.21   1
   1   3 -10  811.58   65.30  13
  -1   3  10  896.97   51.59   3
  -1  -3  10  940.51   63.05   1
  -1  -3  10  837.94   60.81  11
   1  -3 -10  745.55   66.73  13
   1  -3  -8 7665.71  195.82  13
  -1  -3   8 7166.54  169.60   1
   1  -3  -8 7438.94  137.98  12
  -1  -3   8 7006.72  170.54  11
   1   3  -8 7421.06  182.27  13
  -1   3   8 7252.90  161.05   1
  -1   3   8 7274.87  153.71   3
  -1   3   632676.92  377.08  11
   1  -3  -633069.16  472.23  13
  -1  -3   632495.62  451.94  11
  -1   3   632060.77  430.66   3
   1  -3  -633193.64  410.12  12
  -1  -3   632989.97  443.07   1
  -1   3   632983.71  428.83   1
   1   3  -633221.83  451.91  13
   1  -3  -467014.84  799.78  13
   1   3  -467565.56  777.98  13
  -1  -3   467050.74  792.55  11
  -1  -3   464818.33  778.66   1
  -1   3   464618.35  776.71   3
  -1   3   466176.01  761.58   1
   1  -3  -467970.89  763.05  12
   1  -3  -220897.46  270.28  12
  -1   3   220552.31  245.66   1
  -1   3   220282.32  275.30   3
   1   3  -219893.88  282.04   1
  -1  -3   221226.40  276.91  11
   1   3  -221399.65  251.77  13
   1  -3  -220925.20  273.96  13
  -1   3   032673.68  366.38   1
  -1  -3   032699.18  381.67  11
   1  -3   032750.29  387.44  11
  -1  -3   032238.15  393.55  12
   1   3   031637.33  400.73   1
  -1   3   031903.74  392.33   2
  -1  -3  -224862.80  319.07  13
  -1   3  -224826.00  321.36   2
   1  -3   225707.33  333.57  11
   1   3   225130.33  324.81   1
   1  -3   224634.86  303.78   1
  -1   3  -225515.63  323.08  13
  -1  -3  -225595.27  322.22  12
  -1   3  -412005.49  196.30  13
  -1  -3  -411627.01  198.53  13
   1   3   411400.30  161.35   3
   1  -3   411258.04  198.28  11
  -1  -3  -411619.07  183.54  12
   1  -3   411743.00  180.53   1
   1   3   411604.98  188.57   1
   1   3   6  818.19   33.16  11
  -1   3  -6  787.57   48.56  13
   1  -3   6  844.59   44.77   1
   1   3   6  785.10   30.71   3
  -1  -3  -6  808.54   52.13  13
   1   3   6  816.22   45.17   1
   1  -3   6  832.93   49.72  11
  -1  -3  -6  829.43   42.04  12
   1  -3   8   51.29   17.52  11
  -1  -3  -8   25.88   15.63  13
   1  -3   8   24.59   13.34   1
  -1  -3  -8   38.14   12.45  12
   1   3   8   15.20   12.81   1
   1   3   8   24.67    5.83  11
  -1   3  -8   20.37   15.32  13
  -1  -3 -10  277.91   31.46  12
   1  -3  10  271.34   37.59  11
  -1  -3 -10  275.26   41.08  13
   1   3  10  275.61   35.31   1
  -1   3 -10  250.42   38.10  13
   1  -3  10  295.78   36.14   1
  -1  -3 -12 1366.06  103.25  13
   1   3  12 1403.31   88.67   1
   1  -3  12 1420.88   90.24  11
   1  -3  12 1507.48   92.25   1
  -1   3 -12 1457.02  102.15  13
   1   3  14 3445.36  154.17   1
  -1   3 -14 3491.49  176.55  13
   1   3  14 3298.77   82.97   4
   1  -3  14 3326.26   83.22   4
   1  -3  14 3359.84   91.95  15
   1   3  14 3355.56   91.55  15
  -1  -3 -14 2973.72  170.21  13
   1   3  14 3236.83   85.04  10
   1  -3  14 3690.09  161.25   1
   1  -3  14 3259.64   88.38  10
  -1   3 -14 3338.10   91.66  17
   1  -3  16 3191.83   85.46   4
  -1   3 -16 3128.57   85.86   8
  -1  -3 -16 3242.39   92.64   8
   1  -3  16 3053.19   93.33  15
   1   3  16 3312.88   86.19   4
   1  -3  16 3210.34   91.53  10
  -1   3 -16 3213.85   93.68  17
   1   3  16 3239.78   93.98  15
   1   3  18 2679.36   83.39  15
  -1  -3 -18 2836.53   84.84   8
  -1   3 -18 2661.95   77.44   8
   1   3  18 2804.53   78.05   4
  -1   3 -18 2696.96   83.76  17
   1  -3  18 2785.52   78.32   4
   1  -3  18 2711.74   81.17  10
   1  -3  18 2690.47   85.63  15
   1   3  20 1231.32   45.08   4
  -1   3 -20 1087.41   42.73   8
   1  -3  20 1246.04   45.28   4
   1   3  20 1049.97   46.44  15
  -1  -3 -20 1197.82   49.59   8
   1  -3  20 1146.35   48.95  15
  -1   3 -20 1032.19   43.61  17
   1  -3  22  243.02   17.74  15
  -1   3 -22  227.12   14.87  17
  -1  -3 -22  254.36   17.80   8
   1  -3  22  272.72   16.10   4
   1   3  22  226.31   16.80  15
   1   4 -21    6.16    5.31   8
   1   4 -21   12.06    8.36  17
  -1  -4  21    8.38    7.91  15
   1  -4 -21    3.76    7.69   8
  -1  -4  21    7.32    7.38   4
  -1   4  21    7.43    8.07  15
  -1  -4  19  198.08   20.61  10
  -1   4  19  175.57   21.37  15
  -1  -4  19  164.00   21.43  15
   1  -4 -19  197.08   22.51   8
   1   4 -19  199.47   19.36   8
   1   4 -19  161.25   19.27  17
  -1  -4  19  210.80   20.62   4
  -1   4  19  203.76   19.57   4
  -1  -4  17 1179.53   55.72  15
  -1   4  17 1176.38   50.56  10
  -1  -4  17 1164.02   53.02  10
   1  -4 -17 1143.62   53.75   8
  -1   4  17 1155.85   48.11   4
   1   4 -17 1128.80   54.06  17
  -1  -4  17 1177.01   49.76   4
  -1   4  17 1074.18   51.65  15
   1   4 -15  994.30  102.30   1
  -1   4  15 1066.67   47.18  10
   1   4 -15 1018.65   96.41  13
   1  -4 -15  966.53   99.92  13
  -1   4  15 1213.37   95.97   2
  -1  -4  15 1123.09   50.77  10
   1   4 -15 1076.87   51.99  17
  -1   4  15 1078.43   44.98   4
  -1  -4  15 1063.51   51.84  15
  -1  -4  15 1101.24   47.22   4
  -1   4  15 1126.46   51.47  15
  -1   4  15 1059.08   85.10   1
  -1  -4  13 1872.52   58.94   4
   1  -4 -13 1993.31  133.21  13
  -1  -4  13 2030.65   68.01  15
  -1   4  13 1975.02  106.11   1
  -1   4  13 1932.30   57.92   4
  -1   4  13 1844.23  110.14   2
  -1   4  13 2011.38   65.30  15
  -1  -4  13 2028.24   64.65  10
  -1  -4  13 1893.92  109.07  11
   1   4 -13 2053.75  124.60  13
   1   4 -13 2009.48   67.45  17
  -1   4  13 1905.86   60.39  10
   1  -4 -11 4121.52  171.99  13
  -1   4  11 4322.30  142.70   1
  -1  -4  11 4434.36  154.54   1
   1   4 -11 4143.38  159.98  13
  -1  -4  11 4166.53  151.65  11
  -1   4   912109.85  236.44   1
   1   4  -911910.76  259.55  13
  -1  -4   912517.18  252.38   1
  -1   4   912408.25  226.62   3
   1  -4  -912005.61  277.90  13
  -1  -4   911624.44  253.36  11
   1  -4  -912381.40  210.32  12
  -1   4   710135.69  184.95   1
  -1  -4   7 9390.38  201.98  11
   1   4  -7 9820.64  200.55  13
   1  -4  -7 9607.35  216.89  13
  -1  -4   710142.54  199.33   1
  -1   4   7 9830.58  185.92   3
   1  -4  -7 9830.90  170.66  12
   1  -4  -515427.93  259.10  13
   1  -4  -515097.99  225.92  12
   1   4  -515348.97  235.73  13
  -1   4   514674.55  235.93   3
  -1  -4   515307.03  241.12   1
  -1   4   515844.00  225.90   1
  -1  -4   515058.18  251.61  11
   1   4  -3 3474.25   91.75   1
   1  -4  -3 3490.18   81.83  12
   1   4  -3 3414.30   68.92  13
   1  -4  -3 3420.38   85.34  13
  -1   4   3 3555.11   67.97   1
  -1  -4   3 3470.60   88.08  11
  -1   4   3 3401.60   85.24   3
   1   4  -1   56.32   12.72   1
   1   4  -1   55.28    7.13   2
   1  -4  -1   57.03    7.71  11
  -1  -4   1   51.37    9.66  11
  -1   4   1   41.51    5.90   1
  -1  -4  -1   37.13    6.94  13
   1   4   1   49.61   11.13   1
   1  -4   1   26.36    8.06  11
  -1   4  -1   50.93    8.12   1
  -1   4  -1   32.96    9.56   2
  -1  -4  -1   36.56    6.74  11
  -1  -4  -1   35.68   10.33  12
  -1  -4  -3 3381.96   84.65  13
   1   4   3 3579.38   76.67   3
   1  -4   3 3490.89   75.88   1
   1  -4   3 3359.43   91.44  11
   1   4   3 3581.42   87.29   1
  -1  -4  -3 3469.77   85.34  12
  -1   4  -3 3545.68   84.25  13
   1   4   523303.24  282.89  11
   1   4   523727.80  337.28   1
  -1  -4  -523284.67  329.82  12
   1  -4   523668.52  327.59   1
  -1  -4  -522961.66  350.89  13
   1   4   523212.08  304.53   3
   1  -4   522295.97  350.61  11
  -1   4  -524246.42  344.91  13
   1   4   712261.06  183.90   3
   1  -4   712681.82  226.44   1
   1   4   712552.41  230.57   1
  -1  -4  -711952.48  250.53  13
  -1   4  -712114.77  239.29  13
   1  -4   711635.18  242.82  11
  -1  -4  -712058.73  217.00  12
   1  -4   9 3169.49  113.06   1
   1  -4   9 2943.09  119.99  11
   1   4   9 3248.16  116.51   1
  -1  -4  -9 3121.90  132.16  13
  -1  -4  -9 3103.92  103.39  12
  -1   4  -9 2988.26  120.92  13
   1   4  11 3365.15  132.60   1
   1  -4  11 3175.71  136.70  11
  -1  -4 -11 3407.61  157.37  13
  -1  -4 -11 3545.83  122.03  12
   1  -4  11 3505.34  135.46   1
  -1   4 -11 3345.92  145.96  13
   1   4  13  966.33   77.01   1
   1  -4  13  997.75   80.11  11
   1  -4  13 1045.02   48.18  15
  -1  -4 -13 1297.02  107.23  13
  -1   4 -13  935.09   85.91  13
   1  -4  13 1027.65   41.90   4
   1   4  13  995.24   42.76  10
   1  -4  13 1144.82   84.71   1
   1  -4  13 1022.67   45.50  10
   1   4  13 1019.94   41.76   4
   1   4  13 1106.57   47.80  15
  -1   4 -13 1127.31   49.49  17
   1  -4  15  789.54   44.41  15
   1  -4  15  798.67   39.73   4
  -1  -4 -15  767.32   90.41  13
  -1  -4 -15  794.64   43.27   8
   1   4  15  820.28   39.70   4
   1   4  15  735.81   73.87   1
  -1   4 -15  777.97   43.95  17
   1   4  15  777.09   43.72  15
  -1   4 -15  766.21   39.21   8
  -1   4 -15  719.87   83.76  13
   1  -4  15  788.67   42.39  10
   1  -4  15  843.00   80.27   1
   1   4  17   64.28   17.60  15
  -1   4 -17   76.27   17.63  17
   1  -4  17   57.05   14.17  10
   1  -4  17   66.99   15.69  15
   1  -4  17   47.84   13.06   4
  -1   4 -17   76.91   14.15   8
  -1  -4 -17   59.87   15.84   8
   1   4  17   43.11   12.22   4
  -1   4 -19   19.66   11.29  17
   1  -4  19   25.30   10.89   4
   1   4  19   19.28   12.28  15
  -1   4 -19    3.36    7.44   8
   1  -4  19    7.29   11.93  15
  -1  -4 -19   19.63   11.87   8
   1   4  19    1.68    9.75   4
  -1  -4 -21  168.34   17.30   8
  -1   4 -21  169.15   13.97   8
   1  -4  21  175.26   15.44   4
   1   4  21  158.97   16.92  15
  -1   4 -21  161.11   15.57  17
   1  -4  21  132.30   16.04  15
   1   5 -22   45.46    7.74  17
  -1  -5  22   62.55    8.14   4
  -1   5  22   64.42    9.89  15
   1  -5 -22   71.86   10.19   8
  -1  -5  22   54.66    9.55  15
  -1  -5  20  121.87   17.42  15
   1  -5 -20  130.15   18.09   8
   1   5 -20  135.85   17.32  17
   1   5 -20  130.06   13.89   8
  -1  -5  20  145.17   15.86   4
  -1   5  20  114.82   16.79  15
  -1   5  18  151.99   17.09   4
   1   5 -18  130.81   16.76   8
   1   5 -18  137.80   19.60  17
  -1   5  18  122.57   19.32  15
  -1  -5  18  170.48   20.12   4
   1  -5 -18  146.94   20.81   8
  -1  -5  18  150.88   20.62  10
  -1  -5  18  143.77   21.49  15
  -1   5  16    1.43   10.49  15
   1   5 -16    1.38   10.65  17
  -1   5  16    9.15    9.92  10
  -1  -5  16   -0.31    9.96  15
  -1   5  16    2.97    7.45   4
  -1  -5  16    8.76    8.69   4
  -1  -5  16   -0.20    9.26  10
  -1   5  14   71.80   11.91   4
  -1   5  14   33.91   19.47   2
  -1   5  14   60.32   22.04   1
   1   5 -14   91.83   26.68   1
   1   5 -14   66.38   26.73  13
   1   5 -14   79.54   15.35  17
  -1  -5  14   61.06   11.95   4
  -1  -5  14   75.49   14.01  10
  -1  -5  14   58.81   14.66  15
  -1   5  14   63.80   13.07  15
   1  -5 -14   75.00   33.49  13
  -1  -5  14   53.39   18.90  11
  -1   5  14   80.22   13.17  10
   1  -5 -12   60.56   25.01  13
  -1  -5  12   42.58   18.97  11
  -1   5  12   64.22   21.28   2
   1   5 -12   88.78   26.21  13
  -1   5  12   59.99   15.42   1
   1   5 -10  350.82   42.20  13
  -1   5  10  386.94   44.69   2
  -1  -5  10  307.54   40.84  11
   1  -5 -10  307.54   44.04  13
  -1   5  10  353.88   37.13   1
  -1  -5   8 2252.11   97.35  11
  -1   5   8 2326.34   84.91   3
   1  -5  -8 2361.60   78.60  12
  -1   5   8 2324.19   83.90   1
   1  -5  -8 2211.94  103.47  13
   1   5  -8 2334.80   93.94  13
  -1   5   6 7040.22  139.15   1
   1  -5  -6 6570.72  164.54  13
  -1  -5   6 6449.63  159.87  11
   1   5  -6 6726.90  144.86  13
   1  -5  -6 6874.71  139.87  12
  -1   5   6 6897.14  148.88   3
  -1   5   4 4062.12   83.40   1
   1   5  -4 3811.37   83.97  13
  -1   5   4 4059.88  105.24   2
  -1  -5   4 3842.75  105.13  11
   1  -5  -4 3857.81   96.07  12
   1   5  -4 3931.94  110.87   1
   1  -5  -4 3918.55  103.98  13
  -1   5   4 3888.81  100.55   3
   1   5  -2 3274.93   68.19   2
  -1   5   2 3434.31   65.52   1
   1   5  -2 3371.65   91.59   1
   1  -5  -2 3176.24   76.97  13
  -1  -5   2 3353.38   85.43  11
  -1   5   2 3284.42   87.71   3
   1  -5  -2 3315.38   58.59  11
   1   5  -2 3372.59   50.55  13
  -1  -5   2 3128.60   85.59  12
   1   5   0 2174.80   56.24   2
  -1   5   0 2224.93   65.83   2
   1  -5   0 2196.39   59.57  11
  -1  -5   0 2281.36   70.17  12
  -1  -5   0 2324.84   59.20  11
   1   5   0 2330.87   71.32   1
  -1   5   0 2284.37   55.69   1
   1  -5   213481.28  222.85  11
  -1   5  -214292.04  220.96   2
  -1  -5  -214233.44  226.16  12
  -1  -5  -214747.36  188.83  11
  -1  -5  -213829.68  204.60  13
  -1   5  -214577.47  213.14   1
   1   5   214868.27  227.79   1
  -1  -5  -4 9839.09  184.21  13
  -1  -5  -410179.42  183.84  12
  -1   5  -410383.66  178.34  13
   1  -5   4 9762.71  192.32  11
   1   5   4 9844.13  166.17   3
   1  -5   410307.82  170.40   1
   1   5   410383.05  184.10   1
   1   5   6   47.67    9.84   3
  -1   5  -6   73.90   17.29  13
  -1  -5  -6   42.00   14.91  13
   1  -5   6   52.14   13.55   1
  -1  -5  -6   40.24   12.29  12
   1  -5   6   52.71   17.31  11
   1   5   6   59.64   15.20   1
  -1  -5  -8   13.52    8.92  12
  -1  -5  -8    6.35   14.78  13
   1   5   8   25.46   11.09   1
  -1   5  -8   19.21   14.05  13
   1  -5   8   11.55    9.76   1
   1  -5   8   40.17   20.90  11
  -1  -5 -10   35.37   12.84  12
   1   5  10    2.95    9.11   1
   1  -5  10   10.94   11.47  11
   1  -5  10    2.62   10.21   1
  -1   5 -10    0.43   12.49  13
  -1  -5 -10    2.13   14.66  13
  -1   5 -12  621.79   66.14  13
   1   5  12  585.04   57.12   1
   1  -5  12  725.20   64.13   1
  -1  -5 -12  481.50   62.87  13
   1  -5  12  477.36   56.51  11
  -1   5 -14  172.10   41.75  13
  -1   5 -14  173.65   21.47  17
   1   5  14  151.50   17.52   6
   1  -5  14  163.59   18.23   4
   1   5  14  119.53   28.25   1
   1  -5  14  168.53   20.83  15
   1  -5  14  177.83   19.40  10
   1   5  14  185.95   22.13  15
   1   5  14  156.02   17.15   4
   1  -5  14  183.23   37.26   1
  -1  -5 -14  181.71   41.63  13
  -1  -5 -14  198.17   22.34   8
   1  -5  14  129.08   31.04  11
   1  -5  16  424.65   33.96  15
   1   5  16  397.54   32.37  15
  -1  -5 -16  442.01   33.46   8
   1  -5  16  446.98   32.10  10
  -1   5 -16  422.28   32.83  17
   1  -5  16  401.01   28.65   4
   1   5  16  435.48   29.67   4
  -1   5 -16  451.23   29.95   8
   1   5  18  580.55   33.46   4
   1  -5  18  582.22   33.61   4
  -1   5 -18  575.05   36.53  17
   1  -5  18  554.54   37.79  15
   1   5  18  611.71   38.63  15
   1  -5  18  616.83   36.78  10
  -1  -5 -18  565.29   37.82   8
  -1   5 -18  536.98   31.39   8
   1   5  20  238.93   22.01  15
  -1   5 -20  206.78   19.92  17
   1  -5  20  253.50   19.76   4
   1  -5  20  218.13   21.75  15
  -1  -5 -20  229.81   21.54   8
   1  -5  22   18.22    5.45   4
  -1   5 -22   11.84    5.22  17
  -1  -5 -22   12.87    5.99   8
   1  -5  22   15.18    6.70  15
   1   5  22   18.48    6.58  15
  -1  -6  21   -1.35    6.66   4
   1  -6 -21    1.03    6.92   8
   1   6 -21    6.49    7.21  17
  -1  -6  21    7.16    8.96  15
  -1   6  21    8.48    8.49  15
  -1  -6  19  -12.91   10.04  10
   1  -6 -19   -7.69    9.21   8
  -1  -6  19   -3.01   10.95  15
  -1   6  19   18.25   13.64  15
   1   6 -19   -4.38    9.19  17
  -1  -6  19   20.29    9.69   4
  -1   6  17   45.19   11.61   4
  -1  -6  17   23.14   12.47  15
  -1  -6  17   20.38   10.84  10
  -1  -6  17   15.00    9.12   4
  -1   6  17   36.04   13.20  15
   1   6 -17   28.04    8.87   8
   1   6 -17   40.54   13.12  17
   1  -6 -17   40.59   12.97   8
  -1   6  15  158.69   18.34  10
  -1  -6  15  120.95   19.38  15
   1  -6 -15  225.54   53.71  13
  -1   6  15  158.16   34.75   2
  -1   6  15  147.79   17.30   4
  -1  -6  15  139.94   17.48   4
  -1   6  15  124.35   18.09  15
   1   6 -15  151.31   21.22  17
  -1  -6  15  129.57   18.64  10
   1   6 -15  120.85   36.30   1
  -1  -6  13  140.85   18.51  15
  -1   6  13  154.51   17.33  10
  -1   6  13  139.39   17.93  15
   1   6 -13  116.14   17.06  17
   1  -6 -13  167.91   38.57  13
  -1   6  13  144.43   15.71   4
  -1  -6  13  152.78   34.02  11
  -1   6  13  153.20   34.52   2
  -1  -6  13  134.75   17.12  10
  -1  -6  13  126.84   15.58   4
   1   6 -13  176.41   35.93  13
   1   6 -13  118.39   33.93   1
  -1   6  13  148.88   30.63   1
  -1  -6  11  114.02   28.33  11
  -1   6  11  102.84   27.55   2
   1   6 -11   67.97   21.92  13
   1  -6 -11   76.48   27.10  13
  -1   6  11   76.40   18.74   1
  -1   6   9  236.65   28.47   1
   1  -6  -9  200.74   35.77  13
  -1  -6   9  150.55   29.17  11
  -1   6   9  197.23   32.34   2
   1   6  -9  174.01   27.94  13
   1  -6  -9  205.42   25.59  12
  -1   6   9  209.08   26.60   3
  -1   6   7  136.41   18.75   1
   1   6  -7  142.81   22.85  13
  -1   6   7  146.06   21.80   3
  -1  -6   7  113.86   22.34  11
   1  -6  -7  161.99   20.98  12
   1   6  -7  135.62   26.48   1
  -1   6   7  110.65   21.21   2
   1  -6  -7  126.82   25.30  13
   1  -6  -5  323.85   32.29  13
  -1   6   5  249.40   27.37   2
   1   6  -5  272.09   32.03   1
  -1   6   5  295.02   22.93   1
   1  -6  -5  255.55   26.32  12
  -1  -6   5  267.34   29.90  11
  -1   6   5  290.83   28.73   3
   1   6  -5  269.77   22.83  13
   1   6  -3 1538.76   37.43  13
  -1   6   3 1734.08   48.67   1
   1  -6  -3 1473.47   25.99  11
  -1  -6   3 1495.24   61.91  11
  -1   6   3 1668.65   65.44   2
   1  -6  -3 1529.63   57.66  13
   1   6  -3 1711.32   69.54   1
   1  -6  -3 1520.02   62.41  12
  -1   6   3 1680.72   65.18   3
   1   6  -1  232.61   24.91   1
   1  -6  -1  266.26   18.85  13
  -1  -6   1  253.68   22.24  11
   1  -6  -1  291.23   27.91  12
   1  -6  -1  252.95   18.50  11
  -1   6   1  231.88   23.01   2
  -1   6   1  251.35   17.83   1
   1   6  -1  230.28   18.78   2
  -1  -6   1  263.09   25.89  12
  -1  -6  -1  895.70   46.52  12
   1   6   1  875.49   39.58   2
  -1  -6  -1  922.30   35.36  11
  -1   6  -1  995.47   40.48   1
  -1  -6  -1  905.02   29.21  13
   1  -6   1  899.00   42.95  11
  -1   6  -1  921.04   44.23   2
   1   6   1  862.42   44.74   1
  -1  -6  -3 2944.10   81.52  13
   1  -6   3 3026.20   93.76  11
  -1   6  -3 3060.52   88.07   2
  -1   6  -3 3132.21   87.34   1
  -1  -6  -3 3030.75   91.37  12
   1   6   3 2979.80   88.38   1
   1  -6   5  381.81   37.58  11
  -1   6  -5  390.71   31.41  13
  -1  -6  -5  382.78   34.80  13
   1  -6   5  450.68   32.52   1
   1   6   5  484.20   36.43   1
  -1  -6  -5  406.71   34.14  12
  -1   6  -7  408.63   38.18  13
  -1  -6  -7  419.73   42.70  13
   1  -6   7  406.42   35.35   1
   1   6   7  402.26   36.74   1
   1   6   7  440.69   30.14   3
  -1  -6  -7  434.46   37.57  12
   1  -6   7  417.94   44.03  11
   1   6   9  789.44   57.37   1
  -1   6  -9  756.52   59.12  13
  -1  -6  -9  759.19   53.65  12
   1  -6   9  762.24   55.56   1
   1  -6   9  784.79   65.34  11
  -1  -6  -9  830.51   68.57  13
   1  -6  11  860.17   74.70  11
  -1  -6 -11 1057.71   68.46  12
   1  -6  11  991.55   72.32   1
  -1   6 -11  948.83   75.66  13
  -1  -6 -11  893.93   80.08  13
   1   6  11  992.44   71.43   1
   1  -6  13  192.52   19.48  10
  -1   6 -13  226.12   42.88  13
   1   6  13  175.40   33.27   1
   1  -6  13  145.48   34.91  11
   1   6  13  194.43   18.39   4
   1  -6  13  207.60   22.12  15
  -1  -6 -13  167.74   43.29  13
   1  -6  13  204.47   19.14   4
   1   6  13  208.94   21.26  15
  -1   6 -13  226.07   23.60  17
  -1  -6 -13  192.52   21.08   8
   1   6  13  219.29   19.93   6
   1   6  15   -4.92   10.39  15
   1   6  15   -2.26    6.91   4
   1   6  15  -14.44   16.24   2
   1   6  15    4.70    7.48   6
  -1   6 -15   19.39   11.66  17
   1   6  15   11.59   17.82   1
  -1  -6 -15   19.64   26.48  13
  -1  -6 -15   18.74   10.84   8
   1  -6  15   -4.12   12.89  15
   1  -6  15    3.49   10.03  10
   1  -6  15   19.45    9.23   4
   1   6  17   18.89    9.98   4
   1   6  17    7.89   11.19  15
   1  -6  17   11.94   11.29  15
   1  -6  17   15.03    9.04   4
  -1   6 -17   13.69   12.77  17
  -1  -6 -17   27.07   13.15   8
   1  -6  17   16.56   11.04  10
   1  -6  19   18.31   12.16  15
  -1  -6 -19   19.95   11.91   8
   1  -6  19   17.24    9.99   4
  -1   6 -19   15.70   10.78  17
   1   6  19   21.40   12.38  15
   1   6  21   -7.64    8.40  15
   1  -6  21    2.45    4.87   4
  -1   6 -21   -4.69    6.66  17
   1  -6  21   -6.25    7.81  15
  -1  -6 -21    0.97    6.62   8
   1  -7 -22   33.51    6.28   8
  -1   7  22   31.49    7.02  15
   1   7 -22   24.37    6.24  17
  -1  -7  22   30.58    5.67   4
  -1  -7  22   38.08    7.33  15
   1  -7 -20  241.48   21.40   8
  -1   7  20  235.11   21.09  15
   1   7 -20  253.57   20.85  17
  -1  -7  20  243.62   18.98   4
  -1  -7  20  213.56   20.81  15
   1   7 -18  372.75   29.56  17
  -1   7  18  376.06   29.69  15
   1  -7 -18  364.46   29.44   8
  -1  -7  18  389.79   31.64  15
  -1  -7  18  369.39   27.10   4
  -1  -7  18  414.74   29.26  10
   1  -7 -16  839.37   45.04   8
  -1  -7  16  809.82   42.91  10
  -1  -7  16  804.19   46.43  15
   1   7 -16  785.42   44.97  17
  -1   7  16  803.29   44.43  15
  -1   7  16  879.94   40.28   4
  -1  -7  16  845.53   42.34   4
   1   7 -14  308.39   27.31  17
  -1   7  14  319.23   23.68   4
  -1  -7  14  344.70   29.73  15
   1  -7 -14  323.77   63.41  13
  -1  -7  14  309.98   25.64  10
   1   7 -14  374.31   61.61   1
  -1  -7  14  390.78   27.86   4
  -1   7  14  359.09   28.86  15
  -1   7  14  365.25   26.20   6
  -1  -7  14  338.43   51.65  11
  -1   7  14  393.28   55.83   2
  -1   7  12  142.06   16.39   6
  -1   7  12  137.04   14.85   4
  -1   7  12  111.04   15.59  15
  -1  -7  12  214.71   19.34   4
   1  -7 -12  148.02   35.58  13
  -1  -7  12  113.12   29.96  11
   1   7 -12  170.80   39.84   1
   1   7 -12  149.17   18.81  17
  -1  -7  12  121.67   15.39  10
  -1  -7  12  147.63   19.22  15
  -1   7  12  148.68   34.23   2
   1   7 -10 1337.30   95.51   1
  -1   7  10 1362.53   72.80   1
   1   7 -10 1370.44   80.72  13
   1  -7 -10 1268.53   90.92  13
  -1  -7  10 1275.24   86.98  11
  -1   7  10 1334.87   87.13   2
   1   7  -8 1673.61   95.27   1
  -1   7   8 1603.96   86.13   2
  -1  -7   8 1664.23   89.89  11
  -1   7   8 1653.24   76.09   3
   1   7  -8 1664.83   76.24  13
  -1   7   8 1682.24   71.98   1
   1  -7  -8 1706.77   93.30  13
   1  -7  -8 1631.92   74.91  12
   1  -7  -6 2775.76   95.06  12
  -1   7   6 2592.31  100.42   2
   1   7  -6 2887.33   84.63  13
   1   7  -6 2627.39  107.55   1
  -1   7   6 2800.54   82.21   1
  -1  -7   6 2800.10  106.28  11
  -1   7   6 2626.85   94.21   3
   1  -7  -6 2717.32  103.47  13
   1   7  -4 4189.86  125.74   1
  -1   7   4 4203.46  120.76   2
  -1  -7   4 4446.06  124.34  11
  -1   7   4 4363.56   94.61   1
   1  -7  -4 4512.96  116.81  13
   1   7  -4 4559.90   83.71  13
  -1   7   4 4177.84  117.75   3
   1  -7  -4 4393.78  121.33  12
  -1   7   212832.25  233.15   3
   1  -7  -213218.11  237.69  12
  -1   7   212637.64  224.33   2
   1   7  -212956.84  234.86   1
   1   7  -212682.82  200.44   2
  -1  -7   212932.80  222.11  11
  -1   7   213131.21  191.71   1
   1  -7  -212504.66  200.16  13
  -1  -7   213014.11  235.31  12
   1  -7  -213109.06  181.06  11
  -1   7   0 7790.78  158.24   2
   1   7   0 8211.91  166.89   1
   1   7   0 7675.45  144.12   2
   1  -7   0 7921.90  146.31  11
  -1   7   0 8102.90  142.10   1
  -1  -7   0 7804.85  167.63  12
   1  -7   0 7524.56  121.30  13
  -1  -7   0 7984.32  144.38  11
  -1   7  -2 3197.76   89.25   1
  -1  -7  -2 3609.03  106.13  12
   1  -7   2 3373.11   99.02  11
  -1  -7  -2 3454.28   74.30  11
   1   7   2 3237.08   91.78   2
   1   7   2 3228.43   97.12   1
  -1   7  -2 3330.90   95.33   2
  -1  -7  -2 3288.77   76.81  13
  -1  -7  -4 1259.01   62.27  12
  -1  -7  -4 1259.39   57.43  13
   1  -7   4 1298.02   66.43  11
  -1   7  -4 1154.26   57.99   1
   1   7   4 1137.37   56.55   1
  -1   7  -6  101.30   18.41  13
   1  -7   6   97.37   23.56  11
   1   7   6   84.42   17.48   1
  -1  -7  -6   67.68   17.48  13
  -1  -7  -6   93.69   19.23  12
  -1  -7  -8  195.83   29.53  12
   1   7   8  171.63   26.01   1
   1  -7   8  189.47   33.11  11
  -1  -7  -8  196.06   33.24  13
  -1   7  -8  193.24   28.08  13
   1  -7   8  192.47   27.41   1
  -1   7 -10   39.61   16.47  13
   1  -7  10   30.43   17.20  11
  -1  -7 -10   37.45   17.04  12
  -1  -7 -10   19.08   14.28  13
   1   7  10   23.70   11.37   1
   1  -7  12 2020.09   69.37  15
   1  -7  12 1837.60  116.46  11
   1   7  12 2055.57   66.29  15
  -1  -7 -12 1937.65   64.67   8
  -1   7 -12 1868.93  112.41  13
   1   7  12 1921.66   61.07   6
   1   7  12 2062.39  109.19   1
  -1  -7 -12 1928.61  127.26  13
  -1   7 -12 2056.93   67.07  17
   1  -7  12 1899.31   61.23  10
   1  -7  12 1932.21   58.99   4
   1   7  12 1977.30   58.73   4
   1   7  14 2587.91  132.54   1
  -1  -7 -14 2492.63   78.83   8
   1  -7  14 2359.72  138.35  11
   1   7  14 2376.37  138.25   2
  -1  -7 -14 2250.82  151.56  13
   1   7  14 2486.25   72.55   6
   1   7  14 2479.42   70.74   4
   1  -7  14 2340.87   73.58  10
   1  -7  14 2417.88   81.56  15
  -1   7 -14 2477.16   79.13  17
   1  -7  14 2401.46   70.92   4
   1   7  14 2432.96   77.81  15
  -1   7 -14 2812.98  161.79   1
   1   7  16  988.33   49.50  15
  -1  -7 -16 1009.20   50.41   8
   1   7  16 1069.90   45.63   4
   1  -7  16 1011.20   52.23  15
   1   7  16 1024.21   44.77   6
   1  -7  16  986.16   46.78  10
   1  -7  16 1000.24   45.14   4
  -1   7 -16  981.35   49.81  17
  -1  -7 -18  394.19   30.92   8
  -1   7 -18  427.10   31.29  17
   1  -7  18  416.02   27.75   4
   1  -7  18  434.29   33.00  15
   1   7  18  417.69   31.30  15
  -1   7 -20  115.00   15.59  17
   1  -7  20  123.37   16.84  15
   1  -7  20  130.63   13.96   4
  -1  -7 -20  126.50   15.53   8
   1   7  20  114.43   15.96  15
   1  -7  22  135.09   11.80  15
   1   7  22  121.07   10.85  15
  -1   7 -22  120.55   10.48  17
  -1  -7 -22  139.65   11.68   8
  -1   8  21   48.21   10.12  15
  -1  -8  21   53.05   10.49  15
   1  -8 -21   48.01    8.66   8
   1   8 -21   49.42    9.41  17
  -1  -8  21   58.96    8.05   4
  -1  -8  19    9.17   11.24  15
  -1  -8  19    1.49    7.45   4
  -1   8  19    0.65    9.52  15
   1   8 -19    9.06   10.08  17
  -1  -8  19    7.46    8.34  10
   1  -8 -19    8.16    7.70   8
   1   8 -17  371.93   30.54  17
   1  -8 -17  359.53   29.39   8
  -1   8  17  413.27   31.31  15
  -1  -8  17  374.08   28.98  10
  -1  -8  17  364.54   27.24   4
  -1  -8  17  340.49   30.94  15
  -1   8  15 3351.54   83.22   4
  -1   8  15 3345.96   94.48  15
   1  -8 -15 3421.20   94.92   8
  -1  -8  15 3163.84   88.06  10
  -1   8  15 3358.19   86.10   6
  -1  -8  15 3343.16   88.42   4
  -1  -8  15 3356.18   99.04  15
   1   8 -15 3385.60   95.67  17
  -1  -8  13 4240.79  184.49  11
  -1   8  13 4289.98   94.31   4
   1   8 -13 4401.48  107.74  17
  -1   8  13 4362.53  105.67  15
  -1  -8  13 4151.27  100.07  10
  -1   8  13 4261.25  183.48   2
  -1  -8  13 4396.27  101.20   4
  -1   8  13 4356.59   98.95   6
   1   8 -13 4598.81  210.07   1
  -1  -8  13 4332.79  111.44  15
   1  -8 -13 4055.23  197.75  13
   1  -8 -11 5098.06  203.16  13
  -1  -8  11 5388.89  119.97  15
   1   8 -11 5244.77  206.87   1
  -1   8  11 5364.56  191.85   2
  -1   8  11 5333.77  113.13  15
   1   8 -11 5379.61  114.43  17
  -1  -8  11 4895.69  190.44  11
  -1  -8  11 5250.15  107.68   4
  -1   8   9 4345.58  135.28   3
   1  -8  -9 4562.21  140.58  12
  -1  -8   9 4127.50  159.06  11
  -1   8   9 4585.68  131.61   1
  -1   8   9 4477.88  159.47   2
   1  -8  -9 4195.84  163.99  13
   1   8  -9 4365.40  170.05   1
   1  -8  -7 8336.29  211.18  13
   1   8  -7 8542.10  222.00   1
  -1   8   7 8537.06  173.47   1
  -1  -8   7 8214.30  211.76  11
  -1   8   7 8313.26  192.69   3
  -1   8   7 8302.74  208.09   2
   1  -8  -7 8498.95  196.25  12
  -1   8   5 8202.45  186.18   3
  -1  -8   5 8253.15  194.43  11
   1  -8  -5 7981.85  182.80  13
   1   8  -5 8375.63  201.95   1
  -1   8   5 8504.04  154.96   1
  -1   8   5 8473.23  194.84   2
   1  -8  -5 8181.79  188.37  12
  -1   8   3 5489.63  143.13   3
   1  -8  -3 5336.69   83.27  11
  -1  -8   3 5296.65  137.81  11
   1   8  -3 5448.74  117.63   2
  -1   8   3 5827.61  111.87   1
   1   8  -3 5546.53  148.16   1
  -1   8   3 5452.86  140.65   2
   1  -8  -3 5253.94  122.36  13
   1  -8  -3 5356.34  145.27  12
  -1  -8   3 5103.39  142.87  12
  -1  -8   1 3748.15  117.22  12
  -1   8   1 3702.33  107.45   2
   1   8  -1 3707.89   95.14   2
   1  -8  -1 3690.92   88.89  11
   1  -8  -1 3656.15  117.62  12
  -1  -8   1 3757.70  101.69  11
   1  -8  -1 3635.58   80.08  13
   1   8  -1 3892.29  114.64   1
  -1   8   1 3664.07   89.03   1
  -1   8   1 3832.18  116.57   3
   1  -8   1 2538.81   83.64  11
  -1  -8  -1 2485.87   93.09  12
   1   8   1 2608.39   81.81   2
  -1   8  -1 2546.70   86.50   2
  -1   8  -1 2752.66   81.55   1
   1   8   1 2630.16   89.75   1
  -1  -8  -1 2525.98   70.56  11
   1   8   3 7090.86  158.74   2
  -1  -8  -3 6709.98  137.39  13
  -1   8  -3 7115.72  158.59   2
  -1   8  -3 7227.68  157.86   1
  -1  -8  -3 6960.64  167.59  12
   1  -8   3 7011.23  166.78  11
   1   8   3 6943.03  160.04   1
   1  -8   5 9643.80  220.43  11
   1   8   5 9803.11  209.61   2
  -1   8  -5 9776.07  209.21   1
   1   8   5 9636.55  201.37   1
  -1  -8  -5 9405.44  209.51  12
  -1  -8  -5 9494.20  200.14  13
   1  -8   7 9043.08  229.83  11
  -1  -8  -7 8809.29  218.43  13
  -1   8  -7 9213.57  195.93  13
  -1  -8  -7 8719.63  210.03  12
  -1   8  -7 8951.13  221.00   1
   1   8   7 9221.68  203.91   1
  -1  -8  -9 7164.39  195.53  12
  -1  -8  -9 6862.91  213.06  13
   1  -8   9 6646.78  213.55  11
   1   8   9 7311.41  191.55   1
  -1  -8 -11 8634.98  269.36  13
   1   8  11 8599.31  144.27   4
   1  -8  11 8524.35  261.74  11
   1   8  11 8716.14  156.08  15
   1   8  11 8260.64  147.46   6
  -1   8 -11 8718.41  157.53  17
   1   8  11 9120.52  257.22   2
   1  -8  11 8470.85  162.53  15
   1   8  11 8909.86  232.54   1
  -1   8 -13 2326.16   74.57  17
  -1  -8 -13 2255.10  145.69  13
  -1  -8 -13 2296.61   74.09   8
   1   8  13 2274.44   73.44  15
   1   8  13 2252.27  119.49   1
   1  -8  13 2373.08   78.79  15
   1  -8  13 2282.16  136.92  11
   1  -8  13 2145.34   65.79   4
   1  -8  13 2228.48   68.75  10
   1   8  13 2255.50   68.53   6
   1   8  13 2181.58   64.66   4
   1   8  13 2177.61  130.54   2
  -1   8 -13 2344.52  142.39   1
  -1   8 -15  302.22   27.94  17
   1   8  15  208.55   20.95   6
   1  -8  15  228.56   22.19  10
   1  -8  15  248.81   27.70  15
   1  -8  15  205.76   21.36   4
   1   8  15  238.55   24.77  15
  -1  -8 -15  197.48   22.74   8
   1   8  17   12.49   12.03  15
   1  -8  17   24.58   12.83  15
  -1   8 -17    7.43   11.99  17
   1  -8  17   10.36    8.57  10
  -1  -8 -17   -2.75   10.86   8
   1   8  17    2.26    7.20   6
   1  -8  17   24.30    9.99   4
  -1   8 -19   65.07   13.13  17
   1  -8  19   56.12   13.95  15
  -1  -8 -19   43.84   10.90   8
   1  -8  19   83.16   12.57   4
   1   8  19   45.07   11.52  15
  -1   8 -21   48.90    8.77  17
   1  -8  21   55.97    7.64   4
   1   8  21   55.83    9.90  15
  -1  -8 -21   55.56    9.42   8
   1  -8  21   59.73    9.69  15
   1   9 -20  494.08   26.58  17
  -1  -9  20  554.81   26.12   4
  -1  -9  20  504.19   28.77  15
  -1   9  20  505.89   27.81  15
   1  -9 -20  525.64   27.36   8
   1  -9 -18  945.72   44.28   8
   1   9 -18  976.58   44.47  17
  -1  -9  18  919.48   46.36  15
  -1  -9  18 1028.41   42.20   4
  -1   9  18  919.30   44.68  15
  -1  -9  18  922.89   40.54  10
   1   9 -16 1229.06   55.05  17
  -1  -9  16 1342.94   52.79   4
  -1   9  16 1293.69   56.48  15
  -1  -9  16 1265.98   58.45  15
  -1  -9  16 1286.80   52.37  10
   1  -9 -16 1324.17   56.00   8
  -1   9  16 1343.99   50.46   6
  -1  -9  14  104.58   16.10  10
   1  -9 -14  101.31   17.70   8
  -1   9  14  112.67   15.61   6
  -1  -9  14  117.54   16.06   4
   1   9 -14  113.34   18.31  17
  -1  -9  14   86.36   24.94  11
  -1  -9  14   89.16   17.98  15
   1   9 -14  129.11   42.78   1
  -1   9  14  110.19   18.55  15
  -1   9  12   48.51   25.34   2
  -1   9  12   18.66    8.98  15
  -1  -9  12   25.11   12.39  15
  -1  -9  12    6.44   16.42  11
   1   9 -12   18.21   10.25  17
  -1  -9  12   16.31    8.37  10
   1  -9 -12   12.09   18.77  13
  -1   9  12   44.96   10.43   6
  -1  -9  12   27.35    7.60   4
   1   9 -12  -11.26   19.73   1
  -1  -9  10   31.35   16.10  11
   1   9 -10   43.18   20.29   1
   1  -9 -10   69.41   22.32  13
  -1   9  10   64.27   21.77   2
   1  -9  -8  602.82   51.18  12
   1   9  -8  605.30   60.85   1
  -1   9   8  569.80   54.72   2
   1  -9  -8  605.82   56.97  13
  -1  -9   8  559.17   51.32  12
  -1  -9   8  601.40   58.63  11
  -1   9   8  614.18   49.70   3
   1  -9  -6 2696.14  107.44  12
  -1   9   6 2609.86  103.45   3
   1   9  -6 2814.80  120.01   1
  -1  -9   6 2719.99  113.74  11
  -1   9   6 2736.02  111.44   2
  -1   9   6 2863.24   85.06   1
   1  -9  -6 2826.82  109.31  13
  -1  -9   6 2677.41  111.43  12
  -1  -9   4 9682.28  215.59  11
  -1   9   4 9559.92  212.17   3
  -1  -9   4 9465.02  220.81  12
   1   9  -4 9880.25  224.69   1
  -1   9   4 9716.21  214.12   2
   1  -9  -4 9512.37  193.35  13
  -1   9   410203.76  170.87   1
   1  -9  -4 9408.33  216.16  12
   1  -9  -220373.92  273.91  11
  -1  -9   219344.62  342.93  12
  -1   9   220178.42  341.30   3
  -1  -9   219781.37  322.05  11
  -1   9   219972.40  330.88   2
   1   9  -219703.30  338.29   1
   1  -9  -219465.74  346.37  12
   1  -9  -219487.89  283.69  13
   1   9  -220417.99  303.82   2
  -1   9   220628.70  288.08   1
   1  -9   019233.89  344.33  12
   1  -9   019722.09  298.65  11
  -1   9   019610.69  291.05   1
   1   9   019536.76  301.42   2
  -1   9   019466.41  317.70   2
  -1  -9   019159.29  335.15  12
   1   9   019536.09  324.33   1
  -1  -9   019491.13  294.81  11
  -1  -9  -212951.92  197.11  11
  -1   9  -212404.89  233.13   2
  -1   9  -212105.60  225.28   1
   1   9   212266.76  228.31   2
   1   9   211873.85  232.98   1
  -1  -9  -212364.40  252.90  12
   1  -9   212909.09  240.27  11
   1  -9   4  344.04   38.63  11
  -1  -9  -4  314.00   29.76  13
  -1  -9  -4  254.99   31.84  12
  -1   9  -4  268.67   31.03   1
   1   9   4  235.25   29.59   2
   1   9   4  209.39   27.64   1
  -1  -9  -6   74.14   20.37  13
  -1   9  -6   61.01   17.71   1
  -1  -9  -6   62.49   19.77  12
   1   9   6   62.57   17.60   1
   1  -9   6   64.92   21.28  11
   1   9   6   57.01   17.30   2
   1  -9   8  422.05   51.12  11
  -1  -9  -8  451.60   47.31  12
  -1  -9  -8  444.23   50.03  13
  -1   9  -8  417.95   49.08   1
   1   9   8  458.31   43.37   1
   1   9   8  425.51   47.01   2
   1   9  10   16.24    8.91   1
   1  -9  10   73.04   25.57  11
  -1   9 -10   -2.17   16.28   1
  -1  -9 -10   58.81   21.76  13
   1   9  10   28.04   15.92   2
  -1  -9 -10  -23.52   19.61  12
   1  -9  12 1498.19   53.41  10
   1   9  12 1476.34   57.31  15
   1   9  12 1640.65  110.61   2
   1  -9  12 1529.92   62.81  15
   1   9  12 1501.25   54.32   6
  -1   9 -12 1671.98  116.84   1
  -1  -9 -12 1427.85  111.56  13
   1  -9  12 1539.55  112.32  11
   1  -9  12 1556.66   53.76   4
  -1   9 -12 1527.72   58.11  17
  -1  -9 -12 1447.27   57.00   8
   1  -9  14 3456.60  175.80  11
   1  -9  14 3820.73   94.23  10
   1   9  14 3847.24   94.85   6
  -1   9 -14 3971.18  196.90   1
   1   9  14 3852.48  102.23  15
   1  -9  14 3843.95   93.26   4
   1  -9  14 3945.47  108.62  15
  -1   9 -14 3882.29  102.06  17
  -1  -9 -14 3865.60  101.64   8
  -1   9 -16 1784.18   66.08  17
   1  -9  16 1795.81   60.19   4
   1   9  16 1817.75   67.10  15
   1  -9  16 1754.13   60.31  10
   1   9  16 1813.60   60.79   6
  -1  -9 -16 1780.43   66.85   8
   1  -9  16 1792.54   69.97  15
   1   9  18  743.01   33.44   6
   1  -9  18  744.20   34.96   4
   1  -9  18  774.27   42.14  15
  -1   9 -18  741.02   38.31  17
  -1  -9 -18  722.58   38.89   8
   1   9  18  726.04   39.54  15
  -1  -9 -20  262.56   19.89   8
   1  -9  20  275.55   21.45  15
   1   9  20  251.19   19.58  15
   1  -9  20  270.71   17.39   4
  -1   9 -20  275.04   19.54  17
  -1  10  21   11.84    5.60  15
  -1 -10  21   -0.62    4.90  15
   1  10 -21   -1.21    4.50  17
  -1 -10  21    7.22    3.44   4
  -1 -10  19   18.03    8.49  15
  -1  10  19    3.24    8.84  15
  -1 -10  19   28.40    8.58   4
   1  10 -19   19.34    8.00  17
   1 -10 -19   23.28    9.07   8
  -1 -10  17   54.34   11.15  10
  -1  10  17   70.97   16.32  15
   1 -10 -17   56.27   12.57   8
  -1 -10  17   86.16   17.08  15
  -1 -10  17   65.39   12.51   4
   1  10 -17   72.76   14.47  17
  -1  10  17   71.28   11.31   6
   1  10 -15 1524.62   61.37  17
  -1  10  15 1523.37   55.29   6
  -1 -10  15 1524.44   65.24  15
  -1 -10  15 1502.56   55.82  10
   1 -10 -15 1537.56   59.73   8
  -1  10  15 1574.96   63.07  15
  -1 -10  15 1550.96   57.37   4
   1 -10 -13 1410.87  116.13  13
  -1 -10  13 1375.78   52.39  10
   1  10 -13 1497.12  119.80   1
  -1 -10  13 1334.17   52.88   4
  -1 -10  13 1348.09   60.98  15
  -1  10  13 1432.62   53.63   6
   1  10 -13 1335.62   56.10  17
  -1  10  13 1408.74  105.83   2
   1 -10 -13 1400.05   55.26   8
  -1 -10  13 1241.64  102.65  11
  -1  10  13 1355.23   57.81  15
  -1 -10  11 1373.35   58.77  15
   1  10 -11 1385.35  108.08   1
  -1 -10  11 1264.18   98.15  11
   1  10 -11 1447.11   55.09  17
  -1  10  11 1444.99  101.43   2
  -1  10  11 1440.18   55.76  15
   1 -10 -11 1323.73  103.82  13
  -1  10  11 1422.83   52.11   6
  -1 -10  11 1350.48   50.90   4
  -1 -10  11 1274.09   47.73  10
   1 -10  -9 1101.91   82.87  13
  -1  10   9 1093.62   82.74   2
   1  10  -9 1040.02   84.27   1
   1 -10  -9 1040.55   73.31  12
  -1 -10   9 1029.55   82.97  11
  -1 -10   7 2070.21  108.07  11
  -1  10   7 2056.56   95.55   3
  -1 -10   7 2122.09  105.47  12
  -1  10   7 2197.06  107.28   2
   1  10  -7 2147.04  111.69   1
   1 -10  -7 2001.45  100.05  12
   1 -10  -7 2084.66  101.82  13
  -1 -10   5 3102.22  122.60  11
  -1 -10   5 3285.99  128.36  12
   1 -10  -5 3270.79  111.57  13
  -1  10   5 3266.72  123.67   2
  -1  10   5 3205.43  118.97   3
   1 -10  -5 3078.08  122.83  12
   1  10  -5 3400.82  131.62   1
  -1 -10   3 1282.01   76.76  12
   1  10  -3 1353.47   60.41   2
   1 -10  -3 1353.52   78.75  12
   1 -10  -3 1298.74   56.66  13
  -1 -10   3 1317.23   70.65  11
  -1  10   3 1405.66   74.41   2
   1  10  -3 1447.40   78.47   1
  -1 -10   1  785.86   58.55  12
   1 -10  -1  799.00   61.21  12
   1  10  -1  965.79   51.80   2
  -1  10   1  864.81   55.51   2
  -1 -10   1  843.79   50.30  11
   1 -10  -1  858.66   43.74  11
  -1  10   1  899.81   45.54   1
   1  10  -1  866.09   57.29   1
   1 -10   1 2591.10   93.57  11
  -1  10  -1 2758.45   99.68   2
   1  10   1 2649.19   98.17   1
  -1  10  -1 2803.18   90.75   1
   1 -10   1 2411.52  108.41  12
  -1 -10  -1 2552.56   80.00  11
  -1 -10  -1 2503.88  105.58  12
   1  10   1 2687.98   93.08   2
   1  10   3 7170.02  174.92   2
  -1  10  -3 7514.87  175.38   1
  -1  10  -3 7187.63  173.87   2
   1  10   3 7118.25  173.21   1
  -1 -10  -3 7127.52  190.24  12
   1 -10   3 7057.47  181.94  11
   1  10   5 1913.77   85.94   1
   1  10   5 1853.64   89.57   2
   1 -10   5 1968.52   98.59  11
  -1 -10  -5 1813.88   92.76  12
  -1 -10  -5 1927.24   81.60  13
  -1  10  -5 1830.97   88.79   1
   1  10   7 2076.13  104.14   2
  -1  10  -7 2156.03  106.40   1
  -1 -10  -7 2179.49  102.68  13
  -1 -10  -7 1899.60   99.53  12
   1  10   7 2083.51   92.96   1
   1 -10   7 2118.71  111.98  11
  -1 -10  -9 2357.56  117.41  12
   1  10   9 2474.99  123.84   2
  -1 -10  -9 2439.01  124.00  13
   1  10   9 2600.35  111.22   1
  -1  10  -9 2471.74  127.13   1
   1 -10   9 2329.07  127.75  11
   1  10  11 3427.97   85.31   6
   1 -10  11 3365.85   95.76  15
   1  10  11 3378.00  157.97   2
   1 -10  11 3498.18   83.24   4
   1 -10  11 3182.28  160.80  11
  -1  10 -11 3381.48  164.43   1
   1  10  11 3306.95   89.36  15
  -1  10 -11 3332.85   88.23  17
  -1 -10 -11 3236.14  161.66  13
  -1 -10 -11 3356.56   88.05   8
   1  10  13 2017.05   65.07   6
  -1  10 -13 1975.37   68.42  17
  -1  10 -13 2109.62  137.68   1
   1 -10  13 1813.37   60.09  10
   1  10  13 1903.77   69.18  15
   1 -10  13 1811.31  125.91  11
   1  10  13 1855.57  122.50   2
  -1 -10 -13 1964.11   68.59   8
  -1 -10 -13 1830.78  131.60  13
   1 -10  13 1885.85   61.48   4
   1 -10  13 1946.70   73.35  15
   1 -10  15  122.36   16.22  10
  -1 -10 -15  110.94   17.85   8
   1 -10  15  118.79   16.14   4
  -1  10 -15  148.14   20.21  17
   1  10  15  130.01   20.46  15
   1 -10  15  136.58   22.67  15
   1  10  15  135.27   17.86   6
   1 -10  17   32.11   13.66  15
   1  10  17   42.96   12.13  15
  -1 -10 -17   51.50   13.64   8
   1 -10  17   49.11    9.99   4
  -1  10 -17   32.29   11.52  17
   1  10  17   56.35   11.17   6
  -1  10 -19   26.83    9.06  17
   1 -10  19   28.56    7.60   4
   1 -10  19    5.93    8.20  15
   1  10  19   30.02   10.29  15
  -1 -10 -19   33.11    9.68   8
   1 -10  21   11.67    5.39  15
   1  10  21    5.60    4.23  15
  -1 -11  20   29.54    7.42  15
   1  11 -20   28.79    7.05  17
   1 -11 -20   36.12    6.40   8
  -1 -11  20   39.18    6.95   4
  -1  11  20   37.03    8.27  15
  -1  11  18  273.21   23.33  15
   1 -11 -18  235.87   19.69   8
  -1 -11  18  241.19   23.44  15
  -1 -11  18  287.62   20.98   4
   1  11 -18  263.97   22.16  17
  -1 -11  16  537.03   32.03   4
  -1  11  16  538.88   36.27  15
  -1 -11  16  447.06   35.34  15
   1 -11 -16  534.69   33.07   8
   1  11 -16  496.16   33.24  17
  -1 -11  16  497.27   29.77  10
  -1  11  16  552.59   30.98   6
  -1 -11  14   45.65   12.24   4
  -1 -11  14   60.71   18.82  15
   1 -11 -14   31.87   11.32   8
   1  11 -14   35.07   12.56  17
  -1  11  14   37.28   14.33  15
  -1  11  14   45.34   11.54   6
  -1 -11  14   53.51   12.48  10
   1  11 -12   79.31   34.89   1
  -1 -11  12   71.18   28.34  11
  -1  11  12   92.69   15.57   6
  -1 -11  12   56.41   18.08  15
  -1 -11  12   94.21   14.04   4
   1  11 -12   73.51   14.73  17
  -1  11  12   95.02   27.99   2
  -1  11  12   64.53   15.32  15
  -1 -11  10   19.14   14.37  11
  -1  11  10   29.69   18.31   2
   1 -11 -10   -6.04   21.67  13
  -1 -11  10    9.22    6.42   4
  -1  11  10   14.29    8.78   6
   1  11 -10    9.31   19.00   1
   1  11 -10    8.39    7.87  17
  -1  11  10   -0.85    8.88  15
  -1 -11   8  360.29   50.00  11
   1 -11  -8  364.22   44.79  12
   1  11  -8  445.22   55.02   1
  -1  11   8  348.95   45.75   2
  -1 -11   8  342.38   44.73  12
   1 -11  -8  401.30   48.22  13
  -1 -11   6   11.10   16.15  11
  -1  11   6   27.50   15.30   2
   1 -11  -6    4.44   12.42  12
   1  11  -6   43.50   17.55   1
  -1 -11   6   37.53   18.39  12
  -1  11   4  112.50   23.28   2
  -1 -11   4  111.02   26.91  12
  -1 -11   4  107.37   23.78  11
   1 -11  -4   85.52   22.91  12
   1  11  -4  125.42   27.56   1
   1  11  -2  807.73   58.54   1
  -1  11   2  766.29   56.51   2
  -1 -11   2  587.35   46.69  11
   1  11  -2  849.05   50.77   2
   1 -11  -2  632.56   57.66  12
  -1 -11   2  734.66   60.43  12
  -1  11   0 1476.65   75.93   2
   1  11   0 1497.07   70.17   2
  -1 -11   0 1313.72   81.53  12
   1 -11   0 1351.14   84.39  12
   1 -11   0 1416.85   65.44  11
   1  11   0 1446.50   74.98   1
  -1 -11   0 1323.59   62.98  11
  -1 -11  -2 1775.71   94.15  12
   1  11   2 1711.40   81.00   2
  -1  11  -2 1844.44   78.98   1
   1 -11   2 1715.10   82.60  11
  -1  11  -2 1825.17   84.62   2
   1  11   2 1765.51   82.74   1
   1 -11   2 1764.19   98.72  12
   1  11   4  694.98   51.66   1
  -1  11  -4  676.30   52.65   1
   1 -11   4  698.06   57.94  11
   1  11   4  676.37   53.07   2
  -1 -11  -4  646.95   57.47  12
   1 -11   6   38.94   19.76  11
   1  11   6   61.11   19.83   2
  -1 -11  -6   41.23   18.72  12
  -1  11  -6   62.54   19.17   1
   1  11   6   52.80   15.72   1
  -1 -11  -8  633.66   62.05  12
  -1  11  -8  726.62   67.03   1
   1 -11   8  612.58   65.52  11
   1  11   8  666.56   62.81   2
  -1  11 -10  245.65   19.87   5
   1  11  10  262.75   23.97  15
  -1 -11 -10  200.61   37.46  12
   1 -11  10  272.59   48.57  11
  -1  11 -10  260.03   22.85  17
   1  11  10  267.17   22.07   6
  -1  11 -10  280.09   46.14   1
   1 -11  10  248.36   20.54   4
   1  11  10  252.31   40.59   2
   1  11  12  181.91   19.92   6
   1 -11  12  134.67   36.61  11
  -1  11 -12  169.86   20.86  17
  -1  11 -12  152.73   42.05   1
   1 -11  12  184.03   19.19   4
  -1 -11 -12  168.73   19.81   8
   1 -11  12  159.26   23.78  15
   1  11  12  131.26   19.83  15
   1  11  12  175.26   40.05   2
   1  11  14  777.99   40.28   6
   1  11  14  743.31   43.48  15
  -1  11 -14  691.23   39.63  17
   1 -11  14  811.74   39.32   4
  -1 -11 -14  767.73   42.03   8
   1 -11  14  758.04   45.90  15
  -1 -11 -16   97.41   15.76   8
   1 -11  16  101.52   14.58   4
   1 -11  16  101.14   18.98  15
  -1  11 -16   84.13   14.58  17
   1  11  16   91.04   16.08  15
   1  11  16  111.29   15.85   6
   1  11  18   -0.83    8.26  15
   1  11  18    6.25    5.08   6
   1 -11  18    8.86   10.72  15
  -1 -11 -18   18.16    8.52   8
  -1  11 -18   -8.29    8.60  17
   1 -11  18    9.08    6.57   4
   1 -11  20   -0.35    6.20  15
   1  11  20    0.85    5.96  15
  -1 -11 -20   -4.76    4.69   8
   1 -11  20   -1.01    3.38   4
  -1  11 -20    9.39    5.21  17
  -1  12  19   52.44   10.55  15
   1  12 -19   58.21   10.04  17
  -1 -12  19   44.40    7.75   4
  -1 -12  19   48.75    9.72  15
  -1 -12  17   63.20   15.52  15
   1 -12 -17   69.00   12.06   8
  -1  12  17   82.71   12.05   6
  -1  12  17   76.34   15.18  15
  -1 -12  17   92.85   12.58  10
   1  12 -17   71.80   13.86  17
  -1 -12  17   94.70   13.56   4
   1  12 -15   25.67   13.49  17
  -1  12  15   27.85   12.42  15
  -1 -12  15   49.48   12.47   4
   1 -12 -15   21.48    9.15   8
  -1  12  15   25.75    9.79   6
  -1 -12  15   29.82   14.41  15
  -1 -12  13   31.04    9.66   4
   1  12 -13    2.41   10.04  17
  -1  12  13   36.06   13.78  15
  -1 -12  13   10.19   11.49  15
  -1  12  13   26.65    9.38   6
  -1 -12  11  227.13   32.18  15
   1  12 -11  251.12   49.19   1
   1  12 -11  212.65   21.89  17
  -1  12  11  203.67   20.68   6
  -1  12  11  221.74   41.17   2
  -1  12  11  220.86   24.21  15
  -1 -12  11  208.55   20.59   4
  -1 -12  11  196.77   43.18  11
  -1 -12   9 2642.40  140.65  11
   1  12  -9 2993.75  152.24   1
  -1  12   9 2922.55   77.46   6
  -1  12   9 3132.70  149.55   2
  -1 -12   9 2912.53   76.47   4
  -1  12   9 2937.00   82.70  15
   1  12  -9 2840.30   76.76  17
  -1 -12   7  687.09   66.05  12
  -1  12   7  798.75   69.93   2
   1 -12  -7  815.88   70.53  12
  -1 -12   7  743.33   69.47  11
   1  12  -7  788.30   70.98   1
  -1  12   5  264.60   39.18   2
  -1 -12   5  265.41   40.46  12
   1  12  -5  197.16   34.68   1
   1 -12  -5  285.23   43.23  12
  -1 -12   5  267.93   38.91  11
  -1 -12   3  521.21   53.88  12
  -1  12   3  627.23   54.43   2
  -1 -12   3  530.88   49.28  11
   1  12  -3  670.21   56.79   1
   1 -12  -3  570.72   57.10  12
   1 -12  -1    4.82   15.21  12
  -1 -12   1    9.40   11.88  11
   1  12  -1    5.46    9.36   1
  -1  12   1    7.63   12.91   2
   1  12  -1   10.65   10.35   2
  -1 -12   1   -3.69   12.37  12
   1 -12   1   99.49   27.84  12
  -1 -12  -1  107.95   26.85  12
   1 -12   1  125.20   22.58  11
   1  12   1  159.41   25.75   2
  -1 -12  -1  143.53   21.26  11
   1  12   1  154.96   25.15   1
  -1  12  -1  168.27   28.12   2
   1  12   3   14.78   10.36   2
   1  12   3   10.79    9.33   1
  -1  12  -3   12.66   12.05   1
  -1 -12  -3    4.21   12.32  12
  -1  12  -3    5.86    9.50   2
   1 -12   3   37.56   22.59  12
   1 -12   3   13.38   10.97  11
   1 -12   5 2164.25  112.48  11
   1  12   5 2076.93  103.56   2
  -1 -12  -5 1941.85  107.60  12
   1  12   5 2208.63   96.32   1
  -1  12  -5 2388.05  107.95   1
  -1 -12  -7 3176.94  143.65  12
   1 -12   7 3304.77  151.06  11
   1  12   7 3187.31  139.54   2
  -1  12  -7 3544.64  145.01   1
  -1  12  -9  725.41   36.07  17
  -1 -12  -9  666.31   68.91  12
   1 -12   9  650.67   71.51  11
   1  12   9  651.41   64.81   2
   1  12   9  662.51   34.79   6
   1 -12   9  656.87   32.83   4
  -1  12  -9  638.02   66.82   1
  -1  12  -9  632.00   33.07   5
   1  12   9  777.62   40.44  15
   1 -12  11  205.55   45.80  11
   1 -12  11  175.55   17.94   4
   1  12  11  198.21   20.48   6
   1  12  11  252.86   25.61  15
  -1  12 -11  238.70   23.14  17
  -1  12 -11  225.27   19.59   5
   1  12  11  147.04   33.52   2
  -1  12 -11  174.67   40.88   1
   1  12  13   21.82   11.72  15
   1 -12  13   28.15   15.30  15
  -1  12 -13   37.10   12.03  17
   1  12  13   10.20    8.10   6
   1 -12  13   23.38    9.16   4
  -1 -12 -13   28.86   10.50   8
   1  12  15  162.31   21.76  15
   1  12  15  144.76   18.10   6
  -1  12 -15  140.20   19.48  17
  -1 -12 -15  159.56   19.06   8
   1 -12  15  170.46   17.76   4
   1 -12  15  153.73   22.09  15
   1  12  17  142.99   17.76  15
  -1 -12 -17  132.69   15.83   8
   1 -12  17  151.45   15.37   4
   1  12  17  154.59   16.86   6
  -1  12 -17  150.81   17.57  17
   1 -12  17  131.48   18.40  15
  -1  12 -19    0.31    6.33  17
  -1 -12 -19    3.95    5.34   8
   1 -12  19    0.73    3.74   4
   1 -12  19    5.59    6.52  15
   1  12  19   -1.41    5.90  15
  -1 -13  20  257.23   14.82  15
  -1 -13  18  228.32   20.46  15
  -1  13  18  202.04   18.85  15
   1  13 -18  172.78   15.83  17
  -1  13  18  211.79   14.83   6
  -1 -13  18  224.72   16.24   4
  -1  13  16   92.08   16.26  15
  -1 -13  16  104.24   14.63   4
  -1 -13  16   87.63   16.69  15
   1  13 -16  104.77   14.98  17
  -1  13  16   78.95   13.02   6
  -1  13  14  307.63   27.81  15
  -1 -13  14  320.37   29.88  15
  -1  13  14  332.01   25.94   6
   1  13 -14  287.05   24.74  17
  -1 -13  14  303.27   24.27   4
  -1 -13  12  332.08   25.93   4
   1  13 -12  247.12   23.53  17
   1  13 -12  333.70   23.61   5
  -1 -13  12  268.12   30.21  15
  -1  13  12  277.03   27.37  15
  -1  13  12  319.93   25.89   6
  -1  13  10   19.29    8.92   6
   1  13 -10   19.76   11.02  17
  -1  13  10   18.14   10.88  15
  -1  13  10   14.04   15.64   2
  -1 -13  10   14.75    8.99   4
   1  13 -10   51.00   23.82   1
  -1 -13  10   12.26   14.90  11
   1 -13  -8 2082.03  120.66  12
   1  13  -8 2067.88  124.86   1
  -1 -13   8 2110.27   63.34   4
  -1  13   8 2188.28  123.85   2
  -1 -13   8 2113.57  125.16  11
  -1  13   8 2268.05   71.68  15
  -1 -13   8 2030.75  117.65  12
  -1  13   8 2120.92   64.08   6
  -1 -13   6 5105.30  188.49  12
   1 -13  -6 4849.04  183.66  12
  -1  13   6 4989.75  110.25  15
  -1 -13   6 5159.31  185.49  11
   1  13  -6 5001.81  100.99   7
  -1  13   6 4938.20  102.50   6
   1  13  -6 5230.63  188.18   1
  -1  13   6 5348.69  186.92   2
  -1 -13   4 6249.08  191.93  11
   1 -13  -4 6006.71  204.56  12
  -1 -13   4 6339.60  209.51  12
  -1  13   4 6265.59  193.74   2
   1  13  -4 6357.95  196.82   1
   1 -13  -2 2008.35  114.81  12
   1  13  -2 2046.87  100.11   1
  -1 -13   2 2235.51  117.20  12
  -1  13   2 2044.73  102.58   2
  -1 -13   2 2137.53   98.52  11
   1 -13   0 2703.64  134.03  12
  -1  13   0 2510.37  110.02   2
  -1 -13   0 2949.33  104.68  11
  -1 -13   0 2966.30  135.52  12
   1  13   0 2694.53  111.23   1
   1  13   0 2810.43  107.06   2
   1 -13   2 3050.78  143.69  12
  -1  13  -2 3073.73  119.43   2
  -1 -13  -2 2920.75  135.33  12
   1 -13   2 2924.45  117.75  11
   1  13   2 2933.31  116.78   2
  -1 -13  -4 5292.56  189.06  12
   1 -13   4 5662.68  184.08  11
   1 -13   4 5383.93  198.73  12
   1  13   4 5318.47  171.76   2
   1 -13   6  287.54   43.92  11
   1  13   6  222.56   37.09   2
  -1 -13  -6  250.98   40.64  12
   1 -13   6  192.66   37.84  12
  -1  13  -8  375.84   25.60   5
   1 -13   8  339.88   51.21  12
   1  13   8  298.12   25.87  15
   1 -13   8  395.69   56.63  11
   1 -13   8  385.94   24.79   4
  -1 -13  -8  303.80   47.92  12
   1  13   8  416.89   27.75   6
  -1  13  -8  411.46   52.66   1
   1  13   8  384.68   52.66   2
   1  13  10  547.90   64.32   2
  -1  13 -10  542.35   32.66  17
  -1 -13 -10  561.89   64.28  12
   1  13  10  512.92   34.54  15
  -1  13 -10  567.84   31.84   5
   1 -13  10  587.91   31.91   4
  -1  13 -10  707.33   73.30   1
   1  13  10  552.55   33.14   6
   1 -13  10  571.13   69.99  11
  -1  13 -12  237.60   22.80  17
   1 -13  12  228.14   20.07   4
   1  13  12  214.48   21.64   6
   1  13  12  230.22   24.54  15
   1 -13  12  248.34   31.29  15
   1 -13  14   32.54    9.73   4
   1  13  14   34.94   13.97  15
  -1  13 -14   17.04    9.91  17
   1 -13  14   48.28   14.78  15
   1  13  14   58.67   12.67   6
   1  13  16  332.35   23.90   6
   1 -13  16  295.84   27.09  15
   1  13  16  275.05   24.34  15
  -1  13 -16  312.26   24.15  17
   1 -13  16  314.60   21.70   4
  -1  13 -18  605.55   28.22  17
   1  13  18  608.21   26.62   6
   1 -13  18  617.58   25.07   4
   1  13  18  601.12   30.27  15
   1 -13  18  622.29   32.36  15
   1 -13  20  368.07   17.95  15
  -1 -14  19   85.69    9.98  15
  -1 -14  19   76.97    7.53   4
   1  14 -19   77.07    8.29  17
  -1  14  17  246.22   17.39   6
  -1 -14  17  260.31   18.13   4
  -1  14  17  252.43   20.81  15
   1  14 -17  231.59   18.07  17
  -1 -14  17  259.73   22.12  15
  -1 -14  15  184.73   17.89   4
  -1 -14  15  178.14   21.59  15
  -1  14  15  170.55   20.57  15
   1  14 -15  193.27   19.38  17
  -1  14  15  188.61   18.47   6
  -1  14  13  697.17   37.10   6
   1  14 -13  715.29   38.03  17
  -1 -14  13  732.10   44.13  15
  -1  14  13  723.85   42.04  15
  -1 -14  13  688.08   36.15   4
   1  14 -11 1574.67   57.30  17
   1  14 -11 1624.88   55.18   5
  -1  14  11 1590.93   63.34  15
  -1 -14  11 1641.35   57.79   4
  -1  14  11 1650.98   59.35   6
  -1 -14  11 1715.27   72.16  15
   1  14  -9 5004.35  204.63   1
  -1  14   9 4924.66  108.04   6
  -1  14   9 4867.57  116.43  15
  -1  14   9 4926.96  200.89   2
  -1 -14   9 4927.65  203.70  11
  -1 -14   9 4937.48  107.28   4
  -1 -14   7 4139.25  177.17  11
  -1  14   7 4152.66  102.48  15
  -1  14   7 4205.15   95.79   6
   1 -14  -7 4005.50  174.95  12
  -1  14   7 4420.66  178.58   2
   1  14  -7 4393.18  179.67   1
  -1 -14   7 4007.38  173.56  12
  -1 -14   7 4171.33   94.17   4
   1 -14  -5  102.53   29.99  12
  -1 -14   5   84.28   28.19  12
   1  14  -5   85.10   12.96   7
  -1  14   5   89.74   13.40   6
   1  14  -5  106.35   27.80   1
  -1  14   5   60.22   21.77   2
  -1 -14   5   99.11   13.61   4
  -1 -14   5   62.39   22.25  11
  -1 -14   3  451.90   55.25  12
  -1  14   3  547.27   55.92   2
  -1 -14   3  391.43   45.83  11
   1 -14  -3  405.84   54.71  12
   1  14  -3  428.45   47.29   1
  -1  14   1   83.51   21.36   2
  -1 -14   1  100.47   27.75  12
  -1 -14   1   90.37   20.28  11
   1 -14  -1  129.89   33.88  12
   1  14   1   36.63   17.01   2
  -1  14  -1   39.52   17.30   2
  -1 -14  -1   60.66   26.10  12
   1 -14   1   22.79   17.08  12
   1  14   3 2230.03  107.90   2
   1 -14   3 2210.99  127.34  12
  -1 -14  -3 2216.50  123.41  12
   1 -14   3 2146.91  107.37  11
   1 -14   5 9338.24  261.13  11
   1  14   5 9352.44  250.45   2
  -1  14  -5 9447.25  156.73   5
  -1 -14  -5 8767.69  265.37  12
   1  14   5 9003.68  153.72   6
   1 -14   5 9076.48  276.50  12
   1 -14   7 7507.36  246.43  11
   1 -14   7 7640.51  257.71  12
  -1 -14  -7 7273.26  243.74  12
   1  14   7 7537.60  235.40   2
   1  14   7 7564.54  138.97   6
   1  14   7 7490.89  148.00  15
  -1  14  -7 7574.28  138.97   5
  -1  14  -9 3764.71   90.44   5
   1 -14   9 3643.56  175.79  12
   1  14   9 3736.07   92.20   6
   1  14   9 3910.48  173.54   2
  -1 -14  -9 3428.88  167.20  12
   1 -14   9 3729.56  177.78  11
   1  14   9 3768.52   99.52  15
   1 -14   9 3725.23   86.58   4
  -1  14 -11 1171.63   46.18   5
   1  14  11 1150.87   53.73  15
   1  14  11 1228.57   50.29   6
  -1  14 -11 1244.71   49.26  17
   1 -14  11 1206.81   46.63   4
   1  14  13  257.67   26.11  15
   1 -14  13  274.31   28.32  15
   1 -14  13  229.37   19.87   4
  -1  14 -13  269.56   23.75  17
   1  14  13  242.81   22.09   6
   1 -14  15  617.04   30.08   4
   1  14  15  609.37   32.96   6
  -1  14 -15  537.98   30.99  17
   1  14  15  529.36   33.76  15
   1 -14  15  598.68   37.34  15
  -1  14 -17  166.02   15.15  17
   1  14  17  139.13   16.20  15
   1 -14  17  181.35   13.97   4
   1 -14  17  190.96   18.96  15
   1  14  17  162.47   15.21   6
  -1  14 -19   17.53    5.30  17
   1 -14  19   13.42    5.89  15
  -1 -15  18  185.59   15.14  15
   1  15 -18  153.80   11.80  17
  -1 -15  18  193.38   12.33   4
  -1  15  18  175.16   11.55   6
  -1 -15  16   27.50    7.61   4
   1  15 -16   21.51    7.58  17
  -1 -15  16    6.54    8.38  15
  -1  15  16   29.71    7.43   6
  -1 -15  14  166.24   21.11  15
  -1  15  14  170.11   17.87   6
  -1 -15  14  166.10   16.82   4
  -1  15  14  170.61   20.72  15
   1  15 -14  153.25   16.89  17
  -1 -15  12  723.27   36.58   4
  -1  15  12  671.32   40.46  15
  -1  15  12  720.55   38.20   6
  -1 -15  12  688.59   43.67  15
   1  15 -12  709.15   34.60   5
   1  15 -12  669.09   35.63  17
  -1  15  10   97.19   15.37   6
   1  15 -10   98.36   14.73   5
  -1 -15  10  105.12   15.22   4
  -1  15  10   73.71   16.78  15
  -1  15   8  410.85   56.67   2
  -1 -15   8  485.65   63.48  11
   1 -15  -8  395.01   56.44  12
  -1  15   8  413.86   28.88   6
  -1 -15   8  417.64   28.01   4
  -1  15   8  423.92   32.03  15
  -1  15   6 4232.13   96.98   6
  -1  15   6 4516.36  180.87   2
  -1 -15   6 4284.19  178.41  11
   1 -15  -6 4062.94  182.13  12
  -1 -15   6 4324.31   96.12   4
  -1 -15   6 4399.48  186.62  12
  -1 -15   4 3670.86  168.28  12
  -1  15   4 3744.47  156.45   2
   1  15  -4 3739.79   84.95   7
   1 -15  -4 3437.84  165.72  12
  -1  15   4 3638.15   86.40   6
  -1 -15   4 3506.88  149.48  11
   1 -15  -2 1159.46   94.41  12
   1  15  -2 1279.42   45.14   7
  -1 -15   2 1395.32  100.67  12
  -1  15   2 1284.53   46.10   6
  -1  15   2 1341.57   87.87   2
  -1 -15   2 1359.94   82.50  11
   1 -15   0 3251.69  158.55  12
  -1 -15   0 2916.72  147.18  12
  -1  15   0 3115.04  130.59   2
  -1  15   0 3042.72   75.33   5
  -1  15  -2 5370.92  103.58   7
   1 -15   2 5140.08  205.23  12
  -1 -15  -2 5095.64  197.74  12
   1  15   2 5442.33  173.85   2
  -1  15  -2 5251.56  106.59   5
  -1 -15  -4 5048.35  199.12  12
  -1  15  -4 5104.94  105.91   5
   1  15   4 5143.84  180.14   2
   1 -15   4 5138.80  183.96  11
   1 -15   4 5145.29  206.86  12
   1  15   4 5062.83  104.51   6
   1  15   6  535.02   31.03   6
   1 -15   6  546.13   67.39  12
  -1 -15  -6  520.41   64.26  12
   1  15   6  503.48   57.78   2
   1 -15   6  530.63   62.34  11
  -1  15  -6  588.00   32.99   5
   1 -15   8  129.89   15.29   4
  -1 -15  -8   87.79   29.81  12
   1  15   8  108.13   16.38   6
  -1  15  -8  118.84   15.82   5
   1  15   8   94.42   29.04   2
   1 -15   8  121.76   33.63  11
   1 -15   8   65.59   26.76  12
   1 -15  10  922.04   39.51   4
  -1  15 -10  851.36   40.10   5
   1  15  10  881.61   42.27   6
  -1  15 -12  237.66   21.41  17
   1 -15  12  266.00   31.33  15
   1  15  12  247.87   22.91   6
  -1  15 -12  248.38   20.60   5
   1 -15  12  251.75   20.73   4
   1  15  12  239.20   24.53  15
   1 -15  14  137.13   20.26  15
   1  15  14  149.42   19.05  15
   1  15  14  137.48   16.21   6
  -1  15 -14  143.83   16.09  17
   1 -15  14  153.17   15.24   4
   1 -15  16  260.76   22.54  15
   1 -15  16  309.22   18.24   4
  -1  15 -16  243.48   18.20  17
   1  15  16  284.83   20.26   6
   1  15  18  601.00   22.93   6
   1 -15  18  575.91   26.42  15
  -1  15 -18  514.03   20.89  17
  -1 -16  17   98.87    9.37   4
   1  16 -17   88.79    9.19  17
  -1  16  17   93.98    9.82   6
  -1 -16  17  100.40   12.33  15
  -1 -16  15   -3.43    4.84   4
  -1 -16  15    8.23    9.09  15
  -1  16  15    8.75    7.12   6
   1  16 -15    3.31    6.19  17
   1  16 -13   59.56   11.26  17
   1  16 -13   33.64    7.85   5
  -1 -16  13   37.44    9.57   4
  -1 -16  13   43.34   12.16  15
  -1  16  13   47.05   10.53   6
  -1 -16  11 1347.84   50.02   4
  -1  16  11 1329.72   51.90   6
   1  16 -11 1313.18   49.37   5
  -1 -16  11 1300.23   60.61  15
  -1 -16   9 2781.59   76.02   4
  -1  16   9 2746.64   78.05   6
   1  16  -9 2773.07   77.41   5
  -1  16   7 2340.52  134.11   2
  -1 -16   7 2254.65  136.25  12
  -1 -16   7 2253.24   67.01   4
  -1 -16   7 2245.03  132.68  11
  -1  16   7 2186.77   68.01   6
   1 -16  -7 2231.11  137.88  12
   1  16  -5   56.93   11.76   7
  -1 -16   5   86.35   29.84  12
  -1 -16   5   66.19   11.63   4
  -1  16   5   71.97   25.79   2
  -1 -16   5   85.09   25.47  11
   1 -16  -5   70.08   29.37  12
  -1  16   5   70.42   13.13   6
   1  16  -3  256.48   20.28   7
   1 -16  -3  258.91   47.88  12
  -1  16   3  253.59   38.99   2
  -1  16   3  250.62   20.95   6
  -1 -16   3  197.79   39.65  12
   1 -16  -1   14.39   19.57  12
  -1  16   1   20.23    8.68   5
  -1  16   1   15.97    7.12   6
  -1  16   1   14.87   12.62   2
   1  16  -1   13.49    7.17   7
  -1 -16   1   -0.36   16.46  12
   1  16   1   47.16    9.89   7
  -1  16  -1   64.84   10.55   7
  -1 -16  -1   26.88   20.69  12
   1 -16   1   16.56   16.66  12
  -1  16  -1   61.81   11.59   5
  -1  16  -3   30.02    9.40   5
   1  16   3   23.44   12.53   2
   1  16   3   13.76    7.33   7
  -1 -16  -3   13.16   15.07  12
   1  16   3   25.65    8.80   6
   1 -16   3   19.55   15.99  12
   1 -16   5 1010.81   84.00  11
  -1 -16  -5  962.81   89.65  12
   1  16   5 1037.03   44.05   6
  -1  16  -5 1064.46   45.30   5
   1 -16   5 1067.62   96.89  12
   1  16   5 1183.11   88.76   2
  -1  16  -7 1833.45   61.38   5
   1 -16   7 1738.17  118.33  11
   1  16   7 1845.37  116.35   2
  -1 -16  -7 1648.25  120.07  12
   1 -16   7 1661.32  121.72  12
   1  16   7 1820.35   61.58   6
  -1  16  -9  398.71   28.18   5
   1  16   9  443.82   30.27   6
   1 -16   9  404.42   25.56   4
  -1  16 -11   20.08    7.92   5
   1  16  11   27.65    9.94   6
   1 -16  11   39.95    9.54   4
   1 -16  13  111.72   18.28  15
   1  16  13  106.00   14.67   6
   1 -16  13  110.34   12.72   4
   1 -16  15  378.51   26.93  15
   1  16  15  393.77   24.27   6
   1 -16  15  432.53   21.42   4
  -1  16 -15  365.41   21.57  17
  -1  16 -17   91.36    9.36  17
   1 -16  17  129.92   14.17  15
   1  16  17  134.84   12.38   6
  -1 -17  16  242.21   14.33   4
  -1 -17  16  213.70   17.17  15
  -1  17  16  214.70   15.02   6
  -1 -17  14    1.86    5.50   4
  -1  17  14   -4.09    6.05   6
  -1 -17  14   -9.10    9.24  15
  -1 -17  12  313.35   28.75  15
  -1 -17  12  396.54   24.72   4
  -1  17  12  382.97   26.78   6
   1  17 -12  377.01   24.16   5
  -1  17  10  158.59   18.99   6
  -1 -17  10  161.73   17.76   4
   1  17 -10  168.88   18.48   5
   1  17  -8  458.20   30.24   5
  -1 -17   8  528.08   30.96   4
  -1  17   8  447.76   30.36   6
  -1  17   6  608.91   70.42   2
  -1 -17   6  650.41   34.24   4
  -1  17   6  585.71   34.09   6
   1 -17  -6  495.64   66.70  12
  -1 -17   6  565.12   65.86  11
  -1 -17   6  476.04   63.92  12
  -1  17   4   28.55   18.07   2
   1  17  -4   17.75    9.13   7
  -1 -17   4   18.35    8.40   4
  -1  17   4   33.08   10.14   6
  -1 -17   4  -17.87   21.70  12
   1 -17  -4   26.09   16.47  12
  -1  17   2  681.79   33.83   5
   1  17  -2  662.21   33.27   7
  -1  17   2  659.63   64.89   2
  -1 -17   2  644.88   72.80  12
  -1  17   2  623.95   33.13   6
   1 -17  -2  643.59   74.94  12
   1  17   0   18.63    7.72   7
  -1 -17   0    6.67   17.53  12
   1 -17   0   46.59   25.00  12
  -1  17   0   23.28    7.86   7
  -1  17   0   29.65    8.15   5
  -1 -17  -2  355.31   57.37  12
   1  17   2  375.05   24.82   5
   1  17   2  349.89   23.74   6
   1 -17   2  341.55   57.81  12
  -1  17  -2  351.56   25.16   5
   1  17   2  339.50   23.19   7
   1  17   4  700.69   35.58   6
  -1 -17  -4  720.99   79.16  12
   1 -17   4  757.10   82.60  12
  -1  17  -4  731.13   37.62   5
   1 -17   6   57.25   27.97  12
  -1 -17  -6   44.79   27.73  12
   1 -17   6   25.01   24.19  11
  -1  17  -6   57.02   12.10   5
   1  17   6   71.99   28.74   2
   1  17   6   26.24   10.15   6
  -1  17  -8  680.12   36.87   5
   1  17   8  679.15   37.09   6
   1  17  10  355.93   26.61   6
  -1  17 -10  357.30   25.59   5
  -1  17 -12    5.01    5.89   5
   1  17  12    9.95    7.38   6
   1 -17  12   14.31   16.32  15
   1  17  14  233.98   19.01   6
   1 -17  14  229.34   21.96  15
   1 -17  16   -3.06    6.94  15
   1  17  16    3.08    5.00   6
  -1  18  15  397.14   20.61   6
  -1 -18  15  373.32   22.29  15
  -1 -18  15  352.31   17.27   4
  -1 -18  13  453.04   29.54  15
  -1 -18  13  477.90   24.66   4
  -1 -18  11   44.37   19.49  15
  -1 -18  11   44.90   10.13   4
   1  18 -11   34.98    9.42   5
  -1  18  11   33.97   10.01   6
  -1 -18   9   20.43    8.72   4
  -1  18   9   17.29   10.01   6
   1  18  -9   25.60   10.17   5
   1  18  -7   95.29   15.11   5
  -1 -18   7  102.72   14.68   4
  -1  18   7  142.08   18.91   6
  -1 -18   5  888.16   39.49   4
  -1  18   5  884.29   41.77   6
   1  18  -5  905.29   42.31   5
  -1  18   3  667.61   35.47   6
   1  18  -3  791.58   38.69   5
   1 -18  -3  628.23   76.76  12
  -1 -18   3  735.70   80.06  12
   1  18  -3  729.58   36.03   7
   1  18  -1   29.41    8.52   7
   1  18  -1   39.35   10.85   5
  -1  18   1   39.45   10.38   5
   1 -18  -1   26.79   15.88  12
  -1 -18   1    8.92   17.63  12
  -1  18   1   41.41   10.13   6
   1  18   1 1449.87   49.62   7
  -1  18  -1 1516.29   53.87   5
  -1 -18  -1 1467.44  114.51  12
   1  18   1 1442.00   50.73   5
   1 -18   1 1407.67  112.86  12
  -1 -18  -3 2534.64  150.81  12
  -1  18  -3 2349.40   69.96   5
   1 -18   3 2477.05  150.67  12
   1  18   3 2356.38   67.09   6
   1  18   3 2418.32   63.88   7
  -1  18  -5   27.90   11.37   5
  -1 -18  -5    4.05    7.96  14
   1  18   5   12.97    9.77   6
  -1  18  -7   60.40   12.92   5
   1  18   7   56.76   12.57   6
  -1  18  -9  303.85   23.89   5
   1  18   9  333.47   24.90   6
  -1  18 -11 1089.35   41.89   5
   1 -18  11 1021.29   53.36  15
   1  18  11 1043.97   43.35   6
   1  18  13  527.93   28.16   6
   1 -18  13  456.74   29.36  15
  -1  18 -13  503.09   23.74   5
   1 -18  15   12.34    7.46  15
   1  18  15   27.47    7.72   6
  -1 -19  14   52.32    7.32   4
  -1 -19  14   50.03   10.37  15
  -1  19  14   51.92    8.50   6
  -1  19  12  108.82   13.39   6
  -1 -19  12  112.42   11.74   4
  -1 -19  12  119.45   16.31  15
   1  19 -12  104.86   11.81   5
  -1 -19  10  395.49   23.76   4
  -1  19  10  412.29   27.02   6
  -1 -19  10  369.95   36.05  15
   1  19 -10  384.96   25.29   5
  -1 -19   8   33.08    9.20   4
  -1  19   8   36.83   11.07   6
   1  19  -8   35.37    9.95   5
  -1  19   6   19.09    9.58   6
  -1 -19   6    4.08    6.54   4
   1  19  -6   10.69    9.28   5
  -1 -19   4 1113.69   43.84   4
   1  19  -4 1170.91   48.47   5
  -1  19   4 1151.32   46.38   6
  -1  19   2 4841.46  102.62   6
   1  19  -2 4923.48  106.17   5
   1  19  -2 4814.02  102.39   7
  -1  19   2 4732.80  100.41   5
  -1  19   0 3209.25   81.46   5
   1  19   0 3186.21   78.83   7
   1  19   0 3305.78   81.52   5
   1  19   2  476.43   28.17   5
   1  19   2  456.04   26.34   7
  -1  19  -2  444.79   28.95   5
  -1  19  -4   73.84   13.13   5
   1  19   4   81.22   12.98   6
  -1  19  -6   44.52   11.52   5
  -1 -19  -6   43.35   10.57  14
   1  19   6   38.53    9.75   6
   1  19   8  239.83   21.37   6
  -1  19  -8  265.16   22.43   5
   1  19  10   19.85    9.38   6
  -1  19 -10   21.16    8.33   5
   1 -19  12  182.86   19.63  15
  -1  19 -12  203.89   15.89   5
   1  19  12  202.16   17.82   6
   1 -19  14  873.84   34.85  15
   1  19  14  942.48   32.87   6
   1 -19  16  270.08   14.76  15
  -1  20  15  476.18   18.15   6
  -1  20  13 1161.37   36.42   6
   1  20 -13 1055.26   30.07   5
  -1 -20  13 1112.01   38.75  15
  -1 -20  11  467.22   22.23   4
  -1 -20  11  462.19   28.95  15
  -1  20  11  467.69   25.72   6
   1  20 -11  457.27   24.06   5
   1  20  -9  143.65   15.79   5
  -1  20   9  174.96   17.73   6
  -1 -20   9  171.78   15.07   4
   1  20  -7  432.86   28.30   5
  -1 -20   7  386.51   23.80   4
  -1  20   7  395.29   26.84   6
   1  20  -5 2022.42   63.34   5
  -1  20   5 1915.67   60.81   6
  -1 -20   5 1994.82   58.01   4
   1  20  -3 1818.48   59.53   5
  -1  20   3 1680.19   55.35   6
  -1 -20   3 1761.28   54.49   4
  -1  20   1   48.66   10.54   5
   1  20  -1   35.58   11.22   5
   1  20   1  957.11   39.04   7
   1  20   1  994.67   40.91   5
  -1  20  -1 1021.51   43.11   5
  -1  20  -3 1208.18   47.84   5
   1  20   3 1235.28   44.92   6
  -1  20  -5   90.83   14.00   5
   1  20   5  106.20   14.58   6
  -1  20  -7  198.57   19.40   5
  -1 -20  -7  176.55   17.65  14
   1  20   7  202.98   18.95   6
  -1  20  -9  914.56   38.19   5
   1  20   9  913.35   38.48   6
  -1 -20  -9  860.74   37.63  14
   1  20  11 1600.05   48.59   6
   1 -20  11 1581.91   53.78  15
  -1  20 -11 1617.23   46.14   5
  -1  20 -13  592.46   21.31   5
   1 -20  13  624.40   29.21  15
   1  20  13  661.83   26.75   6
  -1 -20 -13  609.96   25.89  14
   1 -20  15    4.52    4.04  15
   1  20  15   -2.27    3.49   6
  -1  21  14   52.44    6.61   6
  -1 -21  12   81.63   11.25  15
   1  21 -12   83.15    8.90   5
  -1  21  12   83.81   10.01   6
   1  21 -10  192.04   15.90   5
  -1 -21  10  182.64   13.13   4
  -1  21  10  186.35   16.29   6
  -1 -21  10  169.71   19.53  15
  -1 -21   8    4.87    4.08   4
   1  21  -8   11.62    7.22   5
  -1  21   8   12.01    7.77   6
  -1 -21   6   31.73    8.21   4
  -1  21   6   19.61    6.57   6
   1  21  -6   27.78    9.98   5
  -1  21   4  439.46   26.49   6
   1  21  -4  476.44   29.14   5
  -1 -21   4  428.79   24.30   4
   1  21  -2 3008.16   76.41   5
  -1 -21   2 3099.32   71.80   4
  -1  21   2 2941.82   71.47   6
  -1  21   2 2908.93   70.88   5
  -1  21   0 2538.09   68.09   5
   1  21   0 2519.45   67.89   5
   1  21   2  309.28   21.32   5
  -1  21  -2  307.58   23.28   5
   1  21   4   30.01    7.95   6
  -1  21  -4   36.80   10.15   5
  -1  21  -6   33.94   10.03   5
   1  21   6    6.83    5.90   6
   1  21   8  296.25   20.79   6
  -1  21  -8  307.96   21.77   5
  -1  21 -10   70.35    9.95   5
   1 -21  10   73.16   18.63  15
   1  21  10   64.54   10.45   6
  -1 -21 -10   63.36    9.90  14
   1  21  12  170.22   13.49   6
  -1  21 -12  156.42   11.45   5
   1 -21  12  142.79   13.99  15
  -1 -21 -12  132.61   11.72  14
   1  21  14  579.39   19.81   6
   1 -21  14  528.12   20.62  15
   1  22 -11   68.86    7.90   5
  -1 -22  11   53.70    9.24  15
  -1  22  11   65.67    8.42   6
   1  22  -9    9.66    5.60   5
  -1  22   9    4.95    6.00   6
  -1 -22   9   -5.08   13.85  15
   1  22  -7   70.01   11.92   5
  -1  22   7   47.91    8.63   6
  -1  22   5  799.50   33.78   6
   1  22  -5  817.58   35.93   5
   1  22  -3  461.50   27.20   5
  -1  22   3  430.00   24.15   6
   1  22  -1   62.74   10.72   5
  -1  22   1   69.78   10.64   5
  -1  22  -1  845.05   36.09   5
   1  22   1  778.87   33.16   5
  -1  22  -3  549.84   29.12   5
  -1  22  -5   37.49    9.35   5
   1  22   5   27.96    7.65   6
  -1  22  -7   63.42   10.26   5
   1  22   7   62.10    9.42   6
   1 -22   9  215.85   23.30  15
  -1  22  -9  214.76   16.07   5
   1  22   9  204.23   15.39   6
   1  22  11  516.28   21.76   6
  -1  22 -11  516.57   20.71   5
   1 -22  11  492.07   24.41  15
  -1  23  10   31.84    6.06   6
   1  23 -10   37.60    6.17   5
  -1 -23  10   40.31    7.90  15
  -1 -23   8   83.75   16.60  15
  -1  23   8   92.34   10.21   6
   1  23  -8  106.96   11.11   5
  -1  23   6  474.18   22.97   6
   1  23  -6  492.61   25.01   5
  -1  23   4    7.22    5.23   6
   1  23  -4   11.67    6.82   5
   1  23  -2  240.60   18.25   5
  -1  23   0  134.39   13.50   5
   1  23   0  122.17   13.16   5
  -1  23  -2   32.56    7.89   5
  -1  23  -4  377.90   22.45   5
  -1  23  -6   -2.54    5.25   5
   1  23   6    4.83    4.49   6
  -1  23  -8  230.29   15.87   5
   1  23   8  199.64   13.73   6
  -1  23 -10  117.86    9.96   5
   1  23  10  119.90    9.90   6
   1 -23  10  113.50   11.82  15
   1  24  -9  504.53   18.80   5
  -1 -24   9  462.69   19.77  15
   1  24  -7  249.64   15.11   5
  -1 -24   7  235.44   18.81  15
  -1  24   7  233.35   13.68   6
   1  24  -5   16.62    5.64   5
  -1  24   5   19.67    5.28   6
   1  24  -3  185.04   14.59   5
   1  24  -1   14.04    5.89   5
  -1  24  -1   99.82   10.80   5
  -1  24  -3    7.67    5.23   5
  -1  24  -5  442.00   21.86   5
  -1  24  -7  482.02   21.25   5
   1 -24   9   21.60    6.08  15
  -1  24  -9   21.12    4.49   5
   1  25  -6  575.61   20.87   5
  -1 -25   6  486.38   22.03  15
   1  25  -4  273.37   15.23   5
   1  25  -2    4.59    3.75   5
  -1  25   0   14.58    4.08   5
  -1  25  -2  471.95   19.81   5
  -1  25  -4  642.05   23.39   5
  -1  25  -6   54.92    7.05   5
  -2   0  22    0.45    4.30   4
  -2   0  22    5.50    6.07  15
   2   0 -22    3.83    5.20   8
  -2   0  20  937.36   44.56  15
  -2   0  20  903.93   38.65   4
   2   0 -20  935.96   42.36   8
   2   0 -18 7769.61  153.13  17
  -2   0  18 8091.93  149.81   4
  -2   0  18 8308.95  158.51  10
  -2   0  18 8182.69  162.87  15
  -2   0  16 3532.42   89.84   4
   2   0 -16 3361.10   94.96  17
  -2   0  16 3612.30   96.32  10
  -2   0  16 3522.22   98.34  15
  -2   0  14  111.26   15.16   4
   2   0 -14  165.02   19.69  17
  -2   0  14   92.78   26.28   1
   2   0 -14  118.40   35.80  13
  -2   0  14  189.61   21.59  15
  -2   0  14  152.56   17.88  10
  -2   0  1211246.18  265.67   1
   2   0 -1211262.85  303.80  13
  -2   0  10  526.82   42.22   3
   2   0 -10  451.74   51.07  13
  -2   0  10  501.04   38.34  11
  -2   0  10  483.88   43.45   1
   2   0  -8 6746.47  177.08  13
  -2   0   8 6666.02  140.88  11
  -2   0   8 6499.20  152.24   1
  -2   0   6 1333.48   52.91   1
  -2   0   6 1339.35   50.00  11
   2   0  -6 1323.72   62.64  13
  -2   0   438799.84  481.58   1
  -2   0   439971.53  476.01   2
  -2   0   299533.50 1133.20   2
   2   0  -299999.00 1150.64   1
  -2   0   0 8552.25  118.93  12
   2   0   0 8770.74  126.02   1
  -2   0  -2  924.11   21.52   3
  -2   0  -2  863.29   32.81  12
   2   0   4 4049.26   92.56   1
  -2   0  -4 4206.66   92.71  12
  -2   0  -613574.56  255.71  13
   2   0   613194.18  235.38  11
  -2   0  -613842.54  225.21  12
   2   0   614212.19  233.43   1
   2   0   811557.67  227.36   1
  -2   0  -811311.28  214.39  12
  -2   0  -811477.70  254.02  13
   2   0   811122.91  223.04  11
   2   0  10 1802.78   88.52   1
  -2   0 -10 1639.77   99.04  13
   2   0  10 1577.85   80.53  11
   2   0  1226097.22  467.48   1
  -2   0 -1225813.92  519.00  13
   2   0  1415238.69  234.77  10
   2   0  1415544.81  360.60   1
   2   0  1414512.15  224.28   4
  -2   0 -1415105.93  406.47  13
  -2   0 -1414858.53  236.96  17
   2   0  1415222.92  239.59  15
  -2   0 -1415029.10  234.68   8
   2   0  16 2150.20   71.62  10
   2   0  16 2123.81   67.11   4
  -2   0 -16 2010.85   70.08  17
  -2   0 -16 2094.37   71.73   8
   2   0  16 2038.82   73.29  15
   2   0  18  242.31   25.64  15
  -2   0 -18  245.93   23.90   8
   2   0  18  239.19   22.19   4
  -2   0 -18  243.34   23.53  17
   2   0  20  350.35   26.32  15
  -2   0 -20  377.23   26.88   8
  -2   0 -20  317.55   22.57  17
   2   0  20  387.58   25.09   4
  -2   0 -22 1701.96   45.07   8
   2   0  22 1595.61   45.84  15
  -2  -1  21  538.37   30.74  15
  -2   1  21  461.69   28.32  15
   2   1 -21  533.26   28.53   8
  -2  -1  21  559.99   27.45   4
   2  -1 -21  537.86   29.70   8
  -2   1  21  520.99   26.08   4
  -2   1  19  727.81   40.99  15
  -2  -1  19  732.16   37.58   4
  -2  -1  19  676.71   39.87  15
   2   1 -19  759.03   39.68   8
  -2   1  19  716.37   38.65  10
  -2   1  19  754.28   37.42   4
   2   1 -19  674.25   37.25  17
   2  -1 -19  787.30   41.49   8
  -2  -1  19  743.21   40.08  10
   2   1 -17 2149.99   74.18  17
   2  -1 -17 2107.14   70.46  17
  -2  -1  17 2076.28   67.73   4
  -2   1  17 2115.37   72.06  10
  -2   1  17 2206.58   76.96  15
  -2   1  17 2133.73   67.88   4
  -2  -1  17 2264.29   75.25  10
  -2  -1  17 2240.84   78.00  15
  -2   1  1512750.38  211.16  10
  -2   1  1513125.73  218.55  15
   2  -1 -1512467.19  373.01  13
   2   1 -1512641.33  217.04  17
   2  -1 -1512604.98  212.88  17
  -2  -1  1513074.73  218.14  15
   2   1 -1512232.20  365.20  13
  -2  -1  1512780.91  204.68   4
  -2   1  1512792.10  203.98   4
  -2  -1  1512930.11  214.81  10
  -2   1  1310565.54  168.59   4
  -2   1  1310418.61  174.74  10
  -2   1  1310740.16  268.02   1
  -2  -1  1310369.57  169.00   4
  -2  -1  1310493.20  180.32  15
  -2  -1  1310708.48  273.39   1
  -2   1  1310686.86  179.37  15
  -2  -1  1310240.86  175.62  10
   2  -1 -1310363.15  309.10  13
   2   1 -1310351.16  303.01  13
   2   1 -1310591.78  181.75  17
   2   1 -11   76.81   26.96  13
  -2   1  11   43.13   14.55   3
  -2  -1  11   50.06   18.00   3
  -2  -1  11   69.87   19.44   1
  -2   1  11   69.83   19.41   1
   2  -1 -11   64.83   25.05  13
  -2  -1  11   42.42   15.53  11
  -2  -1   9  136.97   22.47   1
  -2   1   9  164.42   24.41   1
  -2  -1   9  135.94   21.62  11
  -2   1   9  145.98   18.35  11
   2   1  -9  137.64   27.93  13
   2  -1  -9  158.68   30.35  13
  -2   1   9  160.06   22.97   3
   2  -1  -715698.04  285.10  13
  -2   1   715434.42  229.19  11
  -2   1   715490.12  249.36   1
  -2  -1   715457.57  255.74   1
  -2   1   715165.88  249.22   3
   2   1  -715447.95  277.19  13
  -2  -1   715610.80  249.43  11
   2  -1  -571930.07  777.35  12
   2   1  -571711.53  861.09  13
  -2   1   572787.92  818.02  11
  -2   1   569879.29  828.18   1
  -2  -1   568790.49  837.50   1
  -2  -1   571412.90  837.28  11
  -2   1   3 2515.99   59.31   2
   2   1  -3 2415.55   65.37  13
  -2  -1   3 2468.36   46.39   2
  -2  -1   3 2580.13   61.93  11
  -2   1   3 2436.27   52.71  11
  -2   1   3 2445.56   53.05   1
   2  -1  -3 2507.12   37.59  12
  -2  -1   169348.48  754.72  11
   2   1  -161867.09  761.76   1
  -2   1   164426.76  752.14   2
   2  -1  -163479.55  739.20   1
  -2  -1   169068.53  736.71  12
   2  -1   177721.71  888.51   1
  -2  -1  -179820.25  926.08  13
  -2   1  -183700.80  903.16  12
  -2  -1  -184495.01  900.92  12
  -2   1  -178970.57  891.13   3
   2   1   178541.98  908.58   1
  -2   1  -3  352.07   23.19  12
   2  -1   3  371.63   22.30   1
  -2  -1  -3  338.49   22.22  12
   2   1   3  350.09   24.33   1
  -2   1  -5 1912.45   63.61  12
   2   1   5 1868.03   65.30   1
  -2  -1  -5 1815.54   61.00  12
  -2   1  -5 1831.61   74.23  13
   2  -1   5 1753.13   69.12  11
   2  -1   5 1771.62   61.40   1
   2   1   7 4396.31  120.06   1
  -2  -1  -7 4180.79  134.00  13
   2  -1   7 4344.04  118.08   1
   2  -1   7 3968.12  119.79  11
   2   1   7 4194.68  113.94  11
  -2  -1  -7 4068.87  109.23  12
  -2   1  -7 4216.56  133.35  13
  -2   1  -932469.78  532.46  13
  -2  -1  -933044.33  476.56  12
   2  -1   932136.04  495.70  11
  -2  -1  -932537.79  537.01  13
   2   1   933321.14  497.60   1
   2   1   932586.33  475.64  11
   2  -1   933800.06  494.34   1
   2   1  1124927.67  435.63   1
   2  -1  1124763.93  429.80  11
  -2   1 -1124583.63  478.42  13
  -2  -1 -1124208.17  481.88  13
   2  -1  1124615.62  432.28   1
   2  -1  13   35.30    9.64  15
  -2  -1 -13   36.48   10.18   8
   2  -1  13   33.05    8.98   4
   2  -1  13   18.01    7.71  10
  -2   1 -13   27.91   10.62  17
   2   1  13   18.89    7.97   4
  -2   1 -13   12.74   14.63  13
   2  -1  13   11.86   13.82   1
   2   1  13   22.75    9.95  10
   2   1  13   30.50   10.98  15
  -2  -1 -13    7.57   19.81  13
   2   1  13   15.54   16.74   1
   2   1  15 1968.50  122.02   1
  -2   1 -15 1963.80  140.99  13
   2  -1  15 2018.61   64.29   4
  -2  -1 -15 2056.81  146.21  13
   2  -1  15 1992.75   68.29  10
   2   1  15 2070.80   68.53  10
  -2   1 -15 1974.09   69.37  17
  -2  -1 -15 1955.32   68.41   8
  -2  -1 -15 2020.31   68.16  17
  -2   1 -15 2014.31   68.37   8
   2  -1  15 2041.50   71.51  15
   2  -1  15 2115.20  127.39   1
   2   1  15 1955.60   69.68  15
   2   1  15 1967.50   63.50   4
   2  -1  17  679.28   37.84   4
   2  -1  17  672.42   41.33  15
  -2   1 -17  669.76   39.05  17
  -2   1 -17  655.57   38.51   8
   2   1  17  712.92   38.17   4
   2   1  17  707.19   42.67  15
  -2  -1 -17  637.52   39.32   8
  -2  -1 -17  685.21   38.78  17
  -2  -1 -19  691.53   38.71   8
   2   1  19  603.92   37.67  15
   2  -1  19  643.45   38.40  15
  -2  -1 -19  639.07   33.27  17
   2  -1  19  675.81   34.80   4
  -2   1 -19  623.23   35.03  17
  -2   1 -19  654.46   36.16   8
   2   1  19  683.80   35.15   4
   2   1  21  132.20   13.43   4
   2   1  21  140.25   16.10  15
  -2   1 -21  122.39   12.77  17
   2  -1  21  127.12   16.24  15
   2  -1  21  124.62   13.23   4
  -2   1 -21  111.42   13.73   8
  -2  -1 -21  132.59   14.95   8
  -2  -2  22  201.42   14.46   4
  -2   2  22  182.42   15.92  15
   2   2 -22  203.83   14.93   8
  -2  -2  22  166.32   14.98  15
  -2  -2  20  205.33   20.87  10
   2   2 -20  230.70   21.18   8
  -2  -2  20  227.92   22.72  15
  -2   2  20  216.18   21.60  15
   2   2 -20  194.50   19.20  17
   2  -2 -20  187.36   19.92   8
  -2   2  20  210.68   18.45   4
  -2  -2  20  231.46   19.90   4
  -2  -2  18 5426.86  116.65   4
  -2   2  18 5287.22  125.37  15
   2   2 -18 5306.38  122.76  17
  -2   2  18 5384.76  119.88  10
  -2  -2  18 5308.50  126.52  15
  -2  -2  18 5509.99  123.17  10
  -2   2  18 5422.33  114.75   4
  -2   2  16 2001.04   64.38   4
  -2  -2  16 2077.20   67.16   4
  -2   2  16 1932.10   70.77  15
  -2   2  16 1926.78   67.29  10
  -2  -2  16 1885.76   70.83  15
  -2  -2  16 1926.59   69.24  10
   2   2 -16 1956.16   71.47  17
  -2  -2  14 1307.83   50.14   4
   2   2 -14 1494.51   58.93  17
   2  -2 -14 1346.41  112.61  13
  -2   2  14 1491.86   57.63  15
  -2  -2  14 1421.88   55.62  10
  -2  -2  14 1462.12   57.67  15
  -2   2  14 1340.34   49.47   4
  -2   2  14 1417.25   53.91  10
   2   2 -14 1425.32  111.00  13
  -2   2  14 1312.37   90.49   1
  -2  -2  1210178.76  256.13   1
  -2   2  1210476.95  255.05   2
   2   2 -1210224.83  282.56  13
   2  -2 -1210143.75  292.54  13
  -2   2  1210355.78  248.26   1
  -2  -2  1210061.56  238.86  11
  -2   2  10   86.33   18.77   3
  -2   2  10   82.81   18.69   1
   2  -2 -10  125.75   28.68  13
  -2  -2  10   35.17   12.91  11
   2   2 -10   75.69   23.20  13
  -2  -2  10  100.20   23.06   1
   2   2  -815779.24  294.43  13
  -2   2   815463.50  263.80   3
  -2   2   815667.84  261.94   1
  -2  -2   815827.67  275.08   1
   2  -2  -815745.68  306.36  13
  -2   2   815520.65  227.47  11
  -2  -2   815574.56  270.84  11
  -2  -2   6 4381.76  109.44   1
  -2   2   6 4253.91   82.93  11
  -2   2   6 4490.23   99.76   1
  -2  -2   6 4153.23  106.75  11
  -2   2   6 4325.54  105.94   3
   2  -2  -6 4180.43   72.25  12
   2  -2  -6 4227.64  122.32  13
   2   2  -6 4306.47  115.52  13
   2  -2  -428288.48  335.01  12
  -2   2   429198.45  342.39  11
  -2   2   428383.21  375.19   3
  -2   2   428082.46  372.53   2
   2   2  -429291.61  379.14  13
  -2  -2   428766.73  334.96  12
  -2   2   428439.92  352.13   1
  -2  -2   428962.79  377.10  11
  -2  -2   249862.49  554.56  12
   2   2  -247482.11  591.20   1
  -2   2   247889.78  576.81   2
  -2  -2   249747.51  578.17  11
   2   2   013933.80  203.07   1
   2  -2   013588.65  157.62   1
  -2   2   013394.16  189.39   3
  -2  -2   013247.97  181.97  12
  -2  -2   013753.51  184.78  11
   2  -2   2 4856.55   83.13   1
  -2   2  -2 5090.47  111.18  13
  -2  -2  -2 4963.13   95.73  12
   2   2   2 5097.18  102.23   1
  -2  -2  -2 4934.34  105.18  13
   2   2   4   63.58   13.12   1
  -2  -2  -4   84.87   16.38  13
   2  -2   4  174.08   17.53   1
  -2  -2  -4  139.79   16.55  12
  -2   2  -4  103.80   18.66  13
   2  -2   4   79.30   16.25  11
   2  -2   612296.63  234.12  11
  -2  -2  -612263.52  242.20  13
  -2   2  -612309.94  240.36  13
  -2  -2  -612414.40  211.41  12
   2  -2   612652.51  214.05   1
   2   2   612356.35  209.53  11
   2   2   612401.87  221.49   1
   2   2   819200.67  324.40   1
  -2  -2  -819225.61  308.73  12
   2  -2   818769.40  315.91   1
  -2   2  -819213.20  351.72  13
  -2  -2  -819579.49  357.30  13
   2  -2   817966.24  326.18  11
   2   2   818475.36  295.94  11
  -2  -2 -10   78.39   25.53  13
   2  -2  10  131.33   25.63   1
   2   2  10   58.46   17.51   1
  -2   2 -10  118.85   31.93  13
  -2  -2 -10   65.62   16.73  12
   2  -2  10   63.71   18.65  11
   2  -2  1212654.42  299.82  11
   2  -2  1213449.74  304.52   1
  -2  -2 -1213193.39  347.88  13
  -2   2 -1212917.47  337.91  13
   2   2  1213658.44  307.64   1
  -2  -2 -14 5295.26  231.27  13
   2   2  14 5502.22  201.45   1
  -2  -2 -14 5558.66  118.08  17
   2   2  14 5318.68  111.83   4
   2  -2  14 5549.53  123.24  15
   2  -2  14 5235.82  110.32   4
   2   2  14 5411.05  116.67  10
   2  -2  14 5492.71  119.41  10
  -2   2 -14 5474.25  117.35   8
   2   2  14 5510.31  121.67  15
  -2  -2 -14 5507.89  120.98   8
   2  -2  14 5380.72  198.73   1
  -2   2 -14 5389.14  121.73  17
  -2   2 -14 5222.62  225.06  13
  -2  -2 -16  126.22   18.18   8
  -2   2 -16  138.08   18.01   8
   2   2  16  148.53   17.96   4
   2  -2  16  122.64   19.17  10
   2  -2  16  107.82   18.07  15
   2   2  16  146.55   22.33  15
  -2  -2 -16  113.97   17.40  17
   2  -2  16  133.61   17.10   4
  -2   2 -16  136.04   19.77  17
  -2  -2 -18 1236.15   54.61   8
   2   2  18 1290.83   50.72   4
  -2   2 -18 1238.29   53.38  17
   2  -2  18 1256.52   55.63  15
   2  -2  18 1237.17   49.56   4
  -2   2 -18 1177.34   50.75   8
   2   2  18 1322.03   56.94  15
  -2  -2 -20   78.59   14.00   8
   2   2  20   52.59   11.56  15
   2  -2  20   86.66   12.47   4
   2   2  20   90.61   12.50   4
  -2   2 -20   56.03   11.50  17
  -2   2 -20   79.18   12.82   8
   2  -2  20   67.02   13.05  15
   2   2  22  916.34   33.46  15
   2  -2  22  973.03   34.73  15
  -2   2 -22  964.34   30.14   8
   2   3 -21  793.87   32.93   8
   2   3 -21  733.76   32.34  17
  -2   3  21  809.35   31.51   4
  -2   3  21  816.46   36.65  15
  -2  -3  21  817.37   37.38  15
  -2  -3  21  825.78   33.52   4
   2  -3 -21  834.07   37.26   8
  -2  -3  19 1878.75   64.68  10
  -2  -3  19 1817.54   59.88   4
  -2   3  19 1860.01   58.78   4
   2   3 -19 1863.44   61.50   8
  -2   3  19 1862.61   65.58  15
  -2  -3  19 1775.02   66.44  15
   2  -3 -19 1962.03   67.73   8
   2   3 -19 1777.49   63.27  17
  -2   3  17  389.93   29.41  10
  -2  -3  17  406.75   29.68   4
  -2  -3  17  377.44   32.55  15
   2   3 -17  405.25   32.55  17
  -2  -3  17  404.74   31.73  10
  -2   3  17  412.19   33.18  15
  -2   3  17  379.43   27.41   4
   2   3 -15 4347.24  110.97  17
  -2  -3  15 4304.13  101.04   4
   2   3 -15 4200.37  199.43  13
  -2  -3  15 4543.20  111.79  15
   2  -3 -15 4124.51  209.54  13
  -2   3  15 4340.59   98.78   4
  -2   3  15 4397.21  173.44   1
   2   3 -15 4802.15  226.78   1
  -2   3  15 4270.09  107.62  15
  -2   3  15 4358.62  104.06  10
  -2  -3  15 4478.11  108.70  10
  -2   3  13  230.35   36.54   1
   2  -3 -13  181.97   41.05  13
  -2  -3  13  177.91   19.06  10
  -2   3  13  299.62   42.71   2
  -2   3  13  184.45   20.83  15
  -2  -3  13  187.27   19.81  15
  -2  -3  13  264.05   38.32  11
   2   3 -13  175.92   37.77  13
  -2   3  13  190.60   18.87  10
  -2  -3  13  208.65   19.24   4
  -2   3  13  208.26   18.90   4
   2   3 -13  181.51   20.59  17
   2  -3 -1112126.06  309.22  13
  -2   3  1111968.03  256.60   1
   2   3 -1111794.00  291.60  13
  -2   3  1112271.35  274.60   2
  -2  -3  1112224.26  270.08  11
  -2   3   9 7467.63  171.13   1
  -2  -3   9 7519.30  185.03  11
   2   3  -9 7499.00  197.51  13
  -2   3   9 7939.60  190.00   2
  -2  -3   9 7692.94  188.13   1
  -2   3   9 7823.61  176.71   3
   2  -3  -9 7530.14  210.87  13
  -2   3   7 4352.10  120.84   2
   2  -3  -7 4494.98  139.04  13
  -2   3   7 4275.05  106.13   1
  -2  -3   7 4484.93  121.11   1
   2   3  -7 4374.64  125.47  13
  -2  -3   7 4775.09  126.26  11
   2  -3  -7 4491.51   87.00  12
  -2   3   7 4483.85  117.54   3
  -2   3   521105.16  312.28   3
  -2   3   521841.10  287.47   1
   2  -3  -522150.79  336.95  13
   2  -3  -521540.68  276.79  12
  -2   3   521556.12  315.60   2
   2   3  -522006.18  314.11  13
  -2  -3   521612.26  318.51  11
   2  -3  -3  338.22   20.95  12
   2   3  -3  352.83   27.75   1
  -2  -3   3  309.01   19.22  12
  -2  -3   3  336.45   24.96  11
  -2   3   3  338.81   24.76   3
   2  -3  -3  333.31   26.61  13
  -2   3   3  376.61   25.92   2
   2   3  -3  295.13   20.32  13
  -2   3   3  359.13   16.43   1
   2   3  -110103.18  172.20   1
  -2  -3   110275.56  156.12  11
  -2  -3   1 9949.07  150.25  12
  -2  -3  -126567.98  342.98  12
  -2  -3  -126962.56  347.35  13
  -2   3  -126663.49  345.88   3
   2  -3   126883.04  310.70   1
   2   3   127712.93  359.82   1
   2  -3   3 6594.87  113.53   1
  -2  -3  -3 6835.85  127.83  12
  -2   3  -3 6801.71  141.02  13
  -2  -3  -3 6789.74  137.81  13
   2   3   3 6658.26  133.09   1
   2  -3   3 6589.64  141.41  11
  -2  -3  -518869.05  307.09  13
  -2  -3  -518744.46  281.80  12
   2  -3   518554.43  306.10  11
  -2   3  -519718.06  309.92  13
   2   3   518636.98  291.34   1
   2  -3   518401.21  272.91   1
   2   3   7 3238.95  105.47   1
   2  -3   7 3293.93  100.61   1
  -2  -3  -7 3315.20  120.21  13
   2  -3   7 3334.82  115.02  11
   2   3   7 3393.98   91.43  11
  -2   3  -7 3320.04  117.36  13
  -2  -3  -7 3370.64  100.86  12
  -2  -3  -9 9663.30  249.25  13
  -2   3  -9 9351.15  238.03  13
   2  -3   9 9568.69  231.38  11
   2  -3   9 9766.75  216.36   1
   2   3   910379.12  227.82   1
  -2  -3  -9 9631.72  207.18  12
  -2   3 -11 4980.01  186.06  13
  -2  -3 -11 4954.24  193.36  13
   2   3  11 4860.00  164.29   1
   2  -3  11 4710.83  169.31  11
  -2  -3 -11 5070.96  154.98  12
   2  -3  11 5118.97  166.02   1
   2  -3  13 1848.31   62.05  10
  -2  -3 -13 1822.05   62.55   8
   2  -3  13 1718.12  107.21  11
  -2   3 -13 1882.25   60.54   8
   2  -3  13 1886.80  110.23   1
   2  -3  13 1759.70   55.98   4
   2  -3  13 2000.48   66.44  15
   2   3  13 1862.74   63.14  15
   2   3  13 1813.37   60.07  10
  -2   3 -13 1862.27   64.46  17
   2   3  13 1889.57  109.55   1
   2   3  13 1827.29   57.38   4
  -2  -3 -13 1862.44  128.19  13
  -2   3 -13 1745.68  121.41  13
   2  -3  15 3562.53  167.55   1
   2  -3  15 3915.82   99.73  10
   2  -3  15 3685.93  100.97  15
  -2   3 -15 3826.14  101.65  17
   2  -3  15 3644.31   90.80   4
   2   3  15 3764.70  100.18  15
  -2  -3 -15 3668.68   98.56   8
  -2   3 -15 3671.89   93.74   8
   2   3  15 3766.80  169.37   1
   2   3  15 3642.10   90.61   4
  -2   3 -15 3556.61  190.21  13
  -2  -3 -15 3694.37  200.87  13
  -2  -3 -17  194.59   24.41   8
   2   3  17  158.58   19.14   4
  -2   3 -17  176.40   19.92   8
   2  -3  17  166.64   22.49  15
  -2   3 -17  191.09   22.26  17
   2   3  17  201.22   23.62  15
   2  -3  17  180.99   20.03   4
  -2  -3 -19 1089.93   49.35   8
  -2   3 -19 1009.23   45.87  17
   2   3  19  957.03   46.16  15
   2  -3  19 1043.42   49.42  15
   2   3  19 1090.51   44.33   4
  -2   3 -19  946.65   42.28   8
   2  -3  19 1071.17   43.83   4
   2   3  21  461.44   26.82  15
  -2   3 -21  461.55   24.85  17
  -2   3 -21  455.70   23.40   8
   2  -3  21  496.04   24.83   4
  -2  -3 -21  486.49   27.61   8
   2  -3  21  479.92   27.88  15
   2   4 -22 1208.27   35.38  17
  -2   4  22 1317.87   41.12  15
   2  -4 -22 1558.50   44.40   8
  -2  -4  22 1305.96   41.22  15
  -2  -4  22 1550.77   39.96   4
  -2   4  20  219.70   18.33   4
  -2  -4  20  197.69   21.36  15
  -2  -4  20  239.95   21.94  10
   2   4 -20  197.63   17.83   8
  -2  -4  20  230.28   19.73   4
   2  -4 -20  229.94   22.39   8
  -2   4  20  169.84   19.79  15
   2   4 -20  214.81   20.84  17
  -2  -4  18 1183.61   49.20   4
  -2   4  18 1102.94   45.47   4
  -2   4  18 1169.69   52.90  15
   2   4 -18 1160.11   53.37  17
  -2  -4  18 1153.71   54.35  15
  -2  -4  18 1270.50   53.81  10
  -2   4  18 1197.93   49.99  10
   2  -4 -18 1198.93   53.99   8
  -2  -4  16  185.54   21.31  10
  -2  -4  16  222.96   25.77  15
  -2   4  16  208.47   24.12  15
  -2   4  16  225.49   20.93   4
  -2  -4  16  216.52   21.52   4
   2   4 -16  192.17   23.67  17
  -2   4  16  193.48   20.39  10
   2   4 -14 2767.61  166.09   1
  -2   4  14 2899.54   82.88  15
  -2  -4  14 2864.26   82.21  10
  -2   4  14 2806.15   74.04   4
  -2  -4  14 2702.96   75.59   4
   2   4 -14 2889.28   85.60  17
  -2   4  14 3049.87  147.81   2
   2   4 -14 2823.46  153.65  13
   2  -4 -14 2983.86  172.38  13
  -2  -4  14 2894.04   84.81  15
  -2   4  14 2888.14  133.35   1
  -2   4  14 2826.98   77.82  10
   2   4 -12 6645.77  219.84  13
  -2   4  12 7307.82  217.28   2
   2  -4 -12 6837.42  239.81  13
  -2  -4  12 6578.04  202.30  11
  -2   4  12 6998.14  193.78   1
   2   4 -10 1452.22   85.72  13
  -2   4  10 1263.99   77.28   2
  -2   4  10 1311.89   69.62   1
  -2   4  10 1304.60   69.34   3
   2  -4 -10 1322.27   90.49  13
  -2  -4  10 1270.78   77.38  11
  -2  -4   823687.31  385.73  11
  -2   4   823023.85  348.22   1
  -2   4   824045.55  383.61   2
   2   4  -824072.95  386.97  13
  -2   4   823488.12  368.92   3
   2  -4  -824168.80  416.17  13
  -2   4   619527.82  274.56   1
   2   4  -619650.62  302.24  13
  -2   4   619356.25  309.17   2
   2   4  -619316.65  328.45   1
   2  -4  -619119.47  326.75  13
  -2  -4   619050.69  312.14  11
   2  -4  -619406.35  267.70  12
  -2   4   619606.11  304.63   3
  -2  -4   4  792.87   35.92  12
  -2   4   4  795.24   42.77   2
   2  -4  -4  840.41   47.14  13
  -2   4   4  871.03   44.59   3
  -2   4   4  868.74   30.23   1
   2  -4  -4  837.48   37.18  12
   2   4  -4  845.63   37.62  13
  -2  -4   4  850.28   44.88  11
   2   4  -4  886.56   49.59   1
   2   4  -2 9164.76  172.38   1
  -2   4   2 9101.52  108.80   1
  -2  -4   2 9110.08  156.41  11
   2   4  -2 9218.77  130.66  13
  -2  -4   2 8939.66  149.58  12
   2   4   014198.76  229.10   1
  -2   4   014486.43  169.19   1
  -2  -4   014025.96  212.60  12
  -2  -4   014182.10  203.15  11
   2  -4   267699.78  765.17   1
  -2   4  -265899.42  801.51   3
  -2  -4  -268766.89  802.25  13
  -2   4  -268892.82  810.04   2
   2   4   266773.71  815.12   1
  -2  -4  -269243.90  803.67  12
   2  -4   268844.51  819.66  11
   2   4   4 3460.31   97.93   1
   2  -4   4 3539.74  106.30  11
  -2   4  -4 3544.22  100.70  13
   2  -4   4 3457.98   82.13   1
  -2  -4  -4 3408.22   99.68  13
  -2  -4  -4 3440.61   92.38  12
   2   4   6 9054.24  187.45   1
  -2  -4  -6 9008.87  179.88  12
   2  -4   6 8848.52  172.69   1
  -2   4  -6 8991.53  196.55  13
  -2  -4  -6 8822.19  199.14  13
   2  -4   6 8794.49  199.35  11
   2  -4   823920.84  416.18  11
   2  -4   824895.34  386.52   1
   2   4   825264.99  401.64   1
  -2  -4  -824874.32  386.27  12
  -2   4  -825392.94  423.49  13
  -2  -4  -824567.19  430.90  13
   2  -4  10 2246.34  112.62  11
   2   4  10 2599.26  113.58   1
  -2   4 -10 2292.57  116.32  13
  -2  -4 -10 2399.62  125.19  13
  -2  -4 -10 2436.32  101.25  12
   2  -4  10 2362.33  103.69   1
   2   4  12 2086.85  111.49   1
   2  -4  12 2078.77  109.46   1
   2  -4  12 1980.60  114.28  11
  -2  -4 -12 2091.29  130.72  13
  -2   4 -12 2037.81  122.42  13
   2   4  14   65.21   13.49  15
  -2  -4 -14   76.56   15.03   8
   2  -4  14  108.71   31.01   1
  -2   4 -14   62.78   12.07   8
   2   4  14   87.30   26.57   1
  -2   4 -14   96.89   33.70  13
  -2  -4 -14  106.98   38.27  13
   2   4  14  100.40   14.51   4
  -2   4 -14   70.86   15.32  17
   2  -4  14   44.32   12.80  15
   2  -4  14   84.04   12.80   4
   2  -4  14   80.60   26.92  11
   2   4  14   94.03   15.04   6
   2  -4  14   66.57   14.53  10
   2  -4  16 5797.27  134.50  15
   2   4  16 5778.53  131.75  15
   2   4  16 5986.99  122.93   4
  -2   4 -16 5646.60  121.56   8
  -2  -4 -16 5923.46  132.97   8
   2  -4  16 5885.77  129.56  10
   2  -4  16 5827.80  121.90   4
  -2   4 -16 5989.52  134.09  17
   2   4  18 5329.61  122.09  15
  -2   4 -18 5332.40  121.40  17
  -2  -4 -18 5494.40  125.02   8
   2   4  18 5394.12  113.97   4
  -2   4 -18 5081.85  111.12   8
   2  -4  18 5384.89  125.17  15
   2  -4  18 5412.97  113.82   4
   2  -4  20  102.26   13.07   4
  -2   4 -20   94.08   14.79  17
  -2   4 -20   97.16   12.53   8
   2   4  20   91.46   14.85  15
  -2  -4 -20  104.13   15.24   8
   2  -4  20  123.27   17.31  15
   2  -4  22  184.10   14.81  15
   2  -4  22  189.95   12.56   4
   2   4  22  175.42   14.16  15
  -2   4 -22  155.96   12.31  17
  -2  -4 -22  195.93   15.28   8
  -2  -5  21  762.91   34.91  15
  -2   5  21  772.14   34.34  15
  -2  -5  21  814.60   32.05   4
   2   5 -21  753.50   32.63  17
   2  -5 -21  818.60   35.60   8
  -2   5  19 2467.21   75.09  15
   2   5 -19 2417.56   74.25  17
   2   5 -19 2470.35   67.53   8
  -2   5  19 2461.24   66.29   4
  -2  -5  19 2513.82   73.92  10
  -2  -5  19 2631.76   71.94   4
  -2  -5  19 2402.56   77.03  15
   2  -5 -19 2526.11   76.63   8
  -2   5  17    2.91    7.96  10
   2   5 -17   21.29   11.94  17
  -2   5  17    9.58    8.27   4
  -2  -5  17    1.61   10.00  15
  -2  -5  17   26.84   10.15   4
  -2  -5  17    5.28    9.61  10
  -2   5  17   18.14   11.65  15
  -2   5  15  187.60   18.55   4
  -2   5  15  215.92   22.94  15
  -2  -5  15  201.09   23.40  15
   2   5 -15  192.63   22.53  17
  -2   5  15  215.68   21.31  10
  -2  -5  15  205.89   20.64   4
   2  -5 -15  220.29   51.00  13
  -2  -5  15  217.90   23.17  10
   2   5 -15  226.68   50.28   1
  -2  -5  13 1121.41   47.43  10
   2   5 -13 1128.29   50.44  17
  -2   5  13 1047.01   41.26   4
   2  -5 -13 1007.58   96.51  13
  -2   5  13 1188.66   49.58  15
  -2  -5  13 1092.81   46.41  14
  -2  -5  13 1072.42   44.45   4
  -2   5  13 1093.98   44.34  10
  -2  -5  13 1159.64   51.03  15
   2   5 -13 1113.07   90.23  13
  -2   5  13  964.96   72.17   1
  -2  -5  13  998.30   80.14  11
  -2   5  13 1053.78   85.05   2
   2   5 -13 1027.97   96.49   1
   2  -5 -1125815.04  506.91  13
  -2  -5  1126231.33  467.47  11
  -2   5  1126574.24  430.02   1
   2   5 -1126287.36  509.31   1
  -2   5  1126601.75  470.21   2
   2   5 -1125681.61  470.89  13
  -2   5   928183.46  415.96   1
   2   5  -928176.64  490.49   1
  -2  -5   927420.79  457.58  11
  -2   5   928391.71  460.22   2
   2  -5  -927642.80  486.68  13
   2   5  -927918.50  453.81  13
  -2   5   928765.83  437.39   3
  -2   5   7   24.91   12.75   2
  -2   5   7   33.02    9.78   1
   2  -5  -7   38.08   17.40  13
  -2   5   7   17.40   11.31   3
   2   5  -7   21.80   11.66  13
   2  -5  -7   28.14    7.99  12
  -2  -5   7   20.67   12.00  11
   2  -5  -5 6122.79  126.96  12
  -2   5   5 5967.10  143.73   2
   2  -5  -5 5986.55  149.07  13
  -2  -5   5 6015.84  126.19  12
   2   5  -5 5947.59  153.02   1
   2   5  -5 6136.87  125.27  13
  -2  -5   5 5931.71  144.27  11
  -2   5   5 6054.86  109.39   1
  -2   5   5 6271.51  143.56   3
   2  -5  -3 5803.95  129.44  13
  -2   5   3 6132.87  135.23   3
   2   5  -3 6022.94  100.98  13
   2  -5  -3 6090.20  128.55  12
   2   5  -3 5878.04  141.48   1
  -2  -5   3 6032.25  124.03  12
   2  -5  -3 6100.14   93.88  11
  -2   5   3 6055.03   88.50   1
  -2  -5   3 5997.42  131.68  11
   2   5  -1 6232.64  140.00   1
   2   5  -1 6092.49   97.80   2
  -2  -5   1 6349.36  127.60  12
   2  -5  -1 6396.95  116.70  11
  -2  -5   1 6350.11  122.44  11
  -2   5  -1  414.70   20.96   1
   2   5   1  420.90   32.87   1
  -2  -5  -1  379.59   23.42  11
  -2   5  -1  455.49   31.96   2
  -2  -5  -1  401.44   29.47  12
  -2  -5  -1  384.75   23.38  13
   2  -5   1  415.36   30.36  11
  -2   5  -1  425.13   31.12   3
  -2  -5  -340371.15  532.12  13
   2  -5   340971.42  500.54   1
   2   5   341132.03  545.10   1
  -2   5  -343007.99  538.85  13
  -2  -5  -342284.58  537.86  12
   2  -5   342222.51  554.95  11
   2  -5   582744.87 1039.10  11
   2  -5   582839.94  983.90   1
   2   5   583600.81 1019.16   1
  -2   5  -584829.20 1020.88  13
  -2  -5  -585529.68 1011.08  12
  -2  -5  -583769.03 1026.38  13
   2   5   716849.81  302.42   1
   2  -5   716552.64  319.55  11
   2  -5   718227.07  293.95   1
  -2   5  -717834.16  319.02  13
  -2  -5  -716931.57  323.23  13
  -2  -5  -717460.37  297.14  12
  -2   5  -9   30.99   17.78  13
   2   5   9   -0.58   11.80   1
  -2  -5  -9   23.23   12.32  12
  -2  -5  -9   16.35   14.42  13
   2  -5   9   14.42   13.20  11
   2  -5   9   15.58   12.54   1
   2  -5  11  234.30   36.17   1
   2   5  11  189.42   32.96   1
  -2  -5 -11  247.22   44.37  13
  -2  -5 -11  248.68   35.51  12
   2  -5  11  243.48   39.70  11
  -2   5 -11  248.99   42.09  13
  -2  -5 -13 4270.80  103.34   8
   2   5  13 4321.19  102.20  15
   2  -5  13 4161.83  104.43  15
   2   5  13 4395.13  173.08   1
  -2  -5 -13 4106.82  197.56  13
   2  -5  13 4203.38   93.40   4
  -2   5 -13 3982.88  183.28  13
   2  -5  13 4216.24  100.24  10
   2  -5  13 4525.04  173.44   1
   2   5  13 4141.62   95.90   6
   2  -5  13 4077.81  176.58  11
  -2   5 -13 4416.88  105.88  17
   2   5  13 4225.24   94.24   4
  -2  -5 -15 4787.32  117.18   8
   2   5  15 4859.72  108.67   6
   2  -5  15 5005.23  115.57  10
   2   5  15 4798.27  107.40   4
   2   5  15 4851.05  116.44  15
  -2   5 -15 5013.71  120.29  17
   2   5  15 5069.86  198.12   1
   2  -5  15 4647.67  105.56   4
  -2  -5 -15 4907.60  232.74  13
   2  -5  15 5345.47  204.70   1
  -2   5 -15 4662.52  215.51  13
   2  -5  15 4987.37  120.23  15
  -2   5 -15 4820.90  107.18   8
  -2   5 -17  156.21   18.00   8
   2   5  17  182.31   22.41  15
   2   5  17  147.69   18.42   4
  -2  -5 -17  153.86   21.11   8
   2  -5  17  143.54   17.47   4
   2  -5  17  178.91   25.30  15
  -2   5 -17  155.77   21.44  17
  -2   5 -19 2402.16   72.36  17
   2  -5  19 2636.69   69.37   4
   2   5  19 2404.43   73.65  15
  -2  -5 -19 2639.61   77.80   8
   2  -5  19 2452.93   76.53  15
  -2  -5 -21 1626.10   50.70   8
  -2   5 -21 1493.43   46.01  17
   2   5  21 1506.18   47.87  15
   2  -5  21 1579.64   43.24   4
   2  -5  21 1532.34   49.21  15
  -2   6  22 1428.40   40.68  15
  -2  -6  22 1465.63   41.11  15
   2  -6 -22 1689.18   43.55   8
   2   6 -22 1450.33   38.18  17
  -2  -6  22 1691.23   39.68   4
  -2  -6  20  485.07   28.15  10
   2   6 -20  476.91   28.62  17
  -2   6  20  420.11   28.14  15
  -2  -6  20  434.08   29.14  15
   2  -6 -20  496.04   30.16   8
  -2  -6  20  554.24   29.07   4
   2   6 -18  286.26   26.30  17
  -2  -6  18  325.40   29.27  15
  -2   6  18  363.04   30.39  15
  -2   6  18  291.62   22.37   4
   2   6 -18  283.48   21.91   8
  -2  -6  18  360.60   27.91  10
   2  -6 -18  314.38   28.15   8
  -2  -6  18  331.96   25.88   4
  -2  -6  16   45.03   11.29   4
  -2  -6  16   42.90   13.71  15
  -2   6  16   47.67   10.06   4
  -2  -6  16   41.12   12.85  10
   2   6 -16   48.60   14.23  17
  -2   6  16   49.33   11.35  10
  -2   6  16   42.34   12.74  15
   2   6 -14 1955.56   70.25  17
   2   6 -14 2133.57  146.68   1
  -2  -6  14 1845.30  116.33  11
  -2  -6  14 2029.34   65.21   4
   2  -6 -14 2162.10  147.92  13
  -2   6  14 1985.28   60.61   4
  -2  -6  14 2092.18   72.94  15
  -2   6  14 2085.33   70.02  15
  -2  -6  14 2112.20   69.30  10
  -2   6  14 2068.43   63.71  10
  -2   6  14 2066.16  125.13   2
  -2  -6  12 4733.49  104.42  10
  -2  -6  12 4826.32  102.65   4
   2   6 -12 4924.94  205.34   1
  -2   6  12 5112.66  187.13   2
  -2  -6  12 4755.26  110.40  15
  -2   6  12 4830.28  106.63  15
  -2   6  12 4703.09   95.58   4
  -2  -6  12 4627.84  176.89  11
   2   6 -12 4838.60  179.07  13
   2  -6 -12 4652.59  199.95  13
   2   6 -12 4721.74  108.07  17
  -2   6  10 3402.38  120.79   3
  -2   6  10 3183.14  110.41   1
  -2   6  10 3383.35  136.83   2
   2   6 -10 3458.86  132.61  13
  -2  -6  10 3346.36  137.28  11
   2   6 -10 3325.81  150.68   1
   2  -6 -10 3472.13  153.11  13
   2  -6  -832219.25  528.18  13
   2   6  -832930.47  539.38   1
  -2   6   832833.95  508.87   2
  -2   6   832777.36  452.09   1
   2  -6  -834178.54  455.89  12
   2   6  -833535.21  486.55  13
  -2  -6   832097.34  509.72  11
  -2   6   831828.69  487.97   3
  -2   6   641890.22  512.80   1
  -2   6   640550.66  566.92   3
  -2  -6   640899.16  578.08  11
   2   6  -641933.73  536.83  13
   2  -6  -642292.86  543.33  12
  -2  -6   640226.31  542.58  12
   2   6  -641053.96  598.15   1
  -2   6   641854.54  578.61   2
   2  -6  -640467.11  587.02  13
  -2  -6   4 4931.26  119.74  12
   2  -6  -4 4987.67  128.13  13
  -2   6   4 4917.16  128.28   2
   2  -6  -4 5015.65  122.45  12
   2   6  -4 4930.29   95.34  13
  -2   6   4 5069.39   87.66   1
  -2  -6   4 5075.53  129.18  11
   2   6  -4 5054.21  138.97   1
  -2   6   4 5153.24  130.99   3
  -2   6   2  305.15   11.52   1
   2   6  -2  314.60   32.14   1
   2  -6  -2  284.48   24.37  13
   2  -6  -2  314.06   20.01  11
  -2  -6   2  267.18   25.43  11
   2   6  -2  268.33    9.83  13
  -2  -6   2  275.08   25.89  12
   2   6  -2  314.10   17.97   2
  -2   6   2  326.04   30.75   3
  -2   6   2  310.36   28.20   2
   2  -6   0 4035.53   98.17  11
  -2   6   0 3989.17   72.43   1
  -2  -6   0 4077.65   93.03  11
   2   6   0 3825.84   83.63   2
  -2   6   0 4023.89  104.77   2
  -2  -6   0 3964.45  104.78  12
   2   6   0 4090.73  112.62   1
  -2   6  -271098.06  816.35   1
  -2  -6  -269658.96  822.40  13
  -2   6  -269032.18  850.52   2
   2  -6   272254.64  860.29  11
  -2  -6  -269969.77  851.72  12
   2  -6   422662.93  313.13   1
   2   6   422593.70  350.70   1
  -2  -6  -422926.21  347.13  12
  -2  -6  -421913.23  340.37  13
   2  -6   422551.20  362.41  11
  -2   6  -423014.01  340.00  13
   2  -6   6 3179.47  117.82  11
   2   6   6 3290.70  109.92   1
  -2   6  -6 3211.31  108.61  13
  -2  -6  -6 3069.84  104.88  12
   2  -6   6 3316.67   97.58   1
  -2  -6  -6 3139.45  112.83  13
   2  -6   812118.57  280.37  11
  -2  -6  -812489.45  253.17  12
   2  -6   812580.38  246.46   1
  -2   6  -812472.22  268.23  13
  -2  -6  -812137.47  278.75  13
   2   6   812445.94  257.48   1
   2   6  10 2522.57  114.09   1
   2  -6  10 2332.14  121.56  11
   2  -6  10 2541.83  110.41   1
  -2  -6 -10 2423.19  127.53  13
  -2  -6 -10 2507.14  108.74  12
  -2   6 -10 2334.01  117.44  13
  -2  -6 -12  628.48   36.36   8
   2  -6  12  611.18   34.08  10
   2  -6  12  568.43   57.99   1
   2   6  12  599.59   60.17   1
  -2   6 -12  667.35   37.11  17
   2   6  12  628.87   35.29  15
  -2  -6 -12  571.89   69.75  13
   2  -6  12  638.63   68.09  11
   2  -6  12  696.90   38.44  15
   2   6  12  581.46   31.87   6
   2  -6  12  582.51   30.45   4
   2   6  12  556.99   30.36   4
  -2   6 -12  536.68   62.62  13
   2   6  14 1210.98   49.30   6
   2   6  14 1174.28   52.25  15
  -2   6 -14 1168.46   53.08  17
   2   6  14 1322.69   50.28   4
   2   6  14 1362.39   97.96   1
  -2  -6 -14 1161.37  108.80  13
   2  -6  14 1314.28   97.75   1
   2  -6  14 1198.07   98.46  11
   2  -6  14 1197.19   50.93  10
   2  -6  14 1238.97   48.44   4
  -2   6 -14 1190.02  102.13  13
   2  -6  14 1177.24   54.50  15
  -2  -6 -14 1174.06   53.10   8
   2  -6  16 7432.31  142.42   4
  -2   6 -16 7456.04  154.64  17
   2   6  16 7719.70  143.94   4
  -2  -6 -16 7601.51  156.41   8
   2   6  16 7399.42  153.11  15
   2  -6  16 7458.62  157.64  15
   2  -6  16 7483.19  149.58  10
   2   6  16 7647.78  144.22   6
  -2  -6 -18 6860.09  142.09   8
  -2   6 -18 6596.21  136.09  17
   2  -6  18 6695.82  128.26   4
   2  -6  18 6818.71  142.89  15
   2   6  18 6562.71  137.11  15
  -2  -6 -20  410.21   27.55   8
   2  -6  20  397.58   27.22  15
   2  -6  20  426.92   23.93   4
   2   6  20  407.09   26.80  15
  -2   6 -20  385.66   25.06  17
   2  -6  22   67.99    9.19  15
  -2  -6 -22   82.09    9.45   8
  -2   6 -22   58.50    7.71  17
   2   6  22   55.13    7.67  15
   2  -7 -21  502.59   26.25   8
   2   7 -21  503.31   25.26  17
  -2  -7  21  536.15   27.43  15
  -2   7  21  502.13   26.28  15
  -2  -7  21  534.00   24.39   4
   2  -7 -19 1390.22   53.73   8
   2   7 -19 1312.38   51.73  17
  -2  -7  19 1373.84   54.96  15
  -2  -7  19 1477.45   50.62   4
  -2   7  19 1308.78   51.92  15
  -2  -7  19 1410.77   50.81  10
  -2   7  17   32.98   13.30  15
  -2  -7  17   43.36   14.08  15
   2  -7 -17   17.65   11.03   8
   2   7 -17    4.65   10.10  17
  -2   7  17   20.79    9.27   4
  -2  -7  17   17.44   10.17   4
  -2  -7  17   16.96   10.98  10
  -2  -7  15  437.86   34.73  15
  -2   7  15  412.93   32.04  15
  -2  -7  15  360.39   27.43   4
   2   7 -15  382.99   31.34  17
  -2   7  15  397.96   26.47   4
  -2  -7  15  398.70   29.93  10
  -2  -7  13  239.81   24.23  15
  -2   7  13  239.28   23.35  15
   2   7 -13  231.29   48.35   1
   2   7 -13  248.38   23.55  17
  -2   7  13  216.13   18.98   4
  -2   7  13  253.28   44.42   2
  -2  -7  13  217.80   21.12   4
  -2  -7  13  207.04   40.05  11
  -2  -7  13  265.22   23.76  10
   2  -7 -13  252.04   50.15  13
   2   7 -1118707.44  425.14   1
   2  -7 -1118295.29  416.29  13
  -2   7  1118888.63  390.55   2
  -2  -7  1118036.15  385.23  11
  -2   7   930790.44  441.00   1
  -2  -7   929340.38  506.11  11
   2  -7  -929611.26  526.84  13
   2   7  -930313.31  536.96   1
  -2   7   930677.14  505.19   2
   2   7  -930443.95  471.96  13
  -2   7   931426.95  480.66   3
  -2   7   7 1364.01   72.15   3
   2   7  -7 1282.90   60.01  13
  -2   7   7 1356.46   54.16   1
   2   7  -7 1346.16   81.87   1
  -2  -7   7 1204.56   61.90  12
  -2   7   7 1314.49   74.44   2
  -2  -7   7 1289.05   75.64  11
   2  -7  -7 1291.89   63.15  12
   2  -7  -7 1232.62   75.60  13
   2   7  -5 7170.21  129.57  13
   2  -7  -5 6865.33  168.22  13
   2  -7  -5 6955.24  160.13  12
  -2  -7   5 7017.05  159.65  12
  -2   7   5 6909.38  169.54   2
  -2   7   5 7021.46  121.19   1
  -2   7   5 6833.81  167.39   3
  -2  -7   5 6862.72  169.65  11
   2   7  -5 6824.98  179.54   1
  -2   7   3 3429.42  106.39   2
   2  -7  -3 3554.20  108.42  12
  -2  -7   3 3405.59  103.35  12
   2   7  -3 3522.33  114.98   1
   2  -7  -3 3245.46   96.36  13
  -2  -7   3 3551.60  104.97  11
  -2   7   3 3529.30   62.14   1
  -2   7   3 3544.10  109.32   3
   2  -7  -3 3345.14   64.84  11
   2  -7  -1 2247.96   66.64  11
  -2   7   1 2103.60   78.50   2
  -2   7   1 2261.01   45.40   1
   2   7  -1 2227.66   86.46   1
   2   7  -1 2110.42   60.22   2
  -2  -7   1 2312.82   82.47  12
  -2   7   1 2158.70   82.21   3
  -2  -7   1 2301.93   75.07  11
  -2  -7  -1 1802.76   58.50  11
  -2   7  -1 1740.11   73.81   3
   2  -7   1 1743.26   68.01  11
  -2   7  -1 1770.11   53.82   1
  -2  -7  -1 1755.03   72.29  12
   2   7   1 1725.59   73.55   1
   2   7   1 1632.36   58.47   2
  -2   7  -1 1712.70   70.15   2
   2  -7   312946.11  245.37  11
  -2   7  -313559.13  242.83   2
   2   7   313414.85  247.29   1
  -2  -7  -312852.83  222.22  13
  -2   7  -313993.19  224.64   1
  -2  -7  -313205.25  242.08  12
  -2  -7  -544018.28  608.76  13
  -2   7  -545712.84  597.10  13
   2   7   544452.69  614.94   1
   2  -7   544890.33  636.39  11
  -2  -7  -544862.04  614.20  12
   2  -7   545310.87  577.26   1
  -2  -7  -713310.05  266.10  12
  -2  -7  -712914.57  276.88  13
  -2   7  -713475.80  266.49  13
   2   7   713480.61  266.97   1
   2  -7   713106.27  287.42  11
   2  -7   713377.83  247.98   1
   2  -7   9  174.65   33.71  11
  -2  -7  -9  188.25   31.55  12
  -2   7  -9  155.16   30.07  13
  -2  -7  -9  169.68   34.17  13
   2  -7   9  160.95   27.09   1
   2   7   9  144.54   27.10   1
  -2  -7 -11  664.85   60.11  12
  -2   7 -11  680.58   66.98  13
  -2  -7 -11  711.41   74.23  13
   2   7  11  703.71   63.79   1
   2  -7  11  727.04   62.83   1
   2  -7  11  689.07   70.20  11
   2  -7  13 1769.38   66.58  15
   2   7  13 1738.97  108.16   1
   2   7  13 1777.11   63.02  15
  -2   7 -13 1789.10   65.13  17
  -2  -7 -13 1656.43  124.97  13
   2   7  13 1720.61   58.66   6
   2   7  13 1699.71   56.61   4
   2  -7  13 1689.31   56.07   4
  -2  -7 -13 1703.79   63.30   8
   2  -7  13 1717.20   60.28  10
   2  -7  13 1601.80  114.64  11
   2   7  15 5116.19  113.42   6
   2   7  15 5263.79  121.83  15
   2  -7  15 5063.08  110.40   4
  -2  -7 -15 5069.60  122.93   8
   2  -7  15 5342.56  127.56  15
   2  -7  15 5059.36  115.84  10
  -2   7 -15 5316.85  122.83  17
   2   7  15 5058.58  111.54   4
  -2  -7 -17  250.26   25.48   8
   2  -7  17  267.95   23.00   4
   2   7  17  272.24   26.58  15
   2   7  17  226.37   20.35   6
  -2   7 -17  263.53   25.18  17
   2  -7  19 1938.67   55.89   4
  -2   7 -19 1805.58   59.54  17
   2   7  19 1817.02   60.84  15
  -2  -7 -19 1942.84   64.29   8
   2  -7  19 1857.00   63.49  15
   2   7  21 1244.25   40.35  15
  -2  -7 -21 1403.37   44.04   8
   2  -7  21 1309.17   43.02  15
  -2   7 -21 1380.73   41.75  17
   2  -7  21 1390.90   37.12   4
   2  -8 -20   40.76    9.71   8
  -2  -8  20   46.40   11.29  15
  -2   8  20   20.13    8.00  15
   2   8 -20   41.45   11.03  17
  -2  -8  20   44.00    8.93   4
  -2  -8  18  817.47   39.72  10
  -2  -8  18  863.13   39.84   4
   2  -8 -18  806.55   41.45   8
   2   8 -18  844.75   42.58  17
  -2  -8  18  804.87   43.77  15
  -2   8  18  848.74   43.54  15
   2   8 -16  602.01   38.48  17
  -2  -8  16  578.87   34.79   4
  -2  -8  16  554.20   38.62  15
  -2   8  16  602.53   38.55  15
   2  -8 -16  540.24   36.19   8
  -2  -8  16  649.31   37.80  10
  -2   8  14  679.62   34.00   4
  -2  -8  14  661.80   73.38  11
  -2  -8  14  787.15   45.56  15
  -2  -8  14  725.55   38.87   4
   2   8 -14  673.43   82.89   1
  -2  -8  14  685.69   38.86  10
   2  -8 -14  703.78   85.12  13
   2   8 -14  768.85   43.02  17
  -2   8  14  713.44   36.54   6
  -2   8  14  749.21   78.12   2
  -2   8  14  758.98   41.93  15
  -2   8  12 4202.66  100.61  15
   2   8 -12 4151.31  193.71   1
  -2  -8  12 4185.28  106.05  15
   2  -8 -12 4100.79  191.40  13
  -2  -8  12 3999.09   95.99  10
  -2  -8  12 4160.68   96.06   4
  -2   8  12 3887.36   86.30   4
  -2   8  12 4235.09   95.17   6
  -2  -8  12 3999.67  173.57  11
   2   8 -12 4080.78  100.73  17
  -2   8  12 4181.32  176.86   2
  -2   8  10  208.31   35.61   2
   2  -8 -10  187.29   37.26  13
   2   8 -10  236.77   43.52   1
  -2  -8  10  187.65   35.80  11
  -2   8   8 8991.53  229.57   2
   2  -8  -8 9627.65  207.73  12
  -2  -8   8 8891.26  230.73  11
   2  -8  -8 8700.22  234.56  13
   2   8  -8 8997.71  247.75   1
  -2   8   8 9191.06  217.52   3
  -2   8   6 8890.93  205.22   3
   2  -8  -6 8554.33  207.50  13
   2  -8  -6 8858.36  197.90  12
  -2  -8   6 8622.37  209.85  11
  -2  -8   6 8589.68  195.57  12
   2   8  -6 9078.92  226.73   1
  -2   8   4  690.62   50.28   3
  -2   8   4  657.28   48.65   2
   2   8  -4  675.73   53.78   1
   2  -8  -4  865.29   55.55  12
  -2  -8   4  782.73   51.44  12
  -2  -8   4  792.98   53.96  11
   2  -8  -4  783.43   49.15  13
  -2   8   2 7343.26  170.32   2
   2  -8  -2 7470.55  151.10  13
   2  -8  -2 7704.62  183.85  12
  -2   8   2 7559.21  108.53   1
  -2  -8   2 7598.80  164.85  11
  -2  -8   2 7668.10  174.68  12
   2  -8  -2 7802.51  134.85  11
   2   8  -2 7287.92  179.83   1
  -2   8   2 7481.85  176.04   3
   2   8  -2 7421.90  135.90   2
   2   8   0  249.51   30.07   1
   2  -8   0  235.41   24.39  11
  -2   8   0  232.96   29.30   3
  -2   8   0  249.92   28.79   2
   2   8   0  253.62   22.76   2
  -2  -8   0  195.12   25.92  12
  -2  -8   0  209.76   21.99  11
  -2   8   0  307.19   20.15   1
  -2   8  -230990.87  449.59   2
   2   8   231001.94  429.41   2
   2  -8   231856.43  453.81  11
  -2  -8  -230877.34  456.48  12
  -2   8  -231042.76  415.34   1
  -2  -8  -231212.76  403.93  11
   2   8   230503.11  458.07   1
  -2  -8  -230194.42  394.58  13
   2  -8   412459.36  257.01  11
  -2  -8  -412759.89  249.93  12
   2   8   412470.99  248.67   1
  -2  -8  -412484.08  229.76  13
  -2   8  -412882.91  233.25   1
  -2  -8  -6 3933.82  131.27  12
  -2  -8  -6 3847.24  129.19  13
   2   8   6 3977.42  129.76   1
   2  -8   6 4076.04  144.90  11
   2  -8   815736.85  345.05  11
  -2   8  -815697.59  307.67  13
  -2  -8  -815901.82  318.40  12
  -2  -8  -815882.58  334.07  13
   2   8   816221.14  316.17   1
  -2  -8 -10  147.78   34.10  13
   2   8  10   78.99   22.87   1
  -2  -8 -10  102.26   26.80  12
   2  -8  10  178.21   35.86  11
   2   8  12 4007.68   95.05   6
   2   8  12 4097.37  164.40   1
  -2   8 -12 4427.79  103.70  17
  -2  -8 -12 4103.06  102.22   8
   2  -8  12 3853.31   93.11  10
   2  -8  12 4009.80  181.66  11
   2  -8  12 3868.24   89.22   4
   2  -8  12 4230.52  107.17  15
   2   8  12 4191.00  100.77  15
  -2  -8 -12 3747.66  184.15  13
  -2   8 -14  158.94   20.97  17
   2   8  14  121.96   32.43   1
   2  -8  14  157.22   22.25  15
   2   8  14  156.16   20.00  15
  -2   8 -14  115.35   32.98   1
   2   8  14  122.09   33.53   2
  -2  -8 -14  168.23   20.72   8
   2   8  14  130.80   17.06   6
   2  -8  14  116.80   16.08   4
   2  -8  14  137.72   17.67  10
   2  -8  14  142.23   38.74  11
  -2  -8 -14   54.31   24.20  13
   2  -8  16 1657.39   57.33   4
  -2   8 -16 1594.99   62.75  17
  -2  -8 -16 1779.79   67.27   8
   2   8  16 1767.89   60.56   6
   2   8  16 1634.57   63.63  15
   2  -8  16 1733.24   68.14  15
   2   8  18 3040.26   74.64   6
   2   8  18 2905.08   82.33  15
  -2  -8 -18 3003.99   85.84   8
  -2   8 -18 3092.45   82.86  17
   2  -8  18 2978.71   74.80   4
   2  -8  18 3085.35   87.35  15
   2  -8  20   66.88    9.60   4
  -2  -8 -20   78.83   13.17   8
   2   8  20   62.79   12.23  15
   2  -8  20   73.77   13.33  15
  -2   8 -20   69.53   11.22  17
  -2   9  21  351.54   20.13  15
   2  -9 -21  358.03   18.57   8
  -2  -9  21  392.15   20.92  15
   2   9 -21  383.44   19.91  17
  -2   9  19  636.68   34.26  15
  -2  -9  19  701.51   32.52   4
  -2  -9  19  630.13   34.68  15
   2   9 -19  666.02   34.58  17
  -2  -9  19  627.19   30.83  10
   2  -9 -19  645.93   33.45   8
  -2  -9  17  278.21   23.66   4
  -2  -9  17  327.49   29.40  15
   2   9 -17  336.28   27.93  17
   2  -9 -17  286.01   26.07   8
  -2   9  17  328.61   28.31  15
  -2  -9  17  305.35   25.14  10
  -2   9  15 2322.57   69.21   6
  -2  -9  15 2392.68   73.51   4
   2  -9 -15 2413.94   77.32   8
  -2  -9  15 2376.93   74.42  10
   2   9 -15 2431.08   79.68  17
  -2  -9  15 2486.38   83.93  15
  -2   9  15 2414.17   78.50  15
   2   9 -13  591.33   37.23  17
  -2  -9  13  532.88   65.16  11
  -2  -9  13  626.35   35.33   4
  -2  -9  13  610.57   40.10  15
   2  -9 -13  557.58   73.46  13
   2   9 -13  554.09   73.76   1
  -2   9  13  627.82   34.25   6
  -2  -9  13  598.38   34.87  10
  -2   9  13  631.00   37.97  15
  -2   9  13  616.73   69.90   2
  -2   9  11 2648.29  136.02   2
  -2  -9  11 2706.58   82.33  15
   2   9 -11 2791.66   78.77  17
  -2  -9  11 2564.18   71.53  10
  -2   9  11 2822.96   78.81  15
   2  -9 -11 2581.10  145.23  13
  -2  -9  11 2765.67   74.45   4
   2   9 -11 2726.80  152.16   1
  -2   9  11 2658.45   72.60   6
  -2  -9  11 2616.96  137.20  11
  -2   9  11 2598.16   66.00   4
   2   9  -9 4386.38  178.41   1
   2  -9  -9 4243.04  169.35  13
  -2  -9   9 4286.74  164.40  11
  -2   9   9 4474.73  150.36   3
  -2   9   9 4694.27  169.20   2
   2  -9  -7  744.04   60.86  13
  -2   9   7  764.55   61.65   2
   2  -9  -7  767.37   56.55  12
  -2  -9   7  726.31   55.05  12
  -2  -9   7  755.13   62.26  11
   2   9  -7  749.68   65.66   1
  -2   9   7  781.32   59.19   3
  -2   9   513033.57  270.15   2
   2  -9  -512975.19  257.07  13
  -2  -9   512882.80  267.56  11
  -2  -9   512841.76  260.11  12
   2  -9  -512915.68  263.91  12
  -2   9   513231.76  268.65   3
   2   9  -513038.83  283.91   1
   2   9  -3 1968.32   92.59   1
   2  -9  -3 1766.91   71.28  13
  -2  -9   3 1760.33   83.01  12
   2  -9  -3 1749.17   86.15  12
  -2  -9   3 1797.22   80.96  11
  -2   9   3 1821.44   84.98   3
  -2   9   3 1847.84   84.59   2
  -2   9   115503.09  284.76   2
   2   9  -116452.88  252.02   2
  -2  -9   115751.17  268.46  11
   2  -9  -116037.37  309.02  12
  -2  -9   115895.33  295.60  12
  -2   9   116217.22  298.87   3
   2  -9  -116355.91  254.68  11
   2   9  -116224.60  301.51   1
   2  -9  -116193.06  246.14  13
  -2  -9  -113201.67  258.52  12
  -2   9  -112817.82  248.61   2
   2   9   112415.29  221.53   2
  -2   9  -112879.67  207.79   1
   2  -9   113289.36  241.22  11
  -2  -9  -113046.99  217.44  11
   2   9   112865.47  254.81   1
   2   9   3   41.27   14.80   2
  -2   9  -3   76.53   15.76   1
   2   9   3   77.48   20.18   1
  -2  -9  -3   67.02   18.98  12
  -2   9  -3   56.08   15.89   2
   2  -9   3   80.03   20.14  11
  -2   9  -5 3801.25  122.40   1
  -2  -9  -5 3836.88  120.26  13
   2  -9   5 3786.55  138.83  11
   2   9   5 3858.06  127.41   2
   2   9   5 3852.01  129.99   1
  -2  -9  -5 3703.49  131.25  12
  -2  -9  -7 1017.00   69.90  12
  -2   9  -7  992.18   68.91   1
  -2  -9  -7  957.43   67.92  13
   2   9   7 1023.37   67.68   1
   2  -9   7  987.35   76.78  11
  -2  -9  -9 7821.29  220.68  12
  -2  -9  -9 7662.37  230.54  13
  -2   9  -9 7796.99  227.96   1
   2  -9   9 7714.36  242.36  11
   2   9   9 7638.55  210.98   1
   2  -9  11 7289.61  132.85   4
   2   9  11 8055.84  232.52   1
   2  -9  11 8091.49  156.78  15
  -2  -9 -11 7387.97  145.91   8
  -2  -9 -11 7713.41  231.58  12
   2   9  11 7936.43  148.89  15
  -2   9 -11 7502.19  245.80   1
  -2   9 -11 7999.51  148.52  17
   2   9  11 7881.43  244.72   2
   2   9  11 7535.39  139.95   6
   2  -9  11 7553.50  254.61  11
  -2  -9 -11 7787.47  258.68  13
   2   9  13   30.21   12.14  15
  -2   9 -13   25.90   12.04  17
   2   9  13   20.36   18.11   1
   2   9  13   51.12   22.00   2
   2  -9  13   68.53   12.58  10
   2  -9  13   43.39   10.16   4
  -2  -9 -13   49.75   12.82   8
  -2  -9 -13   21.54   22.31  13
   2   9  13   39.87   11.02   6
   2  -9  13   43.28   26.68  11
  -2   9 -13   27.37   15.86   1
   2  -9  13   34.75   12.79  15
   2  -9  15 2809.73   78.60  10
  -2   9 -15 2956.15   86.43  17
  -2  -9 -15 2818.54   87.11   8
   2  -9  15 2822.54   77.12   4
   2   9  15 2809.11   79.62   6
   2   9  15 2846.07   86.06  15
   2  -9  15 2998.42   92.47  15
   2  -9  17  467.61   33.97  15
  -2   9 -17  448.79   31.42  17
   2   9  17  445.84   28.45   6
  -2  -9 -17  498.76   33.62   8
   2  -9  17  471.58   28.38   4
   2   9  17  439.30   31.87  15
   2  -9  19  633.64   28.16   4
  -2  -9 -19  625.38   33.35   8
   2  -9  19  610.97   34.37  15
   2   9  19  568.78   31.69  15
   2   9  21  262.77   16.19  15
   2  -9  21  287.76   17.56  15
  -2   9 -21  296.71   17.05  17
  -2  -9 -21  301.94   17.26   8
  -2  10  20  240.66   18.39  15
  -2 -10  20  282.05   19.92  15
  -2 -10  20  287.45   17.56   4
   2 -10 -20  237.48   16.38   8
   2  10 -20  255.23   18.36  17
  -2 -10  18 3324.42   89.18  15
   2 -10 -18 3473.60   85.20   8
  -2  10  18 3454.38   87.98  15
   2  10 -18 3447.00   87.28  17
  -2 -10  18 3428.16   80.47  10
  -2 -10  18 3707.08   83.56   4
   2 -10 -16 1730.43   62.09   8
  -2  10  16 1717.39   56.28   6
  -2  10  16 1713.04   64.17  15
  -2 -10  16 1808.37   61.49   4
  -2 -10  16 1628.98   66.40  15
  -2 -10  16 1694.07   58.99  10
   2  10 -16 1725.11   64.79  17
   2  10 -14  813.75   44.46  17
  -2 -10  14  785.48   40.36  10
  -2  10  14  832.67   45.18  15
  -2  10  14  748.61   38.50   6
  -2 -10  14  777.90   40.64   4
  -2 -10  14  822.80   47.35  15
   2 -10 -14  755.88   40.90   8
  -2 -10  12 3782.42   92.24  10
   2  10 -12 3948.67  193.21   1
  -2 -10  12 4017.35  107.51  15
   2 -10 -12 3822.64  187.61  13
  -2 -10  12 3918.43   95.65   4
  -2  10  12 3911.48   94.38   6
   2  10 -12 4144.05  102.25  17
  -2  10  12 4166.66  103.31  15
  -2  10  12 3911.93  178.17   2
  -2 -10  12 3805.59  176.51  11
   2  10 -10  836.96   81.10   1
  -2  10  10  794.04   73.25   2
  -2 -10  10  743.11   36.48   4
  -2  10  10  760.89   36.42   6
  -2 -10  10  789.79   74.09  11
  -2  10  10  774.79   39.94  15
   2  10 -10  785.52   38.85  17
   2 -10 -10  760.98   75.11  13
   2 -10  -8 2155.52  112.03  13
  -2  10   8 2190.54  114.13   2
  -2 -10   8 2212.03  115.74  11
   2  10  -8 2281.69  123.73   1
  -2  10   8 2197.70  104.76   3
   2 -10  -8 2318.28  107.00  12
  -2 -10   6   23.87   10.78  12
   2 -10  -6    7.88   11.28  12
   2  10  -6   33.02   14.73   1
   2 -10  -6   24.52   12.27  13
  -2 -10   6   12.33   13.81  11
  -2  10   6   51.34   18.51   2
   2 -10  -419500.41  322.00  13
  -2 -10   419121.15  349.15  12
  -2  10   418612.48  347.71   2
  -2 -10   418734.62  343.65  11
   2  10  -419271.58  366.77   1
  -2  10   418498.06  346.39   3
   2 -10  -418569.42  352.91  12
  -2  10   244124.31  636.63   2
  -2 -10   245699.86  650.29  12
   2 -10  -246200.59  583.49  13
  -2  10   245228.55  649.65   3
   2 -10  -245369.14  664.92  12
   2  10  -244543.17  652.42   1
  -2 -10   244887.65  620.24  11
   2  10  -245982.27  578.60   2
   2  10   0 4109.37  112.23   2
   2 -10   0 4270.51  149.30  12
   2 -10   0 4349.21  119.94  11
  -2 -10   0 4217.12  138.80  12
   2  10   0 4233.75  137.18   1
  -2 -10   0 4197.21  116.10  11
  -2  10   0 4064.83  129.77   2
   2  10   2 4272.60  122.94   2
  -2  10  -2 4215.24  133.46   2
  -2 -10  -2 4639.83  110.52  11
  -2 -10  -2 4230.72  141.34  12
  -2  10  -2 4373.84  114.08   1
   2 -10   2 4410.42  135.41  11
   2  10   2 4235.67  136.99   1
   2  10   4 1118.93   65.75   2
   2  10   4 1055.12   67.19   1
  -2 -10  -4 1094.87   70.93  12
   2 -10   4 1106.98   72.16  11
  -2  10  -4 1096.91   62.02   1
  -2  10  -6 4569.98  147.75   1
  -2 -10  -6 4300.81  153.44  12
   2 -10   6 4422.91  162.43  11
   2  10   6 4359.05  145.97   1
   2  10   6 4427.50  149.45   2
  -2 -10  -6 4644.54  144.73  13
   2  10   8 6000.72  192.07   2
  -2 -10  -8 6401.82  197.36  13
  -2  10  -8 6009.82  191.53   1
  -2 -10  -8 6010.98  193.16  12
   2  10   8 6100.01  183.21   1
   2 -10   8 6196.60  211.13  11
  -2 -10 -10  648.13   68.03  13
  -2  10 -10  632.06   34.52  17
   2  10  10  721.52   69.36   2
   2 -10  10  697.27   32.89   4
   2  10  10  598.50   35.17  15
  -2 -10 -10  685.63   36.89   8
  -2  10 -10  676.06   68.50   1
  -2 -10 -10  673.38   66.01  12
   2  10  10  629.57   60.76   1
   2 -10  10  591.53   68.08  11
   2  10  10  609.95   33.14   6
   2 -10  1210780.95  197.86  15
   2  10  1210667.28  189.08  15
   2  10  1210727.15  305.17   2
  -2 -10 -1210604.64  188.24   8
  -2  10 -1210765.98  186.30  17
   2 -10  1210238.73  315.72  11
   2  10  1210541.89  180.49   6
  -2  10 -1210960.31  317.26   1
  -2 -10 -1210669.62  322.72  13
   2 -10  1210353.91  172.13   4
   2  10  14 4000.09   98.52   6
   2 -10  14 3998.63   93.52   4
   2 -10  14 4076.50   94.44  10
   2  10  14 3978.96  104.52  15
   2 -10  14 4221.24  112.39  15
  -2 -10 -14 3990.05  104.68   8
  -2  10 -14 4164.17  104.82  17
  -2 -10 -16   27.71   11.43   8
   2 -10  16   13.88   12.23  15
   2 -10  16    7.23    6.54   4
  -2  10 -16   10.91    9.95  17
   2  10  16   25.90    9.54   6
   2  10  16   14.71   11.14  15
  -2  10 -18  304.89   23.51  17
   2 -10  18  295.18   20.07   4
   2 -10  18  296.61   24.44  15
  -2 -10 -18  308.59   24.36   8
   2  10  18  274.29   20.32   6
   2  10  18  309.93   24.94  15
   2  10  20  135.98   13.38  15
  -2 -10 -20  147.79   13.46   8
   2 -10  20  145.81   11.26   4
  -2  10 -20  146.94   14.07  17
   2 -10  20  141.69   14.30  15
  -2 -11  19  166.00   14.73   4
  -2 -11  19  115.40   14.08  15
  -2  11  19  130.89   15.49  15
   2 -11 -19  131.96   13.09   8
   2  11 -19  140.11   14.83  17
  -2 -11  17 1660.91   61.96  15
   2  11 -17 1611.50   57.70  17
   2 -11 -17 1533.47   53.76   8
  -2 -11  17 1528.92   51.27  10
  -2  11  17 1571.73   58.73  15
  -2 -11  17 1605.45   53.78   4
  -2 -11  15 7301.29  140.06   4
  -2  11  15 7126.01  134.48   6
  -2  11  15 7149.05  147.72  15
   2 -11 -15 7026.07  138.72   8
  -2 -11  15 6933.39  134.65  10
  -2 -11  15 6908.97  151.55  15
   2  11 -15 7298.50  146.04  17
  -2 -11  13 3184.16   86.09   4
  -2 -11  13 3110.13   95.36  15
  -2  11  13 3219.95   84.65   6
  -2  11  13 3071.90   90.13  15
  -2 -11  13 3200.74   83.04  10
   2  11 -13 3112.40   89.21  17
  -2 -11  11   50.48   19.04  15
  -2  11  11   18.74    9.64   6
  -2  11  11   26.52   14.24   2
   2 -11 -11   30.87   24.97  13
   2  11 -11   17.78    8.47  17
  -2 -11  11    4.42    6.89   4
  -2 -11  11   40.88   22.43  11
   2  11 -11   28.17   20.96   1
  -2  11  11   28.20   11.57  15
   2  11  -9   48.12   17.68   1
  -2  11   9   16.92   17.44   2
  -2  11   9   30.89   18.08   3
   2 -11  -9    3.96   13.70  13
   2  11  -9   28.65    9.26  17
  -2 -11   9   26.23    8.13   4
  -2  11   9   15.46    7.05  15
  -2  11   9   34.19    8.84   6
  -2 -11   9    0.62   14.25  11
  -2 -11   7 5343.45  174.20  12
   2 -11  -7 5725.29  179.51  13
  -2  11   7 5335.71  183.78   2
  -2 -11   7 5435.53  186.27  11
   2  11  -7 5729.77  199.41   1
  -2  11   7 5377.74  174.67   3
   2 -11  -7 5458.01  178.37  12
  -2  11   518540.34  355.72   3
  -2 -11   517949.36  352.47  12
   2 -11  -517819.28  358.41  12
  -2 -11   517915.80  352.61  11
  -2  11   518338.80  358.79   2
   2  11  -518787.74  378.17   1
  -2  11   3  647.70   54.76   2
  -2 -11   3  614.52   55.45  12
  -2 -11   3  695.15   54.36  11
   2  11  -3  753.72   61.78   1
   2 -11  -3  741.30   62.99  12
  -2  11   3  779.00   61.27   3
  -2 -11   112792.66  279.46  12
   2 -11  -113551.97  232.04  11
  -2  11   112424.13  265.97   2
  -2 -11   112898.46  250.30  11
   2 -11  -113048.67  295.10  12
   2  11  -112723.54  274.59   1
   2  11  -112987.71  233.49   2
  -2  11  -124070.71  407.43   2
   2 -11   125443.38  398.15  11
   2  11   123610.70  410.56   1
  -2 -11  -125371.24  370.93  11
  -2 -11  -124652.64  428.17  12
   2  11   124212.31  380.93   2
   2  11   3 1525.09   82.02   1
   2  11   3 1413.15   74.54   2
  -2 -11  -3 1592.08   89.12  12
   2 -11   3 1586.23   86.19  11
  -2  11  -3 1552.78   82.21   2
  -2  11  -5  194.54   29.09   1
   2  11   5  129.95   24.89   1
   2  11   5  194.13   30.34   2
  -2 -11  -5  161.45   31.71  12
   2 -11   5  185.42   35.00  11
  -2 -11  -7 3113.58  137.45  12
   2  11   7 3252.03  136.96   2
   2  11   7 3365.32  131.17   1
   2 -11   7 3318.65  149.79  11
  -2  11  -7 3464.77  136.75   1
   2  11   919606.11  382.15   1
  -2 -11  -919038.39  405.16  12
   2  11   919477.04  275.26   6
  -2  11  -919859.32  408.07   1
  -2  11  -919486.88  276.79  17
   2  11   919430.06  406.40   2
   2 -11   919280.98  429.82  11
   2  11   919722.65  284.54  15
  -2 -11 -1113730.14  340.49  12
   2  11  1113759.44  221.98  15
  -2  11 -1113515.06  214.73  17
  -2 -11 -1113263.52  216.08   8
   2  11  1112706.98  336.55   2
   2 -11  1113696.58  229.79  15
  -2  11 -1113394.60  346.78   1
   2 -11  1113466.63  363.16  11
   2 -11  1112841.87  200.61   4
   2  11  1112939.06  210.00   6
   2  11  13   68.21   15.81  15
   2  11  13   22.90    9.79   6
  -2  11 -13   53.29   12.37  17
   2 -11  13   50.31   10.97   4
  -2 -11 -13   39.82   12.57   8
   2 -11  13   50.21   16.08  15
   2 -11  15 1782.13   56.95   4
   2 -11  15 1770.94   69.12  15
   2  11  15 1742.22   60.32   6
   2  11  15 1730.52   64.67  15
  -2 -11 -15 1706.03   63.03   8
  -2  11 -15 1670.46   61.44  17
   2  11  17  306.90   25.19  15
   2 -11  17  354.68   22.59   4
  -2 -11 -17  313.85   24.52   8
   2 -11  17  365.20   28.89  15
   2  11  17  345.93   24.04   6
  -2  11 -17  349.10   26.15  17
   2 -11  19  186.20   13.34   4
   2 -11  19  189.88   17.77  15
  -2  11 -19  212.29   17.23  17
   2  11  19  160.18   15.80  15
   2  11  19  183.45   13.78   6
  -2 -11 -19  208.82   16.61   8
   2  12 -20  246.15   14.97  17
  -2 -12  20  271.85   14.44   4
  -2 -12  20  239.91   15.49  15
  -2  12  18 2928.68   75.04  15
  -2 -12  18 3110.95   70.06   4
   2  12 -18 2925.19   72.51  17
  -2 -12  18 2911.27   76.13  15
  -2 -12  16 2083.44   59.89  10
  -2 -12  16 2254.05   65.99   4
  -2  12  16 2123.57   61.43   6
  -2 -12  16 1996.60   71.08  15
  -2  12  16 2042.13   68.94  15
   2  12 -16 2084.51   67.11  17
   2  12 -14  281.68   25.86  17
  -2 -12  14  263.60   24.01   4
  -2 -12  14  288.28   28.98  15
  -2  12  14  303.56   27.63  15
  -2  12  14  247.25   22.25   6
  -2 -12  14  269.80   22.04  10
  -2 -12  12 2406.77   82.55  15
  -2 -12  12 2311.47   71.62   4
  -2 -12  12 2186.83  137.21  11
   2  12 -12 2503.81  155.53   1
  -2  12  12 2486.46   73.04   6
  -2  12  12 2468.63   79.52  15
   2  12 -12 2467.47   76.14  17
  -2 -12  10   16.15    7.89   4
   2  12 -10   50.98   23.32   1
   2  12 -10   15.24    7.59  17
  -2  12  10   27.41    9.55   6
  -2  12  10   30.99   11.12  15
  -2  12  10   27.95   18.42   2
  -2  12   8 2443.15   68.63   6
  -2  12   8 2615.95   76.03  15
  -2 -12   8 2479.33  131.04  11
   2  12  -8 2567.78  139.11   1
   2 -12  -8 2527.77  124.58  12
  -2  12   8 2582.02  132.46   2
  -2 -12   8 2420.10   68.80   4
   2 -12  -6 1422.40   93.27  12
  -2  12   6 1527.22   95.95   2
  -2 -12   6 1523.72   95.32  11
  -2 -12   6 1476.26   91.81  12
   2  12  -6 1426.44   96.49   1
  -2 -12   421250.00  405.60  12
   2 -12  -420832.71  413.14  12
  -2 -12   421218.12  391.72  11
   2  12  -421107.40  410.99   1
  -2  12   420791.66  395.67   2
   2  12  -229195.87  490.48   1
  -2 -12   229293.74  497.30  12
   2 -12  -229207.06  513.48  12
  -2  12   228797.48  482.16   2
  -2 -12   229208.07  463.48  11
   2  12   0 4283.03  124.73   2
  -2  12   0 4173.72  143.87   2
   2 -12   0 4408.06  128.42  11
  -2 -12   0 4126.18  153.24  12
   2 -12   0 4079.02  161.30  12
  -2 -12   0 4196.20  126.06  11
   2  12   0 4176.16  144.65   1
   2 -12   2 1706.59   87.28  11
  -2  12  -2 1537.01   84.82   2
  -2 -12  -2 1580.51   93.95  12
   2 -12   2 1549.95   99.56  12
   2  12   2 1585.69   86.02   1
   2  12   2 1660.26   80.85   2
   2  12   4  461.75   45.37   2
   2 -12   4  399.24   47.01  11
  -2 -12  -4  403.07   49.46  12
   2  12   4  483.76   46.68   1
   2  12   6 3569.88  142.17   2
   2  12   6 3449.45  133.01   1
  -2 -12  -6 3481.16  149.83  12
   2 -12   6 3613.34  155.21  11
   2  12   8 5093.81  111.55  15
   2  12   8 4725.91  178.27   2
  -2 -12  -8 4781.58  184.07  12
  -2  12  -8 4763.71  173.99   1
   2  12   8 4711.42  102.03   6
   2 -12   8 4859.72  194.43  11
  -2  12  -8 4632.49   99.14   5
  -2  12 -10  852.85   77.77   1
  -2  12 -10  769.74   36.50   5
   2  12  10  736.43   40.71  15
   2 -12  10  821.37   36.53   4
  -2  12 -10  730.04   37.89  17
  -2 -12 -10  844.81   79.63  12
   2 -12  10  746.92   79.29  11
   2  12  10  820.86   77.70   2
   2  12  10  853.65   40.43   6
   2  12  12 7942.26  158.57  15
  -2  12 -12 7878.64  151.57  17
  -2 -12 -12 8068.98  153.56   8
   2 -12  12 8164.00  166.48  15
   2  12  12 7876.00  150.09   6
   2 -12  12 7766.21  276.39  11
   2 -12  12 8011.78  142.03   4
   2 -12  14 4442.53   96.02   4
  -2  12 -14 4376.71  104.90  17
   2 -12  14 4436.70  115.58  15
  -2 -12 -14 4232.88  103.76   8
   2  12  14 4357.16  102.03   6
   2  12  14 4281.19  107.98  15
   2 -12  16   51.90   13.19  15
   2 -12  16   65.28    9.95   4
  -2  12 -16   53.69   12.67  17
  -2 -12 -16   60.85   12.29   8
   2  12  16   64.65   13.10   6
   2  12  16   59.55   13.01  15
  -2 -12 -18   21.11    7.61   8
   2  12  18   37.92    9.74  15
   2 -12  18   27.88    6.55   4
   2 -12  18   19.14    9.17  15
   2  12  18   32.65    7.96   6
  -2  12 -18   32.06    9.28  17
  -2  12 -20  155.32   11.66  17
   2 -12  20  141.95   12.48  15
  -2 -13  19  141.33   13.91  15
   2  13 -19  161.29   13.49  17
  -2 -13  19  174.95   12.65   4
  -2  13  17  637.66   28.61   6
  -2 -13  17  651.89   30.90   4
  -2 -13  17  648.37   35.18  15
  -2  13  17  629.07   33.73  15
   2  13 -17  649.44   32.48  17
  -2 -13  15 4210.06  109.06  15
   2  13 -15 4357.37  101.88  17
  -2 -13  15 4466.23   99.43   4
  -2  13  15 4302.80  105.61  15
  -2  13  15 4373.71   96.66   6
   2  13 -13 2357.50   74.10  17
  -2  13  13 2460.71   72.53   6
  -2 -13  13 2514.92   73.77   4
  -2 -13  13 2426.20   82.30  15
  -2  13  13 2329.37   77.41  15
  -2 -13  11  428.75   29.61   4
  -2  13  11  521.11   35.79  15
   2  13 -11  508.76   32.30  17
  -2  13  11  465.69   30.66   6
  -2 -13  11  500.41   41.36  15
  -2 -13  11  407.00   58.03  11
   2  13 -11  449.43   65.11   1
  -2 -13   9  177.88   19.07   4
  -2  13   9  215.62   22.57  15
   2  13  -9  223.51   20.42  17
   2  13  -9  153.73   37.20   1
  -2 -13   9  191.66   40.25  11
  -2  13   9  171.65   39.94   2
  -2  13   9  196.57   19.70   6
   2 -13  -7 4541.99  178.01  12
  -2  13   7 4708.56  108.13  15
   2  13  -7 4721.37   99.73   7
  -2 -13   7 4642.48  174.80  12
  -2 -13   7 4670.81  182.53  11
   2  13  -7 4727.87  190.14   1
  -2  13   7 4538.82   99.97   6
  -2 -13   7 4525.13   99.34   4
  -2  13   7 4727.36  182.24   2
  -2 -13   510616.01  275.33  12
   2 -13  -510545.63  282.47  12
  -2 -13   510432.58  269.52  11
  -2  13   510240.94  270.34   2
   2  13  -510290.47  276.59   1
   2  13  -3  782.62   66.71   1
  -2  13   3  768.83   65.72   2
  -2 -13   3  749.62   60.83  11
  -2 -13   3  724.77   66.04  12
   2 -13  -3  784.64   72.22  12
  -2 -13   1 8470.63  236.50  12
   2  13  -1 7643.93  212.83   1
   2 -13  -1 8260.80  246.20  12
  -2 -13   1 8248.71  201.35  11
  -2  13   1 8046.11  216.71   2
   2 -13   111953.04  307.34  12
  -2  13  -112336.11  275.02   2
   2  13   112260.72  251.01   2
  -2 -13  -111814.69  294.08  12
   2 -13   112605.43  260.08  11
   2  13   111746.57  269.68   1
   2 -13   3   48.27   20.49  12
   2  13   3   12.32   10.00   1
  -2 -13  -3   50.63   22.42  12
  -2  13  -3   65.33   20.94   2
   2  13   3   63.66   18.82   2
   2 -13   3   40.52   15.87  11
   2  13   5 2431.77  111.22   1
   2 -13   5 2580.26  128.43  11
  -2 -13  -5 2448.63  128.51  12
   2  13   5 2537.29  117.97   2
  -2  13  -7  673.04   34.28   5
   2  13   7  552.83   34.26  15
   2  13   7  662.20   63.85   2
   2  13   7  610.19   32.52   6
  -2 -13  -7  582.06   64.25  12
   2 -13   7  643.68   68.95  11
  -2  13  -910718.76  177.47   5
  -2 -13  -910576.77  302.72  12
   2  13   910984.41  298.45   2
   2  13   911227.17  183.24   6
   2  13   910756.49  190.13  15
   2 -13   910845.15  317.08  11
  -2  13 -11 6927.56  128.75   5
  -2  13 -11 6786.18  133.72  17
   2  13  11 6771.31  143.59  15
   2 -13  11 6942.86  258.14  11
   2 -13  11 7004.48  127.27   4
   2  13  11 6605.82  133.78   6
   2  13  13   23.26   11.06   6
  -2  13 -13   21.37   10.44  17
   2 -13  13   31.45   17.11  15
   2 -13  13   38.09    9.83   4
   2 -13  15 1181.61   42.42   4
   2  13  15 1158.10   50.73  15
   2 -13  15 1284.68   55.47  15
   2  13  15 1190.16   47.69   6
  -2  13 -15 1179.90   48.08  17
  -2 -13 -15 1147.08   45.89   8
   2  13  17  143.03   16.23  15
  -2  13 -17  144.49   15.93  17
  -2 -13 -17  136.86   14.15   8
   2 -13  17  163.37   13.59   4
   2 -13  17  138.12   17.14  15
   2  13  17  151.29   15.28   6
   2 -13  19  271.43   18.15  15
  -2  13 -19  257.73   15.75  17
   2  13  19  236.47   13.75   6
   2  14 -18  841.13   30.98  17
  -2 -14  18  874.81   34.16  15
   2  14 -16  507.57   29.00  17
  -2 -14  16  591.60   29.71   4
  -2  14  16  538.68   32.03  15
  -2 -14  16  474.96   30.86  15
  -2  14  16  519.45   27.32   6
   2  14 -14  368.71   27.07  17
  -2 -14  14  393.42   31.79  15
  -2  14  14  357.53   29.59  15
  -2 -14  14  318.89   24.30   4
  -2  14  14  336.85   25.45   6
  -2 -14  12 2954.56   91.91  15
   2  14 -12 2978.13   76.42   5
  -2  14  12 2998.35   88.72  15
  -2 -14  12 3006.18   82.02   4
  -2  14  12 3002.96   81.94   6
   2  14 -12 2951.05   82.01  17
  -2  14  10   10.79   11.92  15
   2  14 -10  -10.13   26.16   1
  -2 -14  10    3.37   20.78  11
  -2 -14  10   13.86    8.88   4
   2  14 -10   11.79   10.50  17
  -2  14  10   -3.30    7.85   6
  -2 -14   8 5201.48  204.09  11
  -2  14   8 5197.32  202.51   2
  -2  14   8 5370.77  120.46  15
  -2 -14   8 4963.51  108.39   4
  -2  14   8 5039.82  110.11   6
   2  14  -8 4993.60  204.54   1
  -2 -14   6  524.59   30.77   4
  -2 -14   6  583.18   63.71  11
  -2  14   6  582.43   32.16   6
   2 -14  -6  552.04   63.77  12
  -2  14   6  589.60   62.67   2
  -2 -14   6  616.11   65.37  12
   2  14  -6  551.17   30.48   7
   2  14  -6  588.78   65.26   1
  -2 -14   4 3616.60  148.15  11
  -2  14   4 3634.18  152.22   2
  -2  14   4 3644.92   84.48   6
   2 -14  -4 3584.00  163.75  12
  -2 -14   4 3608.26  157.63  12
   2  14  -4 3634.63   83.11   7
   2  14  -4 3943.10  159.98   1
   2  14  -2 8299.06  230.78   1
  -2 -14   2 8241.62  246.39  12
  -2 -14   2 8486.75  219.62  11
  -2  14   2 8719.18  236.61   2
   2 -14  -2 8258.14  257.74  12
  -2  14   0   44.43   16.69   2
  -2 -14   0   71.73   23.87  12
   2 -14   0   58.53   26.27  12
   2  14   0   39.00   16.66   1
  -2  14  -2 3508.66  138.35   2
   2  14   2 3489.76  129.94   2
   2  14   2 3465.61  135.40   1
   2 -14   2 3526.73  164.65  12
  -2 -14  -2 3647.59  157.27  12
   2 -14   2 3749.79  139.54  11
   2 -14   4 1024.35   90.92  12
   2 -14   4 1176.94   84.76  11
   2  14   4 1014.95   73.20   2
  -2  14  -4 1038.12   42.16   5
  -2 -14  -4 1082.62   86.96  12
   2  14   6 3186.87   79.77   6
  -2 -14  -6 3203.55  155.77  12
  -2  14  -6 3099.22   79.01   5
   2  14   6 3218.60  142.75   2
   2 -14   6 3285.99  166.22  12
   2 -14   6 3218.45  154.05  11
  -2  14  -8 3772.42   90.91   5
   2 -14   8 3752.83  182.41  12
   2  14   8 3703.74  163.89   2
   2  14   8 3969.68  100.77  15
  -2 -14  -8 3782.46  174.55  12
   2  14   8 3943.13   93.53   6
   2 -14   8 3951.50  182.00  11
   2  14  10   29.25   17.91   2
   2 -14  10  -14.97   26.29  12
   2 -14  10    7.17   22.58  11
  -2 -14 -10   81.40   29.66  12
  -2  14 -10   36.59   10.11   5
   2  14  10   34.37   10.68   6
   2  14  10   55.39   15.20  15
   2 -14  12 1789.06   71.19  15
  -2  14 -12 1837.17   56.47   5
   2 -14  12 1829.66   55.65   4
   2  14  12 1703.83   65.12  15
   2  14  12 1855.21   63.03   6
  -2  14 -12 1797.80   60.36  17
  -2  14 -14  961.64   42.41  17
   2 -14  14  974.62   49.22  15
   2  14  14  896.38   44.80  15
   2 -14  14  955.09   37.12   4
   2  14  14  945.27   42.50   6
   2 -14  16  248.91   22.93  15
   2 -14  16  290.07   18.00   4
   2  14  16  250.36   22.35  15
  -2  14 -16  246.30   19.42  17
   2  14  16  262.22   20.69   6
   2 -14  18  594.94   28.38  15
   2  14  18  584.92   24.55   6
  -2  14 -18  570.60   24.50  17
   2  15 -17   10.43    5.73  17
  -2 -15  17    9.79    6.76  15
  -2 -15  17   -1.59    5.22   4
  -2  15  17    4.51    4.45   6
  -2 -15  15  593.32   29.62   4
  -2 -15  15  522.90   32.48  15
  -2  15  15  580.64   33.88  15
  -2  15  15  576.65   29.72   6
   2  15 -15  512.27   28.67  17
   2  15 -13   25.37    8.88   5
   2  15 -13   -0.97    6.49  17
  -2  15  13   33.98   13.06  15
  -2 -15  13    5.07    7.00   4
  -2  15  13   15.10    9.19   6
  -2 -15  13   -3.30   10.35  15
  -2 -15  11 3111.34   82.99   4
  -2  15  11 3312.89   92.78  15
  -2  15  11 3153.91   84.55   6
   2  15 -11 3186.60   81.39   5
  -2 -15  11 3263.10   96.93  15
   2  15 -11 3200.19   83.16  17
  -2 -15   9 5471.56  117.09   4
  -2  15   9 5684.26  128.69  15
  -2  15   9 5728.17  120.50   6
  -2 -15   9 5721.28  223.68  11
   2  15  -9 5770.67  227.26   1
   2  15  -7    8.46   20.75   1
  -2  15   7   16.97   10.23   6
  -2 -15   7   37.58   25.38  11
  -2  15   7  -11.94   14.81   2
   2 -15  -7   20.09   19.13  12
  -2 -15   7   27.39    9.92   4
  -2  15   5 3889.74  166.75   2
   2 -15  -5 3815.93  175.67  12
   2  15  -5 3931.28   89.84   7
  -2 -15   5 3906.89  164.76  11
   2  15  -5 4065.53  169.93   1
  -2 -15   5 3743.91  168.24  12
  -2  15   5 3835.15   90.55   6
   2  15  -3 1038.29   41.45   7
  -2  15   3 1059.03   81.82   2
  -2  15   3 1040.31   42.19   6
   2 -15  -3 1086.39   92.43  12
  -2 -15   3 1038.38   86.79  12
  -2 -15   3 1105.30   79.26  11
   2  15  -3 1162.04   84.03   1
   2 -15  -1 2442.76  139.46  12
  -2  15   1 2388.90   65.94   5
  -2  15   1 2342.11   64.86   6
   2  15  -1 2434.72   65.07   7
  -2  15   1 2325.46  117.87   2
  -2 -15   1 2559.22  135.72  12
  -2  15  -1 2659.64   70.47   5
  -2  15  -1 2433.51  118.26   2
   2  15   1 2524.50   65.90   7
  -2 -15  -1 2558.91  136.88  12
   2 -15   1 2644.65  145.67  12
   2  15   3 2331.24   62.52   7
  -2 -15  -3 2476.28  136.60  12
   2  15   3 2347.16  112.59   2
   2 -15   3 2519.63  121.13  11
   2 -15   3 2373.05  140.17  12
  -2  15  -3 2388.95   67.07   5
   2  15   3 2273.92   63.55   6
  -2  15  -5 9704.56  164.84   5
   2  15   5 9986.84  263.61   2
   2  15   5 9439.06  161.80   6
   2 -15   5 9746.49  302.55  12
   2 -15   510131.70  280.20  11
  -2 -15  -5 9576.45  288.96  12
  -2 -15  -7 1296.10  102.40  12
   2 -15   7 1388.73  110.83  12
  -2  15  -7 1389.69   52.05   5
   2  15   7 1303.76   95.15   2
   2  15   7 1313.98   50.61   6
   2 -15   7 1287.70  100.11  11
  -2  15  -9  577.89   33.19   5
   2 -15   9  593.99   72.01  11
   2 -15   9  508.31   68.49  12
   2  15   9  549.77   33.44   6
  -2 -15  -9  514.23   65.96  12
   2  15  11  661.91   39.87  15
  -2  15 -11  665.73   34.11   5
   2  15  11  652.42   36.39   6
   2  15  13  428.44   31.27  15
   2 -15  13  502.86   35.45  15
  -2  15 -13  456.87   28.08  17
   2  15  13  508.32   31.19   6
   2 -15  15 1523.81   56.83  15
   2  15  15 1475.32   49.90   6
  -2  15 -17   59.51    8.79  17
   2 -15  17   70.99   11.49  15
   2  15  17   58.31    9.42   6
  -2 -16  18   86.76    8.80  15
  -2 -16  16   27.09    6.49   4
  -2 -16  16   21.37    7.48  15
  -2  16  16   24.86    6.92   6
   2  16 -16   22.19    6.11  17
   2  16 -14  579.52   29.31  17
  -2 -16  14  667.81   31.61   4
  -2  16  14  643.77   31.99   6
  -2 -16  14  629.77   35.66  15
  -2  16  12 1322.86   50.58   6
  -2 -16  12 1247.37   55.20  15
  -2 -16  12 1421.03   51.08   4
   2  16 -12 1327.40   47.44   5
  -2 -16  10   58.59   12.02   4
   2  16 -10   79.91   13.89   5
  -2  16  10   50.33   12.49   6
  -2 -16   8 6895.49  133.81   4
  -2  16   8 6897.97  135.55   6
  -2  16   6 7904.07  147.75   6
  -2 -16   6 8022.65  146.48   4
  -2 -16   6 7467.69  253.65  12
   2  16  -6 8260.70  147.08   7
   2 -16  -6 7986.53  267.91  12
  -2 -16   6 8076.12  257.65  11
  -2  16   6 8016.92  256.90   2
  -2 -16   4   75.15   27.62  12
   2  16  -4   31.21    8.47   7
   2 -16  -4   43.80   24.65  12
  -2  16   4   34.58    9.87   6
  -2  16   4   32.26   16.95   2
  -2 -16   4   25.53   17.34  11
   2 -16  -2  534.78   67.21  12
  -2  16   2  521.75   58.28   2
   2  16  -2  601.09   31.20   7
  -2 -16   2  487.76   60.45  12
  -2  16   2  578.78   31.70   6
  -2  16   2  545.36   30.22   5
   2 -16   0 1899.91  126.94  12
  -2  16   0 1915.07   59.97   5
  -2 -16   0 1905.65  121.42  12
   2  16   0 1896.05   57.16   7
  -2  16   0 1745.04  102.79   2
  -2  16   0 1882.05   57.54   6
  -2 -16  -210635.48  306.27  12
  -2  16  -210803.54  176.94   5
  -2 -16  -210797.35  183.05  14
   2  16   210685.17  170.42   7
   2 -16   211136.64  326.82  12
   2  16   4 2108.87   59.27   7
  -2 -16  -4 2013.50  128.85  12
   2 -16   4 2045.80  135.43  12
   2  16   4 2046.70   61.88   6
   2 -16   4 2076.67  116.82  11
  -2  16  -4 1986.20   62.64   5
   2  16   6  787.38   72.49   2
   2 -16   6  871.77   81.55  11
  -2  16  -6  851.44   40.77   5
   2 -16   6  863.78   90.17  12
  -2 -16  -6  887.23   86.19  12
   2  16   6  833.62   40.01   6
  -2  16  -8 4106.04   97.36   5
   2  16   8 4104.84   97.99   6
   2 -16   8 3970.56  195.23  12
  -2  16 -10  703.75   36.45   5
   2  16  10  708.67   37.56   6
  -2  16 -12  141.81   15.18   5
   2 -16  12  150.54   24.03  15
   2  16  12  143.04   17.54   6
   2 -16  14   13.66   10.91  15
   2  16  14    9.79    8.16   6
  -2  16 -14   12.50    5.58  17
   2  16  16 1644.20   46.46   6
   2 -16  16 1557.18   49.71  15
   2 -16  18 1425.60   37.26  15
  -2 -17  17   95.94    7.99   4
  -2 -17  17   68.27    8.60  15
  -2 -17  15   73.71   11.72  15
  -2  17  15   81.45   10.74   6
  -2 -17  15   69.33    9.44   4
   2  17 -13  332.00   21.09   5
  -2 -17  13  329.42   25.99  15
  -2  17  13  373.95   24.65   6
  -2 -17  13  349.22   22.89   4
  -2 -17  11 4022.81   91.66   4
  -2 -17  11 3895.30  102.52  15
  -2  17  11 4035.09   93.94   6
   2  17 -11 3994.61   90.52   5
  -2  17   9 5368.58  114.58   6
   2  17  -9 5380.30  114.18   5
  -2 -17   9 5203.04  111.20   4
  -2  17   7  406.04   29.52   6
  -2 -17   7  392.84   27.99   4
  -2  17   5  750.93   76.11   2
   2 -17  -5  726.64   81.94  12
  -2  17   5  807.65   39.47   6
  -2 -17   5  840.33   82.86  12
  -2 -17   5  841.09   39.49   4
   2  17  -5  857.36   39.97   7
  -2 -17   5  957.91   82.83  11
  -2  17   3  214.66   40.75   2
   2  17  -3  193.64   19.17   7
   2 -17  -3  189.07   42.22  12
  -2 -17   3  211.76   42.58  12
  -2  17   3  203.50   19.80   6
  -2  17   1 1880.50   59.33   6
  -2  17   1 1850.37   59.25   5
   2  17  -1 1944.54   59.24   7
  -2  17   1 1801.75  108.97   2
  -2 -17   1 1931.56  125.81  12
   2 -17  -1 2129.31  137.93  12
   2 -17   1  518.12   68.34  12
   2  17   1  543.92   29.78   7
  -2 -17  -1  523.42   65.79  12
  -2  17  -1  527.36   30.94   5
  -2 -17  -3 3976.10   97.33  14
  -2  17  -3 3922.81   93.58   5
   2  17   3 3973.04   87.74   7
   2 -17   3 4049.35  194.09  12
  -2 -17  -3 3940.10  185.40  12
   2  17   3 3949.05   89.59   6
   2  17   510443.62  174.85   6
  -2  17  -510467.80  177.60   5
   2 -17   510601.61  328.38  12
  -2 -17  -510728.24  321.23  12
  -2  17  -7 4569.77  104.75   5
   2  17   7 4569.24  103.58   6
  -2  17  -9   18.47    8.23   5
   2  17   9   24.15   10.22   6
  -2  17 -11   14.04    7.11   5
   2  17  11   14.24    9.24   6
   2  17  13  863.20   37.89   6
   2 -17  13  908.17   43.12  15
  -2  17 -13  842.94   32.26   5
   2 -17  15 1304.16   46.44  15
   2  17  15 1326.12   42.33   6
   2 -17  17   26.73    6.74  15
   2  17  17   15.01    5.18   6
  -2 -18  16   27.14    5.99  15
  -2 -18  16   29.52    4.79   4
  -2  18  16   21.45    4.85   6
  -2 -18  14  735.58   33.63  15
  -2 -18  14  748.67   28.99   4
  -2  18  14  749.40   31.01   6
  -2  18  12 1205.39   45.00   6
   2  18 -12 1198.84   41.82   5
  -2 -18  12 1291.29   43.99   4
  -2 -18  12 1248.17   50.15  15
  -2  18  10  136.54   16.50   6
  -2 -18  10   86.65   27.49  15
   2  18 -10  136.55   16.01   5
  -2 -18  10  114.69   14.40   4
  -2 -18   8 4658.43  102.09   4
   2  18  -8 4843.00  105.95   5
  -2  18   8 4710.02  105.91   6
  -2  18   6 5320.15  115.26   6
  -2 -18   6 5435.22  112.74   4
  -2 -18   4  772.28   37.80   4
  -2  18   4  726.73   37.42   6
   2  18  -4  744.24   36.83   7
   2  18  -2   27.45    8.61   7
  -2 -18   2    8.61   17.09  12
   2 -18  -2   14.80   19.53  12
  -2  18   2   23.21    8.25   5
  -2  18   2   26.92    9.46   6
  -2  18   0 2501.00   70.65   5
  -2  18   0 2562.47   68.96   6
   2 -18   0 2515.21  153.59  12
  -2 -18   0 2479.75  146.50  12
   2  18   0 2537.33   69.28   7
  -2  18  -2 7220.42  136.78   5
   2 -18   2 7245.79  267.53  12
   2  18   2 7141.82  130.04   7
   2  18   2 7187.88  130.42   5
  -2 -18  -2 7423.93  262.00  12
  -2 -18  -4 3002.77   82.27  14
   2  18   4 2885.41   71.90   7
   2  18   4 2896.56   75.59   6
  -2  18  -4 2942.14   80.27   5
  -2 -18  -6  372.38   28.54  14
  -2  18  -6  381.20   27.81   5
   2  18   6  367.93   26.72   6
  -2  18  -8 2886.34   78.22   5
   2  18   8 2824.56   77.60   6
   2  18  10   86.60   14.29   6
  -2  18 -10   85.46   13.50   5
   2 -18  12  341.56   28.61  15
   2  18  12  344.65   23.32   6
  -2  18 -12  345.87   21.30   5
   2  18  14   57.02    9.67   6
   2 -18  14   46.29   11.40  15
  -2 -18 -16  913.05   30.86  14
   2 -18  16  915.69   31.17  15
  -2  19  15  238.31   14.32   6
  -2 -19  15  243.97   15.48  15
  -2 -19  15  228.79   12.07   4
  -2  19  13   59.71    9.93   6
  -2 -19  13   38.79    7.20   4
  -2 -19  13   44.62    9.88  15
   2  19 -13   40.12    6.99   5
   2  19 -11 2061.89   57.25   5
  -2 -19  11 2043.99   64.41  15
  -2 -19  11 2184.48   57.60   4
  -2  19  11 2188.64   61.36   6
   2  19  -9 2410.14   68.04   5
  -2 -19   9 2339.16   64.41   4
  -2  19   9 2372.93   68.84   6
  -2 -19   7   41.17    9.01   4
  -2  19   7   27.12   10.50   6
   2  19  -7   43.04   11.71   5
  -2 -19   5 1269.92   48.25   4
  -2  19   5 1274.62   50.14   6
   2  19  -5 1304.74   50.86   5
   2  19  -3  110.32   15.11   7
  -2  19   3  101.51   14.92   6
   2  19  -3  118.37   15.66   5
  -2  19   1 1684.65   55.94   5
   2  19  -1 1757.19   56.85   7
   2  19  -1 1816.82   58.70   5
  -2  19   1 1706.53   55.94   6
   2  19   1 1073.78   43.38   5
   2  19   1 1126.15   43.81   7
  -2  19  -1 1106.82   45.54   5
  -2  19  -3  575.43   33.64   5
   2  19   3  568.13   29.82   7
  -2  19  -5 4377.78  101.16   5
   2  19   5 4367.34   96.57   6
  -2 -19  -5 4366.36  101.19  14
   2  19   7  905.02   40.56   6
  -2 -19  -7  922.93   43.67  14
  -2  19  -7  944.69   42.05   5
  -2  19  -9  181.57   18.30   5
   2  19   9  160.07   17.27   6
  -2  19 -11   57.12   10.28   5
   2  19  11   67.13   11.49   6
   2 -19  11   68.67   20.46  15
  -2  19 -13  507.57   21.36   5
   2 -19  13  490.40   28.02  15
  -2 -19 -13  461.14   25.83  14
   2  19  13  528.67   25.67   6
   2  19  15  652.97   24.16   6
   2 -19  15  627.58   25.98  15
  -2 -19 -15  579.51   23.69  14
  -2  20  14  288.32   15.75   6
  -2 -20  14  289.02   16.74  15
  -2 -20  12  655.13   30.82  15
  -2  20  12  743.90   30.28   6
   2  20 -12  701.46   27.12   5
  -2 -20  12  686.53   26.27   4
   2  20 -10    3.02    6.51   5
  -2  20  10    7.31    7.50   6
  -2 -20  10   -0.06   15.43  15
  -2 -20  10   11.45    6.07   4
   2  20  -8 1434.73   49.93   5
  -2  20   8 1393.29   49.51   6
  -2 -20   8 1383.57   46.41   4
   2  20  -6  508.86   29.96   5
  -2 -20   6  477.97   27.71   4
  -2  20   6  473.81   29.82   6
  -2 -20   4  572.24   31.12   4
  -2  20   4  567.10   32.33   6
   2  20  -4  592.48   33.43   5
  -2  20   2 1250.97   45.47   5
  -2  20   2 1258.97   47.27   6
   2  20  -2 1254.09   48.21   5
   2  20  -2 1317.68   48.47   7
   2  20   0   17.99    8.03   5
   2  20   0   30.65    9.45   7
  -2  20   0   33.20    9.86   5
  -2  20  -2 1838.25   59.50   5
   2  20   2 1746.43   54.03   7
   2  20   2 1817.19   55.11   5
  -2  20  -4  451.70   28.68   5
   2  20   4  476.11   27.06   6
  -2 -20  -6  786.46   37.67  14
   2  20   6  813.51   36.77   6
  -2  20  -6  847.57   38.92   5
  -2 -20  -8  773.14   36.98  14
  -2  20  -8  833.02   37.10   5
   2  20   8  791.22   35.77   6
   2 -20  10   92.35   25.65  15
  -2 -20 -10   68.29   12.30  14
  -2  20 -10   80.39   11.32   5
   2  20  10   77.50   12.16   6
  -2  20 -12  847.11   29.02   5
   2 -20  12  870.89   36.47  15
  -2 -20 -12  840.09   33.47  14
   2  20  12  879.48   32.85   6
   2  20  14   70.50    8.34   6
   2 -20  14   97.79   11.03  15
  -2 -20 -14   84.73    9.34  14
  -2 -21  13  153.28   11.90  15
  -2  21  13  180.32   12.27   6
  -2 -21  11  182.28   12.71   4
  -2  21  11  181.97   14.65   6
  -2 -21  11  203.57   16.90  15
   2  21 -11  167.24   13.21   5
   2  21  -9  157.07   15.16   5
  -2 -21   9  176.61   23.82  15
  -2 -21   9  167.43   14.00   4
  -2  21   9  180.35   16.26   6
   2  21  -7  419.01   25.93   5
  -2 -21   7  421.89   23.94   4
  -2  21   7  385.56   24.96   6
  -2  21   5 1354.85   48.04   6
   2  21  -5 1406.13   49.51   5
  -2 -21   5 1300.73   44.91   4
  -2  21   3    8.99    7.03   6
   2  21  -3   15.86    9.79   5
  -2 -21   3    5.18    6.10   4
  -2  21   1 2330.40   63.56   5
  -2  21   1 2322.99   61.74   6
   2  21  -1 2411.05   66.21   5
  -2  21  -1 1838.86   57.92   5
   2  21   1 1813.75   54.68   5
   2  21   1 1849.84   54.85   7
   2  21   3   17.26    5.68   7
  -2  21  -3   23.25    7.78   5
  -2  21  -5  409.05   26.17   5
   2  21   5  377.19   23.19   6
  -2 -21  -7   32.36    7.40  14
  -2  21  -7   44.71    9.78   5
   2  21   7   52.18    9.82   6
  -2 -21  -9 1187.73   41.34  14
  -2  21  -9 1278.76   42.35   5
   2  21   9 1232.30   41.07   6
  -2  21 -11  696.68   26.68   5
   2  21  11  692.66   27.80   6
   2 -21  11  712.75   32.14  15
  -2 -21 -11  695.74   28.18  14
   2  21  13   13.44    5.29   6
   2 -21  13    6.66    5.40  15
  -2  22  12  441.33   18.26   6
  -2 -22  12  389.75   17.87  15
   2  22 -10   45.21    7.28   5
  -2 -22  10   42.26    8.98  15
  -2 -22  10   40.99    6.09   4
  -2  22  10   63.58    8.75   6
   2  22  -8  195.75   16.27   5
  -2 -22   8  194.80   14.03   4
  -2  22   8  201.27   16.13   6
   2  22  -6   22.58    8.62   5
  -2 -22   6   31.10    6.61   4
  -2  22   6   37.32    8.46   6
  -2 -22   4 2435.35   60.19   4
  -2  22   4 2417.55   62.54   6
  -2  22   2 4058.54   82.55   5
   2  22  -2 4244.57   89.87   5
  -2  22   2 4284.89   85.16   6
  -2 -22   2 4150.76   84.83   4
  -2  22   0  463.61   26.28   5
   2  22   0  517.89   27.37   5
  -2  22  -2  260.52   19.88   5
  -2  22  -4   12.96    7.29   5
  -2  22  -6  678.53   31.03   5
   2  22   6  653.29   27.96   6
  -2  22  -8  569.24   26.66   5
   2  22   8  458.50   22.78   6
   2 -22  10   87.39   13.36  15
   2  22  10   84.80    9.50   6
  -2  22 -10   99.71   10.32   5
   2 -22  12  794.54   27.62  15
   2  22  12  785.18   24.12   6
  -2  23  11    6.59    3.63   6
   2  23  -9    4.95    4.61   5
  -2 -23   9   14.40    6.47  15
  -2  23   9   16.62    4.95   6
   2  23  -7  720.49   29.07   5
  -2  23   7  669.37   26.92   6
  -2 -23   5 1521.98   40.35   4
  -2  23   5 1510.43   43.37   6
   2  23  -5 1536.46   45.96   5
   2  23  -3  107.57   13.06   5
  -2  23   3   84.61   10.38   6
  -2 -23   3   83.28   10.21   4
  -2  23   1  871.83   32.44   5
   2  23  -1  885.01   34.16   5
  -2 -23   1  949.08   32.92   4
  -2 -23  -1 1251.24   38.60   4
  -2  23  -1 1278.00   41.74   5
   2  23   1 1269.74   38.75   5
  -2  23  -3   99.21   11.88   5
  -2  23  -5    6.76    5.76   5
   2  23   7  265.95   15.63   6
  -2  23  -7  301.33   18.45   5
  -2  23  -9 1309.63   35.40   5
   2  23   9 1179.31   32.04   6
   2 -23   9 1246.98   40.25  15
   2 -23  11  801.53   26.24  15
   2  24  -8  146.64   10.97   5
  -2 -24   8  139.58   11.36  15
  -2  24   8  135.12    9.79   6
  -2  24   6    2.94    4.18   6
   2  24  -6    4.09    4.58   5
   2  24  -4 1129.54   35.72   5
  -2  24   4 1105.06   31.61   6
   2  24  -2 1949.86   48.68   5
   2  24   0  332.31   17.58   5
  -2  24   0  317.83   17.71   5
  -2  24  -2  150.38   12.86   5
  -2  24  -4   47.42    8.15   5
  -2  24  -6  338.09   17.98   5
  -2  24  -8  320.00   15.86   5
   2 -24   8  327.43   19.01  15
   2  25  -7  124.62    8.89   5
   2  25  -5  645.51   22.58   5
  -2 -25   5  575.91   23.82  15
   2  25  -3   70.18    8.04   5
   2  25  -1  352.74   16.03   5
  -2  25  -1  393.48   17.46   5
  -2  25  -3   15.75    5.23   5
  -2  25  -5  212.77   12.92   5
  -2  25  -7    5.04    3.44   5
   2 -25   7    7.22    5.87  15
   3   0 -21    0.33    6.79   8
  -3   0  21  -10.86    7.46  15
  -3   0  21   11.01    6.57   4
   3   0 -19   -4.65    8.15  17
  -3   0  19   11.69    9.41   4
  -3   0  19    4.41   10.07  15
  -3   0  19   -4.42    9.98  10
   3   0 -17    4.37   10.64  17
  -3   0  17    1.86   11.18  15
  -3   0  17   11.14   10.23  10
  -3   0  17    0.37    8.47   4
  -3   0  15   -2.50    9.00  15
   3   0 -15    2.85   21.62  13
   3   0 -15   -4.29    9.09  17
   3   0 -15  -22.63   26.35   1
  -3   0  15    2.96    7.24   4
  -3   0  15   12.29    9.50  10
  -3   0  13   14.69    7.06   4
  -3   0  13   19.35    8.02  15
  -3   0  13    8.35    6.72  10
   3   0 -13   -5.41   15.08  13
   3   0 -13   -2.54   10.06  17
   3   0 -11   -2.82   13.51  13
  -3   0  11   13.97    9.72   3
  -3   0   9   25.96   13.58   3
   3   0  -9   23.27   15.20  13
  -3   0   9   45.85   13.11   2
  -3   0   9    8.44    7.56  11
  -3   0   9    6.85    9.13   1
  -3   0   7   12.22    6.98   2
  -3   0   7    3.74    7.98   1
  -3   0   7    5.23    7.65  11
   3   0  -5    7.80   10.07  13
  -3   0   5    3.31    5.58   2
  -3   0   3   20.91    7.84  11
   3   0  -3   13.83   10.09   1
  -3   0   3   21.61    6.21   2
  -3   0   1    3.47    4.11  12
   3   0  -1   22.87    8.14   1
  -3   0  -1    3.16    3.96   3
  -3   0  -1   16.99    7.43  12
   3   0   1    4.26    7.23   1
   3   0   3   18.33    8.18   1
  -3   0  -3    9.58    3.99   3
  -3   0  -3    9.02    8.87  12
  -3   0  -5   13.70   10.46  12
  -3   0  -5    4.05   10.60  13
   3   0   5    1.79    8.48   1
   3   0   7   -4.49   10.99   1
   3   0   7   -6.47   12.36  11
  -3   0  -7    9.03   10.85  12
  -3   0  -7   -2.28   13.63  13
   3   0   9    5.31   10.16  11
  -3   0  -9    5.24   11.08  12
   3   0   9   24.79   17.59   1
  -3   0  -9    9.97   18.32  13
   3   0  11    1.86    9.80  11
   3   0  11   -0.46   12.20   1
  -3   0 -11   24.73   16.77  13
  -3   0 -13   -0.46    8.87  17
   3   0  13   18.71   13.12   1
  -3   0 -13   36.48   27.51  13
  -3   0 -13    4.82    7.24   8
   3   0  13    6.67    7.85  15
   3   0  13    2.14    5.58   4
   3   0  13   10.67    8.83  10
   3   0  15   -7.90    8.59  15
  -3   0 -15   -1.33    8.76   8
  -3   0 -15  -14.40   20.01  13
   3   0  15  -11.63   16.65   1
  -3   0 -15    2.92    9.06  17
   3   0  15   11.73    7.58   4
  -3   0 -17   12.21   10.14   8
   3   0  17    5.34   10.80  15
  -3   0 -17    7.74    8.66  17
   3   0  17    0.78    7.50   4
   3   0  19   -3.16    8.48  15
  -3   0 -19   -2.01    7.70   8
   3   0  19    0.02    6.86   4
  -3   0 -19   -2.80    7.86  17
   3   0  21    1.30    8.10  15
  -3   0 -21    7.37    7.20   8
  -3   1  22  118.42   12.75  15
   3   1 -22  152.86   13.48   8
  -3  -1  22  140.73   11.58   4
   3  -1 -22  132.56   13.08   8
  -3  -1  22  127.05   13.46  15
  -3   1  20  105.39   16.52  15
   3   1 -20  103.45   14.70   8
  -3  -1  20   98.50   15.68  15
   3   1 -20   79.45   13.16  17
   3  -1 -20   97.45   15.56   8
  -3   1  20   95.19   12.80   4
  -3  -1  20  114.45   14.43   4
  -3   1  20   91.15   13.83  10
  -3  -1  20   93.67   14.93  10
   3   1 -18  121.33   18.99  17
  -3  -1  18  107.06   15.88   4
  -3  -1  18   88.17   17.99  15
  -3   1  18  109.58   15.72   4
  -3  -1  18  104.27   17.67  10
  -3   1  18  123.42   20.03  15
  -3   1  18  102.52   17.59  10
   3  -1 -16   67.19   15.07  17
  -3  -1  16   54.71   11.68   4
  -3  -1  16   58.54   14.39  15
  -3   1  16   52.80   14.60  15
   3   1 -16   53.74   12.80  17
  -3   1  16   56.94   11.79   4
  -3   1  16   52.57   13.88  10
  -3  -1  16   56.96   14.52  10
   3   1 -14  116.23   18.86  17
   3   1 -14  108.51   37.92   1
  -3   1  14  100.95   16.27  15
  -3  -1  14  118.56   18.01  15
  -3   1  14  119.35   17.01  10
   3  -1 -14  182.82   21.38  17
   3  -1 -14  166.71   44.49  13
  -3   1  14  143.95   16.51   4
   3   1 -14  111.43   37.95  13
  -3  -1  14  134.45   15.82   4
  -3  -1  14  127.02   17.45  10
   3  -1 -12  141.97   37.89  13
  -3  -1  12  155.52   27.76   3
   3   1 -12  141.27   34.00  13
  -3   1  12  162.04   28.81   1
  -3   1  10  825.18   57.26   3
   3   1 -10  811.88   67.46  13
  -3   1  10  819.38   55.17   2
  -3   1  10  881.45   57.57   1
  -3  -1  10  889.94   55.95  11
   3  -1 -10  948.25   74.03  13
  -3   1   8 1059.02   57.98   3
  -3   1   8 1130.01   49.67  11
  -3   1   8 1038.83   54.82   1
   3  -1  -8 1154.68   72.70  13
  -3  -1   8 1109.69   49.34   2
  -3  -1   8 1113.93   56.00  11
  -3   1   8 1074.00   54.89   2
   3   1  -8 1045.89   66.25  13
  -3   1   6 2549.74   82.61   3
  -3  -1   6 2414.89   65.68   2
   3  -1  -6 2686.40   97.17  13
  -3   1   6 2546.49   76.17   2
   3   1  -6 2646.81   92.72  13
  -3   1   6 2593.48   70.79  11
  -3   1   6 2548.47   74.74   1
  -3  -1   6 2613.48   79.58  11
   3   1  -429422.36  404.60   1
  -3   1   429666.07  372.08  11
  -3  -1   429525.59  354.94   2
  -3   1   429781.27  379.40   2
  -3  -1   429364.42  385.68  11
   3   1  -429353.57  404.54  13
  -3  -1   214324.70  178.26  12
  -3  -1   214315.75  207.19  11
  -3  -1   214250.77  182.37   2
  -3   1   214170.13  201.88   2
   3  -1  -214230.75  198.98   1
   3   1  -214248.98  218.18   1
  -3   1   0 5573.62  100.70   3
   3   1   0 5977.54  113.80   1
  -3   1   0 5830.97  107.67   2
  -3  -1   0 5700.41   98.53  12
   3  -1   0 5910.42   96.75   1
  -3   1  -2 3129.27   76.84  12
   3   1   2 3216.49   80.63   1
  -3   1  -2 3224.73   65.49   3
   3  -1   2 3123.77   70.95   1
  -3  -1  -2 3077.77   75.28  12
  -3  -1  -4   49.74   12.01  12
  -3   1  -4   90.09   15.51  12
   3  -1   4   46.48   11.51   1
   3   1   4   68.32   13.40   1
  -3  -1  -6  216.33   31.27  13
   3   1   6  198.32   24.34   1
  -3  -1  -6  214.20   23.94  12
  -3   1  -6  194.05   24.27  12
   3  -1   6  181.93   27.79  11
   3  -1   6  206.09   23.46   1
  -3   1  -6  220.67   30.06  13
   3   1   8 1338.70   70.53  11
   3  -1   8 1380.00   76.80  11
  -3   1  -8 1419.44   84.76  13
   3   1   8 1410.77   72.94   1
  -3  -1  -8 1407.96   69.49  12
  -3  -1  -8 1413.78   84.36  13
   3  -1   8 1480.55   72.82   1
   3   1  10 1426.39   81.99   1
   3  -1  10 1260.21   78.50  11
   3   1  10 1265.11   73.36  11
  -3   1 -10 1259.06   89.59  13
  -3  -1 -10 1286.05   91.80  13
   3  -1  10 1353.02   78.50   1
  -3  -1 -10 1155.85   70.15  12
  -3   1 -12 1056.27   91.66  13
   3  -1  12 1116.57   81.03   1
  -3  -1 -12 1084.00   94.45  13
   3  -1  12 1125.84   80.12  11
   3   1  12 1177.16   82.74   1
  -3   1 -14 1245.79   52.93  17
   3  -1  14 1201.09   51.89  15
   3  -1  14 1141.43   45.69   4
  -3  -1 -14 1227.09   51.53  17
  -3  -1 -14 1221.35  110.63  13
   3   1  14 1194.72   92.06   1
  -3   1 -14 1042.25  100.58  13
   3  -1  14 1137.74   89.59   1
  -3  -1 -14 1156.37   50.78   8
   3  -1  14 1163.10   50.27  10
   3   1  14 1207.62   51.88  15
  -3   1 -14 1157.62   50.03   8
   3   1  14 1127.72   45.71   4
   3   1  16 1248.71   50.10   4
   3  -1  16 1150.79   53.98  15
  -3  -1 -16 1169.81   51.49  17
   3  -1  16 1226.12   49.60   4
  -3   1 -16 1273.10   53.92   8
  -3  -1 -16 1282.21   55.66   8
  -3   1 -16 1220.25   54.01  17
   3   1  16 1243.18   55.70  15
  -3   1 -18  176.68   19.97  17
  -3   1 -18  196.02   21.16   8
   3   1  18  153.35   20.05  15
  -3  -1 -18  181.42   19.36  17
  -3  -1 -18  185.93   21.97   8
   3  -1  18  159.51   17.84   4
   3  -1  18  187.40   22.42  15
   3   1  18  168.49   18.96   4
   3  -1  20  266.85   22.89  15
  -3   1 -20  267.18   21.70   8
   3  -1  20  253.62   19.65   4
   3   1  20  291.55   21.23   4
   3   1  20  256.95   22.15  15
  -3   1 -20  254.67   20.31  17
  -3  -1 -20  254.51   21.64   8
  -3  -1 -22   22.78    6.32   8
  -3   1 -22   29.44    5.90   8
   3  -1  22   27.23    7.39  15
   3   1  22   24.36    7.17  15
  -3  -2  21   99.54   13.96  15
   3   2 -21   86.23   11.09  17
  -3  -2  21   99.68   12.10   4
   3   2 -21  103.37   12.81   8
  -3   2  21   93.48   10.73   4
   3  -2 -21   97.07   13.41   8
  -3   2  21  103.75   13.74  15
  -3   2  19  631.25   37.90  15
  -3   2  19  608.89   32.20   4
  -3  -2  19  609.78   33.43   4
   3   2 -19  557.41   34.71  17
  -3   2  19  619.74   34.99  10
  -3  -2  19  593.94   37.34  15
  -3  -2  19  643.63   36.99  10
  -3  -2  17  664.26   41.34  15
  -3   2  17  658.89   41.04  15
  -3   2  17  650.40   38.52  10
  -3  -2  17  676.43   37.61   4
  -3   2  17  668.97   35.68   4
   3   2 -17  616.41   39.60  17
  -3  -2  17  710.64   41.39  10
   3   2 -15 2096.29   74.10  17
  -3  -2  15 2184.97   74.00  15
  -3   2  15 2209.87   73.34  15
  -3   2  15 2146.81   65.35   4
   3  -2 -15 2122.62  143.74   1
  -3  -2  15 2230.31   73.27  10
   3  -2 -15 2145.41  149.34  13
   3   2 -15 2095.85  143.41  13
  -3  -2  15 2106.08   66.41   4
   3   2 -15 2182.33  151.08   1
  -3   2  15 2226.68   71.41  10
  -3  -2  13 7260.84  140.12  15
  -3  -2  13 7366.88  139.61  10
   3   2 -13 7177.67  258.96   1
  -3  -2  13 6950.64  129.96   4
  -3   2  13 7102.36  138.14  15
  -3  -2  13 7223.21  140.45  14
   3  -2 -13 7161.99  257.27  13
  -3   2  13 7200.89  135.46  10
   3   2 -13 6950.42  243.87  13
  -3   2  13 7109.78  128.69   4
   3   2 -13 7188.14  143.36  17
  -3   2  11 4643.58  146.59   1
   3  -2 -11 4423.67  177.63  13
   3   2 -11 4429.34  170.85  13
  -3  -2  11 4544.68  147.81  11
  -3   2  11 4876.82  153.58   2
  -3   2  11 4929.82  152.34   3
   3   2  -9 7138.37  196.57  13
  -3  -2   9 7073.27  172.66  11
  -3   2   9 7180.85  173.69   2
  -3   2   9 7251.62  166.87   1
  -3   2   9 7404.71  178.15   3
   3  -2  -9 7107.23  204.81  13
  -3   2   7 4337.12  119.85   3
  -3   2   7 4184.96  105.43   1
   3   2  -7 4213.45  127.70  13
  -3   2   7 4288.68  115.00   2
  -3  -2   7 4309.81   90.26   2
  -3   2   7 4233.82   93.63  11
   3  -2  -7 4318.90  136.78  13
  -3  -2   7 4147.56  115.05  11
   3   2  -5   43.08   12.82  13
  -3  -2   5   24.22    9.43  11
   3  -2  -5   41.77   14.11  13
  -3   2   5   56.14   10.61   1
  -3   2   5   51.05   11.87   2
   3  -2  -5   41.28    4.09  12
  -3   2   5   40.87   12.09   3
   3   2  -5   55.67   15.31   1
  -3  -2   5   63.32    7.77   2
   3  -2  -310334.16  154.66   1
  -3  -2   310315.29  171.82  11
  -3   2   310071.16  167.41   2
  -3  -2   310070.31  123.64   2
  -3  -2   310462.35  135.61  12
   3   2  -3 9869.10  182.23   1
   3  -2  -1  753.99   23.64   1
  -3  -2   1  737.30   33.89  11
   3   2  -1  803.09   40.88   1
  -3  -2   1  684.09   27.52  12
  -3   2   1  742.31   34.80   2
  -3  -2  -1 6583.13  118.15  12
   3   2   1 6714.96  131.91   1
   3  -2   1 6491.46  101.10   1
  -3   2  -1 6422.57  115.83   3
  -3  -2  -3 9417.01  164.13  12
   3   2   3 9405.36  170.94   1
  -3   2  -3 9666.65  191.54  13
   3  -2   3 9152.81  149.32   1
  -3  -2  -3 9459.64  186.87  13
  -3   2  -3 9455.30  146.04   3
  -3  -2  -513072.49  251.58  13
  -3   2  -513195.07  254.64  13
   3   2   513043.86  229.06   1
  -3  -2  -513062.09  223.29  12
   3  -2   513351.77  217.22   1
   3  -2   713546.60  242.29   1
  -3  -2  -713379.73  277.91  13
  -3   2  -713788.52  282.18  13
   3   2   713691.10  252.64   1
   3  -2   712939.84  265.11  11
   3   2   712852.60  243.32  11
  -3  -2  -713442.47  244.40  12
   3   2   9 9127.28  202.91  11
   3   2   9 9612.67  221.67   1
  -3  -2  -9 9393.50  249.23  13
  -3   2  -9 9305.11  246.38  13
  -3  -2  -9 9103.40  207.81  12
   3  -2   9 8975.94  225.97  11
   3  -2   9 9317.77  211.11   1
   3   2  11 1591.74   92.49   1
  -3  -2 -11 1648.46   88.96  12
   3  -2  11 1630.24   92.62   1
  -3   2 -11 1634.33  108.56  13
  -3  -2 -11 1678.61  110.09  13
   3  -2  11 1602.63   95.82  11
  -3   2 -13  264.95   51.49  13
   3  -2  13  212.78   19.07   4
  -3  -2 -13  255.36   23.20  17
  -3  -2 -13  222.10   22.30   8
   3  -2  13  218.94   22.11  15
   3  -2  13  217.88   22.01  10
   3   2  13  210.62   21.28  15
  -3  -2 -13  210.55   45.72  13
   3  -2  13  220.62   39.08  11
   3   2  13  238.20   39.86   1
  -3   2 -13  222.49   22.00  17
  -3   2 -13  238.01   21.56   8
   3   2  13  227.42   19.88   4
   3  -2  13  238.23   40.22   1
  -3   2 -15   72.15   13.11   8
   3   2  15   53.23   12.44  15
  -3  -2 -15   56.79   23.37  13
  -3  -2 -15   64.45   14.71   8
  -3  -2 -15   70.09   13.21  17
  -3   2 -15   81.18   25.01  13
   3  -2  15   56.05   24.58   1
   3  -2  15   71.09   13.10   4
  -3   2 -15   67.67   13.93  17
   3   2  15   70.90   12.53   4
   3  -2  15   85.69   16.71  15
   3   2  15   98.88   29.34   1
   3   2  17  357.29   26.58   4
  -3  -2 -17  326.36   26.48  17
  -3  -2 -17  357.47   29.91   8
   3  -2  17  320.05   29.34  15
  -3   2 -17  330.16   27.00   8
  -3   2 -17  305.07   27.38  17
   3   2  17  332.46   29.21  15
   3  -2  17  355.21   26.58   4
  -3   2 -19  368.73   26.54   8
   3   2  19  355.96   27.93  15
   3  -2  19  369.96   28.88  15
  -3   2 -19  335.73   25.61  17
   3  -2  19  409.83   26.35   4
  -3  -2 -19  379.94   29.03   8
   3   2  19  367.11   24.95   4
  -3   2 -21  504.77   25.31  17
  -3   2 -21  508.52   24.75   8
   3   2  21  499.70   26.92  15
   3  -2  21  517.69   27.82  15
  -3  -2 -21  574.26   28.99   8
   3  -2  21  593.66   26.12   4
  -3   3  22  399.27   21.77  15
   3   3 -22  411.22   19.30   8
   3  -3 -22  447.23   23.30   8
  -3  -3  22  454.19   20.49   4
   3  -3 -20  344.44   26.46   8
  -3  -3  20  349.54   23.84   4
  -3   3  20  348.66   21.93   4
   3   3 -20  271.06   22.82  17
  -3  -3  20  296.86   23.41  10
  -3   3  20  273.73   23.10  15
   3   3 -20  301.33   22.33   8
  -3  -3  20  325.33   25.68  15
  -3  -3  18  696.12   37.21   4
  -3   3  18  581.12   37.12  15
  -3  -3  18  612.94   39.12  15
  -3   3  18  642.45   34.00   4
  -3   3  18  628.36   36.20  10
  -3  -3  18  655.75   38.75  10
   3   3 -18  567.67   37.09  17
  -3  -3  16  385.44   28.04   4
  -3   3  16  358.78   26.06   4
  -3   3  16  320.83   28.52  15
  -3  -3  16  329.09   29.35  15
  -3   3  16  363.18   27.74  10
  -3  -3  16  366.18   29.84  10
   3   3 -16  329.15   29.32  17
  -3  -3  14  245.76   23.29  10
  -3   3  14  253.70   23.30  15
  -3  -3  14  253.04   24.60  15
  -3  -3  14  313.72   24.29   4
   3   3 -14  296.07   50.92  13
   3  -3 -14  207.86   47.50  13
  -3   3  14  281.67   24.13  10
   3   3 -14  235.85   24.60  17
   3   3 -14  245.95   52.68   1
  -3   3  14  297.64   22.77   4
   3   3 -12  168.43   37.32  13
   3  -3 -12  135.72   35.16  13
  -3   3  12  113.98   24.19   1
  -3   3  12  135.12   28.69   2
  -3  -3  12  160.67   28.68  11
   3   3 -12  175.99   41.41   1
   3   3 -10 5814.66  197.11   1
   3   3 -10 5893.05  184.27  13
   3  -3 -10 5678.00  194.62  13
  -3   3  10 5672.30  152.53   1
  -3  -3  10 5898.69  168.38  11
  -3   3  10 5932.91  165.75   3
  -3   3  10 5790.60  166.99   2
   3   3  -8 4626.70  152.19   1
  -3   3   8 4625.38  132.61   3
  -3   3   8 4468.83  130.26   2
  -3  -3   8 4727.41  134.20  11
   3   3  -8 4401.00  138.73  13
   3  -3  -8 4435.52  150.63  13
  -3   3   8 4351.57  114.49   1
  -3   3   621513.95  327.50   3
   3  -3  -621079.32  256.26  12
  -3   3   621175.84  322.17   2
   3   3  -621069.03  327.81  13
  -3  -3   620819.28  254.00   2
   3   3  -620612.93  347.52   1
   3  -3  -621669.97  354.02  13
  -3  -3   620520.21  322.67  11
  -3  -3   620563.38  247.96  12
  -3   3   620953.16  290.50   1
   3  -3  -426639.22  384.99  13
  -3  -3   426007.19  361.89  11
  -3  -3   425348.43  313.36  12
  -3   3   426212.09  364.64   3
  -3   3   425570.77  358.83   2
   3  -3  -426083.02  324.56  12
   3   3  -426107.07  355.72  13
   3   3  -424927.00  378.20   1
  -3  -3   219853.51  259.17  12
  -3   3   219764.14  284.01   2
  -3  -3   220043.98  281.62  11
   3   3  -219697.04  301.81   1
   3  -3  -220096.66  236.63   1
   3   3   0 3734.79   97.60   1
   3  -3   0 3550.30   52.15   1
  -3   3   0 3630.41   86.87   3
  -3  -3   0 3496.64   81.15  11
  -3  -3   0 3433.65   79.11  12
  -3  -3  -2 5673.82  132.33  13
   3   3   2 6042.81  132.32   1
  -3  -3  -2 5857.46  119.99  12
  -3   3  -2 6082.53  117.04   3
   3  -3   2 5948.83   99.08   1
  -3   3  -4 2657.46   95.13  13
  -3  -3  -4 2673.19   81.65  12
   3   3   4 2621.42   86.32   1
  -3  -3  -4 2726.25   95.04  13
   3  -3   4 2720.47   72.87   1
   3  -3   6   96.60   17.21   1
   3  -3   6  118.98   26.23  11
  -3  -3  -6  116.41   20.50  12
  -3   3  -6   97.30   22.33  13
  -3  -3  -6  102.03   22.74  13
   3   3   6  103.81   20.56   1
   3  -3   8 5920.87  151.39   1
   3  -3   8 5398.54  167.72  11
  -3  -3  -8 5630.72  177.61  13
  -3  -3  -8 5739.71  153.04  12
   3   3   8 5532.17  142.74  11
   3   3   8 6116.49  163.06   1
  -3   3  -8 5506.11  174.49  13
  -3   3 -10 6749.72  215.91  13
  -3  -3 -10 6923.99  223.30  13
   3   3  10 7303.32  201.24   1
  -3  -3 -10 6871.01  185.81  12
   3  -3  10 6522.69  200.84  11
   3  -3  10 6956.04  188.46   1
   3   3  12 4937.65  178.26   1
  -3  -3 -12 4849.31  205.62  13
   3  -3  12 4957.86  174.30   1
  -3   3 -12 4924.73  202.73  13
   3  -3  12 4603.83  179.05  11
  -3  -3 -12 4825.74  166.59  12
  -3   3 -14 3141.55   89.24  17
   3  -3  14 3424.30  157.04   1
  -3  -3 -14 3083.55   88.15   8
   3   3  14 3053.81   79.95   4
   3  -3  14 3137.91   89.07  15
   3  -3  14 2988.98   78.58   4
   3   3  14 3014.59   86.03  15
  -3   3 -14 2961.82  169.44  13
  -3  -3 -14 3191.62  181.51  13
   3   3  14 3297.24  154.65   1
  -3   3 -14 3069.09   83.16   8
   3  -3  14 3205.72   87.33  10
  -3   3 -16 3330.09   90.21   8
   3   3  16 3404.74   95.42  15
   3   3  16 3488.47   88.85   4
   3  -3  16 3391.72   96.67  15
   3  -3  16 3503.92   88.38   4
  -3  -3 -16 3472.74   98.02   8
  -3   3 -16 3407.40   95.81  17
   3   3  18 1017.30   48.84  15
   3  -3  18 1036.02   44.16   4
  -3   3 -18  970.43   44.34   8
   3   3  18 1074.12   45.43   4
  -3   3 -18  960.03   46.59  17
   3  -3  18 1080.47   50.78  15
  -3  -3 -18 1086.79   50.99   8
  -3   3 -20  481.11   26.19   8
   3   3  20  448.29   28.43  15
  -3  -3 -20  524.15   31.65   8
   3  -3  20  535.33   27.35   4
  -3   3 -20  488.62   28.60  17
   3  -3  20  487.95   30.08  15
  -3  -3 -22   89.09   10.22   8
  -3   3 -22   71.35    8.19  17
   3   3  22   71.48    9.08  15
   3  -3  22   68.66    9.08  15
   3   4 -21   67.98   10.77  17
  -3  -4  21   67.64   10.18   4
  -3  -4  21   58.97   11.52  15
  -3   4  21   56.97   11.31  15
   3  -4 -21   81.83   12.30   8
   3   4 -21   70.26   10.24   8
   3   4 -19  242.58   23.16  17
  -3   4  19  252.70   24.34  15
   3  -4 -19  258.67   24.38   8
   3   4 -19  237.07   20.93   8
  -3  -4  19  247.66   24.51  15
  -3  -4  19  255.97   23.02  10
  -3   4  19  226.70   19.11   4
  -3  -4  19  254.20   21.98   4
  -3   4  17  448.52   33.18  15
  -3   4  17  458.97   28.97   4
  -3   4  17  418.08   29.76  10
  -3  -4  17  509.02   34.41  10
   3   4 -17  515.62   36.46  17
  -3  -4  17  470.21   31.20   4
  -3  -4  17  475.70   35.05  15
  -3   4  15 1541.05   60.31  15
  -3  -4  15 1481.27   61.25  15
  -3   4  15 1460.92   52.23   4
   3   4 -15 1500.57   62.43  17
  -3   4  15 1492.53   56.04  10
   3   4 -15 1362.67  111.41  13
   3   4 -15 1526.13  128.52   1
  -3  -4  15 1494.63   59.97  10
  -3  -4  15 1470.93   55.43   4
   3  -4 -15 1461.58  124.24  13
  -3   4  13 4950.96  110.44  15
  -3   4  13 4865.40  105.13  10
  -3  -4  13 4966.84  112.52  15
  -3  -4  13 4745.36  109.29  14
  -3   4  13 4992.45  183.44   2
  -3   4  13 4974.15  100.31   4
   3   4 -13 4809.36  194.50  13
   3   4 -13 4767.83  212.63   1
  -3  -4  13 4890.42  109.86  10
  -3  -4  13 4849.47  176.43  11
   3  -4 -13 4812.39  212.55  13
   3   4 -13 5032.23  115.33  17
  -3  -4  13 4860.92  104.77   4
  -3   4  11 7430.58  196.41   3
  -3   4  11 7237.53  205.36   2
  -3   4  11 6977.34  180.59   1
   3  -4 -11 6861.80  231.63  13
   3   4 -11 6551.58  208.82  13
   3   4 -11 7110.69  237.15   1
  -3  -4  11 6966.75  201.29  11
   3   4  -9 5481.12  164.43  13
  -3   4   9 5433.24  159.22   2
   3   4  -9 5513.43  183.48   1
  -3   4   9 5530.93  138.25   1
  -3  -4   9 5182.57  157.09  11
   3  -4  -9 5318.74  179.87  13
  -3   4   9 5561.39  158.50   3
  -3   4   7 1456.98   70.47   2
   3   4  -7 1479.94   81.67   1
   3   4  -7 1455.87   70.05  13
  -3   4   7 1475.73   56.20   1
  -3  -4   7 1475.81   71.64  11
   3  -4  -7 1481.30   80.64  13
  -3   4   7 1561.24   73.15   3
  -3   4   5   38.24    7.51   1
  -3   4   5   33.16   14.24   3
  -3   4   5   29.08   12.11   2
   3  -4  -5   10.04   11.50  13
   3   4  -5   10.28   10.67   1
   3   4  -5   14.30    8.50  13
  -3  -4   5   31.44    7.40  12
  -3  -4   5   29.59   11.78  11
   3   4  -3  625.27   42.87   1
  -3  -4   3  584.38   36.24  11
  -3  -4   3  569.06   29.21  12
   3  -4  -3  637.92   21.83   1
  -3   4   3  654.19   39.65   2
   3   4  -3  604.67   31.41  13
  -3   4   3  644.18   39.70   3
  -3  -4   1 2618.82   69.92  12
   3   4  -1 2676.24   87.18   1
  -3  -4   1 2669.76   73.87  11
  -3  -4  -112125.28  197.89  12
  -3   4  -112473.90  204.26   3
   3   4   112363.28  217.61   1
   3  -4   112290.59  156.53   1
   3   4   315741.55  260.07   1
  -3  -4  -315093.97  245.15  12
  -3  -4  -315026.41  260.17  13
   3  -4   315551.52  216.96   1
  -3   4  -315761.68  240.53   3
   3  -4   511196.64  235.45  11
   3   4   511843.66  223.58   1
   3  -4   511690.32  196.22   1
  -3  -4  -511330.74  233.66  13
  -3  -4  -511538.88  213.95  12
  -3   4  -511777.00  236.07  13
   3  -4   712959.86  236.63   1
   3  -4   713005.05  275.70  11
  -3   4  -713402.32  279.36  13
  -3  -4  -713027.64  277.17  13
   3   4   713069.69  256.72   1
  -3  -4  -713195.07  249.80  12
   3   4   9 6653.10  184.75   1
  -3  -4  -9 6587.57  176.38  12
   3  -4   9 6713.52  173.66   1
   3  -4   9 6169.00  191.75  11
  -3  -4  -9 6491.32  205.00  13
  -3   4  -9 6665.97  203.35  13
  -3   4 -11 2690.53  138.41  13
  -3  -4 -11 2693.39  144.30  13
   3  -4  11 2534.98  129.17  11
  -3  -4 -11 2691.22  118.14  12
   3  -4  11 2668.16  119.08   1
   3   4  11 2760.84  126.65   1
   3   4  13  659.51   67.92   1
  -3   4 -13  529.03   31.23   8
   3  -4  13  505.37   60.49  11
   3  -4  13  642.09   63.30   1
   3   4  13  592.46   31.96   4
   3  -4  13  626.12   36.90  15
  -3  -4 -13  567.58   35.07   8
  -3   4 -13  526.82   67.81  13
  -3  -4 -13  578.76   73.50  13
   3  -4  13  563.94   30.52   4
   3  -4  13  576.52   34.18  10
   3   4  13  588.47   35.33  15
  -3   4 -13  635.24   37.42  17
  -3   4 -15   19.01   22.36  13
   3   4  15    6.70   15.78   1
  -3   4 -15    4.17    7.64   8
   3  -4  15   -3.62   11.05  15
  -3   4 -15   -1.20   11.62  17
   3  -4  15   -3.67    8.42   4
  -3  -4 -15    5.23   10.97   8
   3   4  15   29.76   10.26   4
  -3  -4 -15   16.04   19.98  13
   3   4  15    2.45   11.67  15
   3   4  15    8.52    7.42   6
   3  -4  15   52.07   25.64   1
  -3   4 -17  178.48   22.16  17
   3  -4  17  207.81   21.15   4
  -3   4 -17  184.08   19.81   8
   3   4  17  160.63   21.66  15
  -3  -4 -17  186.43   22.90   8
   3   4  17  210.01   21.52   4
   3  -4  17  172.25   22.41  15
   3   4  19  456.93   30.61  15
   3  -4  19  502.55   32.74  15
  -3  -4 -19  568.02   34.87   8
  -3   4 -19  512.84   28.80   8
   3  -4  19  538.62   29.54   4
  -3   4 -19  506.93   31.90  17
   3   4  21  328.37   21.00  15
  -3  -4 -21  398.62   24.10   8
  -3   4 -21  335.03   20.73  17
   3  -4  21  367.56   19.44   4
   3  -4  21  327.63   21.60  15
  -3   5  22   87.33   10.23  15
  -3  -5  22  103.14    9.67   4
  -3  -5  22   98.91   10.54  15
   3  -5 -22   95.81   10.73   8
   3   5 -20   28.77    7.78   8
  -3  -5  20   24.01   10.65  15
  -3   5  20   14.93    9.33  15
   3   5 -20    8.98    7.87  17
   3  -5 -20   23.94   10.87   8
  -3  -5  20   28.63    8.25   4
  -3  -5  20   10.03    8.38  10
   3   5 -18  119.31   19.34  17
  -3   5  18  106.36   17.93  15
  -3  -5  18  103.28   17.59  10
  -3  -5  18  115.63   18.14  15
  -3   5  18  131.61   15.04   4
  -3  -5  18  117.34   16.15   4
  -3   5  16   72.54   14.93  15
   3   5 -16   53.63   13.94  17
  -3  -5  16   82.35   14.82   4
  -3  -5  16   85.97   17.37  15
  -3   5  16   68.66   12.50   4
  -3   5  16   82.96   14.13  10
  -3  -5  16   84.64   16.09  10
  -3  -5  14   73.57   14.15  14
   3  -5 -14  116.74   37.45  13
  -3   5  14   65.95   14.21  15
  -3  -5  14   72.73   16.31  15
   3   5 -14   80.09   15.71  17
  -3   5  14  137.12   35.53   2
  -3   5  14   98.67   13.36   4
  -3   5  14   86.18   14.94  10
   3   5 -14  101.30   33.22   1
  -3  -5  14   89.63   16.12  10
  -3  -5  14   82.99   13.84   4
  -3   5  12   46.08   12.23  15
  -3  -5  12   45.93   12.25  14
  -3   5  12   43.57   17.56   2
   3   5 -12   54.85   25.31   1
  -3  -5  12   34.71   11.13  15
   3   5 -12   85.43   24.07  13
   3  -5 -12   84.54   31.75  13
  -3  -5  12   64.94   12.31   4
  -3  -5  12   49.69   20.77  11
   3   5 -12   46.23   12.96  17
  -3  -5  12   58.30   13.04  10
  -3   5  10  188.16   30.62   3
  -3   5  10  200.71   31.58   2
  -3   5  10  220.18   27.74   1
   3   5 -10  204.45   32.61  13
   3  -5 -10  270.57   43.87  13
  -3  -5  10  179.14   31.12  11
   3   5 -10  233.61   39.30   1
  -3   5   8 1354.64   73.41   3
  -3   5   8 1330.13   73.62   2
   3  -5  -8 1344.20   83.84  13
  -3   5   8 1387.65   58.22   1
   3   5  -8 1245.16   68.63  13
  -3  -5   8 1274.61   72.76  11
   3   5  -8 1417.33   85.85   1
  -3   5   6 1125.05   61.25   2
   3   5  -6  911.83   49.70  13
  -3   5   6  921.95   55.90   3
   3   5  -6  928.04   62.24   1
  -3  -5   6  909.92   55.66  11
   3  -5  -6  987.65   43.48  12
  -3  -5   6  872.40   39.68  12
  -3   5   6  924.02   38.25   1
   3  -5  -6  918.18   61.17  13
  -3  -5   4 1378.96   62.21  11
   3  -5  -4 1278.66   64.16  13
  -3   5   4 1314.80   61.89   2
   3  -5  -4 1260.52   53.64  12
  -3   5   4 1285.31   33.16   1
   3   5  -4 1291.41   49.31  13
   3   5  -4 1306.51   68.19   1
  -3   5   4 1342.55   62.53   3
  -3  -5   4 1260.14   49.37  12
  -3   5   2 4969.76  122.70   3
  -3  -5   2 4958.75  115.84  11
   3   5  -2 4903.26  132.02   1
  -3  -5   2 4868.60  108.17  12
  -3   5   2 4893.97  120.25   2
   3   5   0  159.52   23.47   1
  -3   5   0  165.28   21.07   3
  -3  -5   0  123.38   17.41  12
   3   5   2  551.92   41.11   1
   3  -5   2  470.14   21.56   1
   3  -5   2  437.99   36.93  11
  -3   5  -2  502.56   37.16   2
  -3  -5  -2  432.51   32.30  12
  -3   5  -2  506.56   35.32   3
  -3  -5  -2  444.39   33.72  13
   3   5   4  357.49   34.25   1
  -3   5  -4  403.66   36.48  13
  -3  -5  -4  455.53   38.81  13
  -3  -5  -4  419.91   34.83  12
   3  -5   4  343.99   24.64   1
   3  -5   4  388.59   39.02  11
   3  -5   6  144.17   27.38  11
  -3  -5  -6  148.03   26.85  13
  -3   5  -6  121.58   25.54  13
  -3  -5  -6  149.13   23.48  12
   3  -5   6  133.88   19.87   1
   3   5   6  136.13   23.71   1
  -3   5  -8  607.60   54.98  13
   3   5   8  652.71   53.08   1
  -3  -5  -8  563.31   55.42  13
  -3  -5  -8  628.19   50.20  12
   3  -5   8  624.28   55.66  11
   3  -5   8  599.18   46.12   1
  -3  -5 -10  345.17   41.51  12
  -3   5 -10  433.58   53.19  13
   3  -5  10  422.88   44.55   1
  -3  -5 -10  409.18   53.94  13
   3   5  10  443.68   48.24   1
   3  -5  10  352.22   47.73  11
   3  -5  12    0.33   12.00  11
   3   5  12   27.13   13.10   1
   3   5  12   10.09    7.13  15
  -3  -5 -12   19.95   16.32  13
  -3   5 -12   27.07   11.62  17
   3  -5  12   23.70    8.33   4
  -3  -5 -12   33.06    9.81   8
   3  -5  12   12.55    8.83  15
  -3   5 -12    2.60   15.72  13
   3   5  12   10.45    6.94   4
   3  -5  12   -1.25   12.59   1
  -3  -5 -12   37.59   20.77  12
   3  -5  12    8.46    7.42  10
   3  -5  14   43.97   20.76   1
  -3   5 -14   13.37   21.79  13
   3   5  14   40.91   10.65   6
  -3   5 -14   46.71   13.31  17
  -3  -5 -14    4.16   19.27  13
   3   5  14   68.18   25.08   1
   3  -5  14   25.75    8.65   4
   3   5  14   25.26   10.96  15
   3   5  14   50.00   12.36   4
   3  -5  14   28.15   13.38  15
   3  -5  14   41.82   11.82  10
  -3  -5 -14   40.90   12.50   8
  -3   5 -16  570.67   37.95  17
  -3  -5 -16  585.78   38.73   8
   3   5  16  577.42   37.35  15
   3   5  16  616.99   35.64   4
   3  -5  16  564.72   33.26   4
   3  -5  16  524.97   37.01  15
   3   5  16  578.57   34.34   6
  -3   5 -18  391.77   29.75  17
   3  -5  18  358.56   29.69  15
   3   5  18  374.06   29.09  15
   3  -5  18  373.36   25.82   4
  -3  -5 -18  378.52   30.08   8
  -3  -5 -20   80.08   13.75   8
   3   5  20   54.82   11.32  15
   3  -5  20   74.48   12.94  15
   3  -5  20   64.67   10.05   4
  -3   5 -20   67.76   12.51  17
   3  -5  22    1.09    4.18  15
  -3  -5 -22    9.41    5.26   8
  -3   5 -22    8.49    4.68  17
  -3   6  21   20.46    7.91  15
  -3  -6  21   12.86    6.69  15
   3   6 -21    9.86    6.28  17
   3  -6 -21   16.85    6.75   8
  -3  -6  21   27.32    6.76   4
  -3   6  19   15.04   10.58  15
  -3  -6  19   15.57    9.04  10
   3   6 -19   20.98    9.28  17
   3   6 -19   30.66    8.67   8
   3  -6 -19   13.78    8.55   8
  -3  -6  19   19.93   10.52  15
  -3  -6  19   26.59   10.05   4
  -3  -6  17   89.40   18.44  15
  -3  -6  17  105.48   16.18   4
  -3  -6  17   76.30   16.12  10
  -3   6  17   92.26   17.10  15
  -3   6  17   83.52   12.43   4
   3   6 -17   86.72   16.83  17
  -3   6  15  377.84   25.33   4
   3   6 -15  350.81   30.40  17
  -3  -6  15  373.93   29.68  10
  -3   6  15  391.11   30.76  15
  -3  -6  15  387.19   28.29   4
  -3  -6  15  396.02   32.13  15
  -3  -6  13   11.41   14.62  11
   3   6 -13   16.18   10.97  17
  -3   6  13   16.31    9.90  15
  -3  -6  13   15.23    9.61  15
   3  -6 -13   -3.69   21.53  13
  -3   6  13   32.08    9.14   4
  -3   6  13   11.84   13.28   2
  -3  -6  13   13.68    9.07  14
  -3  -6  13   26.45    9.94   4
   3   6 -13   25.16   22.38   1
  -3  -6  13   23.56    9.91  10
  -3   6  11   43.88   20.72   3
  -3  -6  11    3.77   13.18  11
   3  -6 -11   20.56   16.54  13
  -3   6  11   -5.52   13.01   2
   3   6 -11  -18.28   11.40  13
   3   6 -11   23.22   20.45   1
  -3   6   9   32.95   12.62   3
   3  -6  -9    2.67   18.80  13
   3   6  -9   64.75   17.50  13
  -3   6   9    7.04   11.81   2
  -3  -6   9    9.43   13.30  11
   3   6  -9   24.82   18.90   1
   3   6  -7 1801.38   94.75   1
  -3   6   7 1755.05   58.39   1
   3  -6  -7 1655.31   89.47  13
   3   6  -7 1572.61   70.65  13
   3  -6  -7 1732.01   64.15  12
  -3  -6   7 1590.91   81.12  11
  -3   6   7 1676.49   83.04   2
  -3   6   7 1875.43   85.78   3
  -3   6   5  273.23   16.73   1
   3   6  -5  272.18   34.80   1
  -3   6   5  255.35   30.49   2
  -3  -6   5  300.78   25.76  12
   3  -6  -5  307.94   28.45  12
   3  -6  -5  266.33   31.46  13
  -3  -6   5  306.82   32.45  11
   3   6  -5  275.60   23.78  13
  -3   6   5  278.05   32.36   3
   3   6  -3 4644.66   88.73  13
  -3  -6   3 4706.35  122.25  11
  -3   6   3 4556.92  124.24   2
   3  -6  -3 4604.75  122.36  12
   3  -6  -3 4553.94  123.90  13
  -3  -6   3 4641.41  112.93  12
   3   6  -3 4681.28  136.08   1
  -3   6   3 4721.43  128.57   3
   3   6  -1  451.45   21.90   2
  -3   6   1  460.58   35.78   2
  -3   6   1  456.44   36.67   3
  -3  -6   1  432.91   32.45  12
  -3  -6   1  454.91   33.22  11
   3   6  -1  500.78   41.41   1
   3   6   1 1000.33   56.86   1
  -3   6  -1  977.63   31.77   1
  -3   6  -1 1029.02   53.93   2
  -3  -6  -1 1065.11   52.29  12
  -3  -6  -1 1064.81   46.27  11
   3  -6   1 1004.86   53.34  11
  -3   6  -1 1112.22   56.20   3
  -3  -6  -3  580.15   40.70  13
   3   6   3  752.86   50.53   1
   3  -6   3  767.31   33.48   1
  -3  -6  -3  631.88   43.38  12
   3  -6   3  584.66   45.27  11
   3  -6   5   64.79   21.49  11
   3   6   5   64.72   16.65   1
  -3  -6  -5   57.41   18.68  13
   3  -6   5   60.00   12.75   1
  -3  -6  -5   44.16   14.84  12
  -3   6  -5   75.64   18.87  13
   3  -6   7  164.33   22.73   1
   3  -6   7  176.43   34.14  11
  -3  -6  -7  180.05   30.13  13
  -3  -6  -7  189.29   28.34  12
   3   6   7  141.24   25.36   1
  -3   6  -7  158.66   27.80  13
  -3  -6  -9  699.19   57.01  12
   3  -6   9  691.92   65.67  11
   3  -6   9  808.74   57.41   1
  -3   6  -9  654.08   61.17  13
  -3  -6  -9  717.07   67.31  13
   3   6   9  701.44   59.45   1
   3  -6  11   38.00   21.91  11
  -3   6 -11   30.44   15.58  13
  -3  -6 -11   31.86   21.10  12
  -3  -6 -11   43.00   21.66  13
   3  -6  11   71.16   21.10   1
   3  -6  13   19.96   19.47  11
   3  -6  13   30.47    9.19   4
   3   6  13   33.51   12.05  15
   3  -6  13   33.69   13.09  15
   3   6  13   39.70   17.07   1
  -3   6 -13   66.56   22.92  13
  -3  -6 -13   21.53   31.08  13
   3   6  13   36.38    9.98   4
   3  -6  13   25.17   18.98   1
  -3  -6 -13   30.49   10.57   8
  -3   6 -13   50.68   14.48  17
   3  -6  13   48.39   12.26  10
   3  -6  15   25.67   12.29  15
   3   6  15   41.72   15.03  15
  -3  -6 -15   36.98   13.47   8
  -3   6 -15   36.98   13.79  17
   3  -6  15   25.40    9.23   4
   3   6  15   37.35   11.52   4
   3   6  15   43.86   12.30   6
  -3  -6 -17    9.82   11.60   8
  -3   6 -17    4.50   11.08  17
   3  -6  17    5.97   12.22  15
   3  -6  17   12.80    8.95   4
   3   6  17   16.03   11.12  15
   3   6  17    7.36    7.74   6
  -3   6 -19   -1.45    8.87  17
   3  -6  19   -4.69    9.07  15
   3   6  19  -12.57    9.27  15
   3  -6  19    5.67    6.34   4
  -3  -6 -19   16.20   10.95   8
   3  -6  21   -0.41    3.74   4
   3   6  21    6.74    6.41  15
  -3  -6 -21    1.71    5.74   8
   3  -6  21    1.82    6.54  15
  -3   6 -21    4.52    6.11  17
  -3   7  20  430.38   26.68  15
  -3  -7  20  469.39   25.38   4
  -3  -7  20  372.83   25.53  15
   3  -7 -20  445.34   26.74   8
  -3  -7  20  463.61   26.16  10
   3   7 -20  443.83   27.08  17
   3  -7 -18  475.19   32.03   8
  -3   7  18  384.34   29.53  15
  -3  -7  18  428.50   28.39   4
  -3  -7  18  347.60   29.30  15
  -3  -7  18  406.64   29.39  10
   3   7 -18  366.97   28.95  17
   3   7 -16   55.20   15.29  17
  -3   7  16   43.00   13.86  15
  -3  -7  16   36.39   13.13  15
  -3   7  16   52.64   10.64   4
  -3  -7  16   65.51   14.08   4
  -3  -7  16   48.40   12.76  10
   3   7 -14  128.11   40.46   1
  -3   7  14  120.77   32.13   2
  -3   7  14  145.29   15.96   4
  -3  -7  14  144.83   18.30  14
  -3  -7  14  140.91   19.22  10
   3  -7 -14  111.81   39.54  13
  -3  -7  14  144.42   36.36  11
  -3  -7  14  167.51   19.32   4
  -3  -7  14  146.10   19.82  15
   3   7 -14  171.19   22.18  17
  -3   7  14  191.02   21.09  15
  -3  -7  12   23.25    8.73  14
  -3   7  12   16.18    9.83  15
  -3  -7  12    9.75    8.74  15
   3  -7 -12    0.70   17.72  13
  -3   7  12   16.36    6.22   4
  -3  -7  12   16.39    9.60   4
  -3  -7  12   27.77   17.32  11
  -3   7  12   13.10   17.31   2
   3   7 -12   21.29   12.24  17
  -3  -7  12    9.42    7.68  10
   3   7 -12    9.75   19.73   1
  -3   7  10  137.07   27.92   3
   3  -7 -10  151.18   33.03  13
  -3   7  10   97.78   22.51   2
  -3  -7  10  178.28   33.20  11
   3   7 -10  158.75   36.60   1
  -3   7   8  352.86   41.89   2
   3  -7  -8  393.14   48.15  13
  -3   7   8  370.49   41.67   3
   3   7  -8  348.36   46.73   1
  -3  -7   8  433.51   45.43  11
   3  -7  -6 6162.71  174.89  13
  -3   7   6 6339.68  170.78   2
   3   7  -6 6143.54  134.35  13
  -3  -7   6 6398.88  145.58  12
   3  -7  -6 6427.62  151.66  12
   3   7  -6 6263.59  183.63   1
  -3  -7   6 6375.96  170.17  11
  -3   7   6 6102.95  167.20   3
   3  -7  -412912.33  250.28  13
  -3  -7   413029.65  232.98  12
  -3  -7   413433.08  251.93  11
  -3   7   413406.12  254.76   2
   3  -7  -413538.32  247.26  12
  -3   7   413214.98  255.83   3
   3   7  -413242.05  190.80  13
   3   7  -413245.85  269.63   1
   3   7  -2 3784.91   59.92  13
  -3   7   2 4029.95  120.39   3
   3  -7  -2 4065.33   95.93  11
  -3  -7   2 3846.03  109.57  12
   3   7  -2 3916.59   70.92   2
  -3  -7   2 3847.67  109.23  11
  -3   7   2 4047.92  117.81   2
   3   7  -2 4095.39  128.97   1
   3   7   0  471.38   27.91   2
   3   7   0  422.61   39.45   1
  -3  -7   0  512.91   34.16  11
  -3   7   0  395.92   35.30   2
  -3  -7   0  535.71   40.02  12
   3  -7   0  522.95   36.94  11
  -3   7   0  483.81   39.63   3
   3  -7   2 2637.71   96.17  11
  -3  -7  -2 2537.88   78.22  13
  -3   7  -2 2558.84   93.98   2
  -3  -7  -2 2609.57   92.54  12
  -3   7  -2 2553.77   68.60   1
  -3   7  -2 2745.41   96.62   3
   3   7   2 2584.87   99.25   1
   3  -7   4  104.53   22.71  11
   3  -7   4  102.98   14.95   1
  -3  -7  -4   83.31   19.70  12
  -3  -7  -4   97.95   21.60  13
   3   7   4  102.76   22.30   1
   3  -7   6  141.59   19.95   1
  -3  -7  -6  113.54   24.43  13
  -3  -7  -6  127.12   22.94  12
  -3   7  -6  150.88   25.37  13
   3   7   6  105.00   21.81   1
   3  -7   6  134.17   26.23  11
   3   7   8 1380.69   81.72   1
  -3  -7  -8 1368.22   80.08  12
  -3   7  -8 1436.98   84.52  13
  -3  -7  -8 1346.42   87.89  13
   3  -7   8 1370.83   71.73   1
   3  -7   8 1278.26   87.55  11
   3  -7  10 4543.10  152.36   1
  -3  -7 -10 4237.89  177.83  13
  -3  -7 -10 4475.59  161.57  12
   3  -7  10 4332.90  178.03  11
   3   7  10 4710.97  167.39   1
  -3   7 -10 4508.40  172.09  13
   3   7  12 3620.40   85.32   4
  -3  -7 -12 3372.95  173.88  13
  -3   7 -12 3600.47   93.87  17
  -3  -7 -12 3514.47   94.21   8
   3   7  12 3606.76   92.44  15
  -3  -7 -12 3749.53  156.74  12
   3  -7  12 3395.69  167.18  11
   3  -7  12 3777.26  152.42   1
   3  -7  12 3670.28   89.33  10
   3  -7  12 3484.28   81.46   4
  -3   7 -12 3370.28  163.09  13
   3   7  12 3565.18  156.67   1
   3  -7  12 3627.06   96.32  15
  -3  -7 -14 1816.00  138.26  13
  -3  -7 -14 1836.08   69.01   8
   3   7  14 1775.39   65.70  15
   3  -7  14 1832.18  126.80  11
   3  -7  14 1785.16   58.85   4
  -3   7 -14 1869.65   68.36  17
   3   7  14 1857.33   63.22   6
   3  -7  14 1802.02   63.40  10
   3  -7  14 1931.43   71.13  15
   3   7  14 1949.87  120.88   1
   3   7  16  320.53   26.33   6
   3  -7  16  347.61   31.36  15
   3   7  16  312.30   27.26  15
  -3  -7 -16  340.30   30.29   8
  -3   7 -16  343.68   29.51  17
   3  -7  16  316.19   24.36   4
   3  -7  18  143.72   20.42  15
  -3  -7 -18  120.90   17.65   8
  -3   7 -18  123.51   18.02  17
   3   7  18  132.54   17.28  15
   3  -7  18  147.49   15.65   4
   3   7  18  145.91   16.37   6
   3  -7  20  130.60   12.34   4
   3  -7  20  120.25   14.82  15
  -3   7 -20  130.52   15.61  17
  -3  -7 -20  149.81   17.39   8
   3   7  20  137.38   15.17  15
   3   8 -21    4.42    5.63  17
  -3   8  21   -1.66    5.38  15
  -3  -8  21    2.16    5.39  15
  -3  -8  21    4.49    4.29   4
   3  -8 -21   -3.73    5.27   8
   3   8 -19  355.37   25.44  17
  -3  -8  19  323.14   25.22  15
  -3  -8  19  337.87   22.94   4
   3  -8 -19  323.83   24.29   8
  -3   8  19  332.19   25.44  15
  -3  -8  19  371.58   24.87  10
  -3  -8  17 1393.11   53.19   4
   3   8 -17 1421.80   58.04  17
  -3   8  17 1323.86   55.75  15
   3  -8 -17 1371.91   56.24   8
  -3  -8  17 1338.61   53.62  10
  -3  -8  17 1307.44   57.62  15
  -3   8  15 2469.44   66.62   4
  -3  -8  15 2387.11   81.49  15
   3   8 -15 2482.86   81.08  17
  -3  -8  15 2517.31   75.83   4
  -3   8  15 2383.00   77.71  15
  -3  -8  15 2417.35   76.31  10
   3   8 -13 1707.29  129.00   1
  -3  -8  13 1705.01   59.88  14
  -3  -8  13 1513.21  109.02  11
  -3  -8  13 1679.81   65.24  15
  -3   8  13 1614.09  112.32   2
  -3   8  13 1631.91   51.58   4
  -3  -8  13 1587.41   59.10  10
  -3   8  13 1693.97   62.24  15
  -3   8  13 1764.41   58.01   6
   3   8 -13 1663.59   63.88  17
  -3  -8  13 1671.18   59.38   4
   3  -8 -13 1473.99  119.81  13
  -3   8  11 1728.07  107.80   2
  -3   8  11 1929.52   63.54  15
  -3  -8  11 1817.47   59.35   4
   3   8 -11 1918.85  127.03   1
   3  -8 -11 1787.30  120.99  13
   3   8 -11 1896.59   63.98  17
  -3   8  11 1818.40   57.34   6
  -3  -8  11 1735.99  109.76  11
  -3  -8  11 1838.03   60.31  10
  -3  -8  11 1966.24   66.75  15
   3   8  -9 3450.65  155.92   1
  -3   8   9 3262.01  138.19   2
   3  -8  -9 3197.13  146.60  13
  -3   8   9 3335.35  132.10   3
  -3  -8   9 3231.64  138.58  11
   3  -8  -7 2307.24  110.36  13
  -3  -8   7 2073.64   83.66  12
   3  -8  -7 2285.32   90.56  12
  -3   8   7 2346.18  108.18   2
   3   8  -7 2320.08  116.09   1
  -3  -8   7 2119.72  101.96  11
  -3   8   7 2322.25  103.36   3
  -3   8   5 1525.00   80.07   2
   3   8  -5 1572.05   87.19   1
  -3  -8   5 1365.91   66.92  12
  -3  -8   5 1436.84   77.17  11
   3  -8  -5 1419.62   72.11  12
  -3   8   5 1690.38   84.65   3
   3  -8  -5 1436.12   76.56  13
  -3   8   3 4602.09  136.02   2
  -3   8   3 4580.87  137.58   3
   3  -8  -3 4567.22  138.99  12
   3  -8  -3 4484.32  127.50  13
  -3  -8   3 4544.92  130.37  11
  -3  -8   3 4520.14  128.78  12
   3  -8  -3 4716.31   95.22  11
   3   8  -3 4483.63  146.49   1
   3   8  -116460.15  237.37   2
  -3   8   116560.81  291.87   2
   3  -8  -115965.68  260.69  11
  -3  -8   115968.48  284.37  12
  -3   8   116861.89  300.57   3
  -3  -8   116562.60  275.11  11
   3   8  -117155.48  310.97   1
   3  -8   116874.20  290.10  11
  -3   8  -117585.30  306.88   3
   3   8   116749.38  306.98   1
  -3  -8  -116985.03  265.99  11
  -3   8  -116860.55  297.15   2
   3   8   116422.90  258.87   2
  -3  -8  -116835.50  294.94  12
  -3   8  -3 4964.01  115.89   1
  -3  -8  -3 4852.11  141.14  12
   3   8   3 4677.54  144.23   1
  -3  -8  -3 4985.60  125.36  13
   3  -8   3 4928.38  146.28  11
  -3   8  -3 4738.50  140.23   2
  -3  -8  -5 8760.27  202.83  13
  -3  -8  -5 8695.46  207.37  12
   3  -8   5 8602.05  218.11  11
   3   8   5 8751.41  213.09   1
  -3  -8  -714474.24  308.90  13
   3  -8   714927.10  270.21   1
  -3  -8  -714637.98  301.44  12
   3  -8   714316.65  322.22  11
   3   8   715248.98  309.77   1
   3  -8   9 9405.67  223.78   1
  -3  -8  -9 9013.94  257.60  13
  -3   8  -9 9155.21  240.45  13
   3   8   9 9707.16  246.88   1
   3  -8   9 9326.89  266.52  11
  -3  -8  -9 9484.00  245.19  12
  -3   8 -11 1494.01   55.71  17
  -3  -8 -11 1370.50   93.27  12
  -3  -8 -11 1368.74   54.72   8
   3  -8  11 1377.88   56.34  15
  -3  -8 -11 1338.70  104.41  13
   3   8  11 1343.53   50.28   6
   3  -8  11 1435.86  106.00  11
   3  -8  11 1385.39   87.30   1
   3   8  11 1366.67   93.62   1
   3   8  11 1397.72   53.75  15
   3  -8  13  188.64   18.06   4
   3  -8  13  212.33   23.77  15
   3   8  13  192.74   37.83   1
  -3  -8 -13  215.47   23.92   8
  -3  -8 -13  184.47   48.69  13
   3   8  13  221.88   23.41  15
   3  -8  13  223.50   46.96  11
   3   8  13  199.00   20.43   6
   3  -8  13  222.65   21.82  10
  -3   8 -13  218.08   24.76  17
  -3  -8 -15  338.07   30.67   8
   3  -8  15  330.18   29.58  15
   3  -8  15  390.92   27.03   4
   3   8  15  382.50   28.86   6
   3   8  15  326.20   28.18  15
  -3   8 -15  337.04   29.70  17
   3  -8  17   91.03   12.98   4
   3   8  17   84.67   16.02  15
  -3   8 -17  112.79   17.27  17
   3  -8  17   85.79   17.52  15
  -3  -8 -17  105.49   17.55   8
   3   8  17   89.10   13.88   6
   3  -8  19  221.11   16.85   4
   3  -8  19  212.44   20.89  15
  -3   8 -19  229.37   20.25  17
  -3  -8 -19  237.49   21.63   8
   3   8  19  210.07   19.67  15
   3   8  21  184.40   13.35  15
  -3  -8 -21  239.10   16.10   8
  -3   8 -21  229.65   15.42  17
   3  -8  21  230.96   15.74  15
  -3  -9  20  635.37   27.51   4
   3   9 -20  574.92   28.10  17
  -3  -9  20  529.99   27.67  15
  -3   9  20  538.09   28.00  15
   3  -9 -20  546.80   26.50   8
   3   9 -18  822.70   41.00  17
  -3  -9  18  903.20   39.17   4
  -3  -9  18  766.44   40.24  15
  -3   9  18  787.77   40.22  15
  -3  -9  18  828.00   38.34  10
   3  -9 -18  782.05   38.52   8
   3  -9 -16  127.38   17.91   8
  -3  -9  16  117.28   17.43   4
  -3   9  16  102.12   18.37  15
  -3  -9  16  102.62   16.40  10
   3   9 -16  110.90   19.21  17
  -3  -9  16  105.66   18.54  15
   3   9 -14  183.64   22.18  17
  -3   9  14  126.25   20.34  15
  -3  -9  14  113.06   18.93  15
  -3  -9  14  139.33   18.00   4
  -3   9  14  116.61   15.87   6
  -3  -9  14  126.96   17.19  10
   3   9 -12  202.01   46.76   1
  -3  -9  12  183.30   18.62   4
  -3   9  12  232.41   23.25  15
  -3   9  12  184.17   37.84   2
  -3  -9  12  208.56   23.24  15
   3  -9 -12  143.95   38.59  13
  -3   9  12  170.74   18.32   6
   3   9 -12  183.22   21.22  17
  -3  -9  12  136.14   33.35  11
  -3  -9  12  183.02   19.54  10
   3   9 -10 1173.63   47.88  17
  -3  -9  10 1080.72   49.48  15
  -3   9  10 1086.15   83.75   2
  -3  -9  10 1027.68   43.38   4
  -3   9  10 1204.90   48.83  15
   3  -9 -10 1139.62   92.05  13
   3   9 -10 1209.85   97.70   1
  -3   9  10 1064.91   42.96   6
  -3   9  10 1213.22   81.14   3
  -3  -9  10 1100.89   85.26  11
   3  -9  -8 2497.50  123.61  13
  -3   9   8 2502.88  120.23   2
   3   9  -8 2517.75  130.18   1
  -3  -9   8 2528.28  120.41  11
  -3   9   8 2501.67  114.66   3
   3   9  -610152.30  259.08   1
   3  -9  -6 9903.04  237.58  13
  -3  -9   6 9734.53  214.63  12
   3  -9  -610299.71  228.74  12
  -3   9   610257.24  245.16   2
  -3  -9   6 9845.68  237.87  11
  -3   9   6 9881.45  236.62   3
  -3   9   421950.37  376.03   2
   3  -9  -421203.81  372.84  12
  -3  -9   420516.63  353.05  12
   3   9  -421832.15  394.90   1
  -3  -9   421055.16  364.25  11
  -3   9   421731.60  375.60   3
   3  -9  -420742.67  354.05  13
  -3   9   213514.16  265.66   2
   3  -9  -213139.82  278.13  12
  -3   9   213895.78  275.46   3
   3  -9  -213047.55  240.93  13
  -3  -9   213066.12  259.40  12
  -3  -9   213122.26  252.11  11
   3  -9  -213956.51  220.83  11
   3   9  -213596.15  281.57   1
   3  -9   0 1082.05   57.27  11
   3   9   0 1086.59   67.78   1
  -3   9   0 1040.90   62.97   2
   3   9   0  986.78   46.62   2
  -3  -9   0  979.39   61.39  12
  -3   9   0 1081.77   66.45   3
  -3  -9   0 1085.90   56.07  11
  -3   9  -2  694.02   52.34   2
  -3  -9  -2  784.78   55.31  12
   3   9   2  677.77   43.49   2
   3  -9   2  715.82   51.99  11
   3   9   2  693.91   54.95   1
   3   9   4 2767.45  113.24   1
   3  -9   4 2711.81  114.06  11
  -3   9  -4 2811.05   94.11   1
  -3  -9  -4 2768.00   98.24  13
  -3  -9  -4 2801.88  112.24  12
   3  -9   6  575.10   57.48  11
  -3  -9  -6  581.61   51.08  13
  -3   9  -6  556.08   47.19   1
  -3  -9  -6  647.51   55.63  12
   3   9   6  638.69   55.70   1
  -3  -9  -8  863.24   71.19  13
  -3  -9  -8  837.55   68.03  12
   3   9   8  889.16   68.34   1
   3  -9   8  830.29   74.47  11
  -3   9 -10 4555.95  103.79  17
  -3  -9 -10 4511.98  185.75  13
   3   9  10 4676.26  104.83  15
  -3  -9 -10 4686.41  107.48   8
  -3  -9 -10 4643.40  176.15  12
   3   9  10 4943.77  178.23   1
   3   9  10 4685.16  100.62   6
   3  -9  10 4554.82  192.53  11
  -3   9 -12 4208.64  103.17  17
   3  -9  12 4114.12   91.20   4
   3   9  12 4125.86  102.51  15
  -3  -9 -12 3855.93  191.09  13
   3  -9  12 4127.24  108.12  15
  -3  -9 -12 4346.33  180.18  12
  -3   9 -12 4347.65  188.00   1
   3  -9  12 4069.19  191.33  11
   3   9  12 4249.29   99.44   6
  -3  -9 -12 4191.07  106.09   8
   3   9  12 4336.59  177.05   1
  -3  -9 -14 2064.83   73.92   8
  -3   9 -14 2116.84   72.03  17
   3   9  14 2117.94   72.27  15
   3  -9  14 2130.33   76.20  15
   3  -9  14 2092.54   63.05   4
   3   9  14 2121.72   69.20   6
   3  -9  16  733.87   35.51   4
   3   9  16  775.95   42.08  15
  -3   9 -16  806.67   42.26  17
   3  -9  16  787.54   44.75  15
  -3  -9 -16  769.27   43.20   8
   3   9  16  771.06   39.54   6
   3  -9  18  767.65   32.30   4
   3   9  18  726.98   37.01  15
  -3  -9 -18  710.87   37.67   8
   3  -9  18  743.48   39.07  15
   3   9  18  738.44   34.24   6
  -3   9 -18  760.01   37.54  17
  -3   9 -20  296.45   19.37  17
  -3  -9 -20  293.37   19.56   8
   3  -9  20  282.76   14.97   4
   3   9  20  252.48   17.43  15
   3  -9  20  283.66   20.05  15
  -3 -10  21    4.45    3.28   4
   3  10 -21    0.68    3.99  17
  -3  10  21    4.49    4.08  15
  -3 -10  19  157.36   14.88   4
  -3 -10  19  125.58   15.83  15
  -3  10  19  159.28   19.06  15
   3  10 -19  165.01   17.04  17
   3 -10 -19  138.46   14.50   8
  -3 -10  19  134.62   13.88  10
  -3  10  17  615.93   36.49  15
   3 -10 -17  608.18   34.32   8
  -3 -10  17  603.23   37.84  15
  -3 -10  17  628.93   34.11  10
   3  10 -17  616.85   36.46  17
  -3 -10  17  701.54   35.96   4
  -3 -10  15 1552.71   57.83   4
  -3  10  15 1389.04   58.25  15
  -3 -10  15 1438.23   61.68  15
  -3 -10  15 1402.72   54.73  10
   3 -10 -15 1445.91   56.66   8
  -3  10  15 1496.22   53.13   6
   3  10 -15 1449.45   59.64  17
  -3 -10  13 1014.46   51.96  15
   3  10 -13 1152.12  107.49   1
  -3 -10  13 1029.56   46.87   4
   3 -10 -13  917.02   96.20  13
  -3 -10  13  965.50   44.95  10
  -3  10  13 1065.69   45.89   6
  -3 -10  13  892.67   85.59  11
   3  10 -13 1001.83   48.82  17
  -3  10  13  939.53   47.16  15
  -3 -10  11 1037.73   45.63   4
  -3 -10  11 1075.06   50.94  15
   3  10 -11 1081.53   48.37  17
  -3  10  11 1041.25   88.28   2
  -3  10  11 1007.69   43.57   6
   3  10 -11 1042.32   96.63   1
  -3 -10  11  979.25   86.63  11
  -3 -10  11 1036.98   44.06  10
   3 -10 -11 1075.84   95.47  13
  -3  10  11 1107.69   49.64  15
  -3 -10   9 2040.93  116.35  11
   3 -10  -9 2011.89  119.23  13
  -3  10   9 2269.47  122.27   2
  -3  10   9 2179.36   67.48  15
  -3 -10   9 2176.24   64.28   4
  -3  10   9 2122.86   62.29   6
   3  10  -9 2179.77  129.61   1
  -3  10   9 2113.64  109.46   3
   3 -10  -7 3048.09  122.44  12
  -3 -10   7 2775.81  112.01  12
  -3  10   7 3227.34  137.86   2
  -3  10   7 3114.26  129.21   3
   3 -10  -7 3007.26  130.37  13
  -3 -10   7 3034.73  131.85  11
   3  10  -7 3118.13  144.66   1
  -3  10   5  684.86   59.05   2
   3 -10  -5  753.13   56.53  13
  -3 -10   5  637.75   56.40  11
  -3 -10   5  629.32   51.84  12
   3 -10  -5  659.94   56.67  12
  -3  10   5  683.40   57.74   3
   3  10  -5  625.45   60.04   1
  -3  10   3  686.35   55.29   2
   3 -10  -3  649.46   46.47  13
  -3 -10   3  577.64   49.59  12
   3 -10  -3  610.80   55.61  12
  -3 -10   3  581.90   48.95  11
  -3  10   3  628.83   54.32   3
   3  10  -3  713.68   60.85   1
   3  10  -1 3672.49  134.00   1
  -3  10   1 3692.03  127.59   2
   3 -10  -1 3594.62  104.06  13
  -3  10   1 3825.63  133.79   3
   3 -10  -1 3385.90  135.87  12
  -3 -10   1 3485.35  125.77  12
   3 -10  -1 3456.87  103.51  11
  -3 -10   1 3567.64  114.66  11
   3  10   1 2887.30   92.52   2
  -3  10  -1 3001.61  114.67   2
  -3 -10  -1 2778.18  112.91  12
   3 -10   1 2921.00  106.28  11
  -3 -10  -1 2897.46   94.38  11
   3  10   1 2874.46  116.88   1
   3  10   3  465.82   40.17   2
   3  10   3  474.19   47.34   1
  -3 -10  -3  537.75   50.29  12
   3 -10   3  497.16   47.36  11
  -3  10  -3  474.68   45.52   2
  -3 -10  -5 2615.58  116.54  12
  -3  10  -5 2867.05  104.86   1
   3  10   5 2809.11  119.68   1
   3  10   5 2758.31  110.71   2
   3 -10   5 2797.59  126.78  11
   3  10   7 6265.73  192.22   1
  -3  10  -7 6639.21  186.82   1
  -3 -10  -7 6007.21  193.41  12
   3 -10   7 6383.00  211.10  11
   3 -10   9 5766.79  215.21  11
  -3 -10  -9 5688.46  197.15  12
  -3 -10  -9 5962.62  205.20  13
   3  10   9 5858.92  115.30   6
   3  10   9 5820.79  192.96   1
  -3  10  -9 6090.57  199.43   1
  -3  10 -11 1244.48   51.42  17
  -3  10 -11 1271.26   96.16   1
   3 -10  11 1219.60  102.40  11
   3  10  11 1232.45   52.31  15
  -3 -10 -11 1264.97  102.39  13
   3  10  11 1304.60   97.71   2
  -3 -10 -11 1347.45   98.22  12
   3  10  11 1237.89   49.49   6
   3  10  11 1209.69   90.02   1
   3 -10  11 1219.91   56.02  15
  -3 -10 -11 1169.29   51.59   8
  -3 -10 -13   46.23   13.81   8
  -3  10 -13   16.66   10.01  17
   3 -10  13   36.44    9.28   4
   3 -10  13   42.66   14.96  15
  -3  10 -13   56.39   29.72   1
   3 -10  13   26.74   19.44  11
   3  10  13   34.51   10.83   6
   3  10  13   18.54   10.46  15
  -3 -10 -15  171.78   21.59   8
   3 -10  15  159.37   21.53  15
   3  10  15  123.92   18.17  15
   3 -10  15  172.65   17.36   4
   3  10  15  168.71   19.68   6
  -3  10 -15  166.54   21.10  17
   3 -10  17   13.16    9.82  15
   3 -10  17   14.50    7.23   4
  -3 -10 -17   10.43    7.38   8
   3  10  17   13.27    8.61  15
  -3  10 -17   12.60    9.41  17
   3  10  17   21.98    8.56   6
   3  10  19   49.95   10.24  15
  -3 -10 -19   36.33    8.65   8
  -3  10 -19   38.33    9.43  17
   3 -10  19   54.65   11.36  15
   3 -10  19   46.27    7.85   4
   3  10  19   39.75    7.73   6
  -3  10 -21   48.35    6.79  17
   3  11 -20   57.13    8.61  17
  -3 -11  20   68.23    9.39  15
  -3  11  20   51.43    8.68  15
  -3 -11  20   72.20    8.38   4
  -3  11  18   47.67   12.25  15
   3 -11 -18   59.65   10.53   8
   3  11 -18   37.94   10.34  17
  -3 -11  18   73.13   12.40   4
  -3 -11  18   52.98   12.61  15
  -3 -11  18   64.62   10.27  10
  -3  11  16   -4.89    6.90   6
   3  11 -16   -4.47   11.13  17
  -3  11  16   23.07   13.32  15
  -3 -11  16   12.52   11.87  15
   3 -11 -16  -11.43   10.44   8
  -3 -11  16    3.75    9.21   4
  -3 -11  16    4.82    7.89  10
   3  11 -14  818.90   44.00  17
  -3 -11  14  768.94   45.29  15
   3 -11 -14  803.88   40.07   8
  -3  11  14  830.18   39.89   6
  -3  11  14  743.79   42.59  15
  -3 -11  14  776.85   39.60  10
  -3 -11  14  796.86   41.55   4
  -3 -11  12  204.87   21.35   4
  -3 -11  12  110.52   18.11  15
   3  11 -12  188.81   46.52   1
   3  11 -12  125.76   18.00  17
  -3  11  12  157.14   20.41  15
  -3  11  12  173.57   38.62   2
   3 -11 -12  136.08   39.31  13
  -3  11  12  184.60   19.80   6
  -3 -11  12  145.76   35.53  11
  -3 -11  12  147.68   17.53  10
  -3 -11  10    7.19   20.01  15
   3  11 -10   33.56   20.49   1
  -3 -11  10   22.02   19.60  11
  -3  11  10   21.96    9.55  15
   3  11 -10   15.32    9.66  17
   3 -11 -10   18.04   19.93  13
  -3  11  10   -1.25   15.34   2
  -3 -11  10   30.79    8.19   4
  -3  11  10   21.37    8.38   6
  -3 -11  10   41.18    9.28  10
  -3  11   8   -4.17   10.37   3
   3  11  -8   15.67   19.87   1
  -3  11   8    5.48    6.93  15
  -3  11   8  -19.27   20.26   2
   3 -11  -8   26.06   18.09  13
  -3 -11   8    1.83    5.78   4
  -3  11   8   -0.74    5.98   6
  -3 -11   8   13.93   16.39  11
  -3  11   6  797.97   68.37   2
   3 -11  -6  746.46   61.51  13
   3 -11  -6  767.13   64.90  12
  -3 -11   6  725.06   58.70  12
  -3 -11   6  742.72   64.16  11
   3  11  -6  861.76   74.86   1
  -3  11   6  845.48   68.45   3
  -3  11   4 3416.41  135.76   2
   3 -11  -4 3217.51  115.19  13
  -3  11   4 3227.89  132.39   3
  -3 -11   4 2957.77  121.95  12
   3 -11  -4 3162.98  134.88  12
  -3 -11   4 3228.85  126.80  11
   3  11  -4 3452.88  143.79   1
  -3 -11   2 2603.44  105.67  11
   3 -11  -2 2687.38  124.83  12
  -3 -11   2 2658.06  114.67  12
  -3  11   2 2648.69  117.51   3
  -3  11   2 2875.13  118.06   2
   3  11  -2 2811.80  123.09   1
   3  11   0  223.59   32.56   1
  -3  11   0  196.21   30.37   2
  -3 -11   0  256.57   29.85  11
   3  11   0  221.52   25.03   2
  -3 -11   0  216.97   33.94  12
   3 -11   0  212.95   27.71  11
   3  11   2  839.51   53.07   2
   3  11   2  897.55   66.42   1
  -3  11  -2  978.17   67.17   2
   3 -11   2  820.93   60.48  11
  -3 -11  -2  776.97   62.33  12
   3  11   4  430.33   46.92   1
   3  11   4  427.60   42.91   2
   3 -11   4  501.82   51.78  11
  -3 -11  -4  477.77   50.72  12
   3 -11   6 1421.23   96.58  11
  -3 -11  -6 1284.89   86.75  12
   3  11   6 1335.18   85.07   1
   3  11   6 1428.48   84.95   2
   3  11   8  283.41   41.82   2
   3  11   8  293.88   42.02   1
   3 -11   8  331.41   52.07  11
  -3 -11  -8  263.38   42.23  12
   3  11   8  304.25   22.80   6
  -3  11  -8  279.85   39.18   1
  -3  11 -10  677.89   36.93  17
  -3  11 -10  785.15   36.11   5
   3  11  10  677.66   38.43  15
   3  11  10  796.70   74.84   2
  -3  11 -10  866.68   76.06   1
   3 -11  10  708.53   76.91  11
  -3 -11 -10  666.19   70.03  12
  -3 -11 -10  703.82   38.62   8
   3  11  10  812.20   70.96   1
   3  11  10  764.01   38.05   6
  -3  11 -12  353.65   28.13  17
   3  11  12  315.21   28.15  15
  -3 -11 -12  385.38   30.34   8
   3 -11  12  349.83   58.25  11
   3  11  12  370.93   54.11   2
   3  11  12  383.96   28.12   6
   3 -11  12  342.21   32.03  15
  -3  11 -14  140.73   19.63  17
   3  11  14  168.73   19.75   6
   3 -11  14  181.33   23.22  15
   3  11  14  145.74   19.56  15
   3 -11  14  152.04   16.43   4
  -3 -11 -14  178.59   21.46   8
  -3 -11 -16    2.16    7.25   8
  -3  11 -16    3.05    8.87  17
   3 -11  16  -16.46   11.83  15
   3 -11  16    2.32    5.51   4
   3  11  16    5.25    7.44   6
  -3  11 -18    7.62    6.79  17
   3 -11  18   10.31    7.41  15
   3  11  18   20.05    7.98  15
  -3 -11 -18   26.58    8.65   8
   3 -11  18   32.18    7.05   4
   3  11  18   10.48    7.34   6
  -3  11 -20   20.03    5.90  17
   3 -11  20   26.83    6.62  15
  -3 -11 -20   24.85    5.40   8
  -3 -12  19    3.35    6.55  15
   3  12 -19    2.22    5.55  17
  -3 -12  19   -0.68    5.15   4
  -3  12  19    1.89    6.30  15
  -3 -12  17   15.74    9.82  15
  -3 -12  17   11.43    7.43   4
  -3  12  17    1.09    9.37  15
   3  12 -17   24.40   10.69  17
  -3 -12  17    5.84    6.96  10
  -3 -12  15    9.53   10.19  15
  -3  12  15   18.25    7.93   6
  -3 -12  15   17.76   10.10   4
  -3  12  15   15.26   12.75  15
   3  12 -15   18.97   10.96  17
  -3 -12  15   18.38    8.86  10
  -3 -12  13  680.53   43.13  15
  -3 -12  13  708.33   38.69   4
  -3  12  13  699.34   41.97  15
   3  12 -13  744.86   41.04  17
  -3  12  13  733.98   37.93   6
  -3 -12  13  703.26   36.15  10
   3  12 -11 1513.62   57.56  17
  -3  12  11 1491.43   59.92  15
  -3  12  11 1532.25  111.02   2
  -3 -12  11 1443.46   55.61   4
  -3 -12  11 1313.70  104.76  11
   3  12 -11 1564.71  122.14   1
  -3  12  11 1521.14   55.95   6
  -3 -12  11 1382.70   61.90  15
  -3  12   9  167.94   33.23   3
   3  12  -9  149.37   38.41   1
   3  12  -9  156.75   17.84  17
  -3 -12   9  166.16   18.47   4
  -3  12   9  187.25   39.83   2
  -3  12   9  147.90   19.34  15
  -3 -12   9  164.96   34.24  11
  -3  12   9  165.90   17.49   6
   3 -12  -7  264.15   40.81  12
  -3  12   7  345.20   45.88   3
   3  12  -7  324.67   23.16   7
  -3  12   7  322.09   47.70   2
   3  12  -7  276.61   47.06   1
  -3 -12   7  313.86   23.75   4
  -3  12   7  304.68   24.59  15
  -3  12   7  308.30   22.99   6
  -3 -12   7  263.00   42.30  11
  -3  12   5  966.38   74.98   2
  -3 -12   5  803.86   65.56  12
   3  12  -5  828.43   74.88   1
  -3  12   5  782.40   67.02   3
   3 -12  -5  730.91   67.33  12
  -3 -12   5  810.28   67.63  11
  -3  12   3   21.05   17.99   3
  -3 -12   3   -1.95   11.29  11
  -3  12   3    4.93   12.58   2
   3  12  -3    4.14   14.24   1
   3 -12  -3   17.86   16.33  12
  -3 -12   3   -5.51   15.03  12
  -3  12   1   31.85   13.82   2
  -3 -12   1   33.48   17.38  12
  -3 -12   1   58.82   17.71  11
   3 -12  -1   60.38   24.66  12
   3  12  -1   30.64   18.55   1
   3 -12   1   87.45   20.74  11
   3  12   1   55.76   14.67   2
  -3 -12  -1  106.64   26.42  12
  -3  12  -1   65.58   19.85   2
   3  12   1   86.83   22.88   1
  -3 -12  -1   88.45   17.90  11
   3  12   3  673.78   52.93   2
  -3  12  -3  641.92   56.93   2
   3  12   3  667.20   58.86   1
  -3 -12  -3  624.87   59.96  12
   3 -12   3  790.85   64.13  11
   3  12   5 2326.57  107.62   2
  -3 -12  -5 2352.97  121.21  12
   3  12   5 2175.17  109.71   1
   3 -12   5 2284.71  119.81  11
  -3 -12  -7  329.51   46.54  12
   3  12   7  291.22   41.17   2
   3  12   7  262.76   39.52   1
   3 -12   7  263.28   45.34  11
   3  12   7  295.51   22.29   6
  -3  12  -7  243.90   20.52   5
  -3  12  -9   23.19    9.49  17
   3  12   9   37.43   14.80   1
  -3  12  -9   38.32   10.81   5
   3  12   9   33.52   19.69   2
  -3 -12  -9   40.29   20.60  12
   3 -12   9   33.00   18.73  11
   3  12   9   23.51   10.60  15
   3  12   9   32.81   10.93   6
  -3  12 -11   15.93    9.22  17
   3  12  11   34.86   11.48  15
  -3 -12 -11    7.98   18.26  12
   3  12  11  -16.81   18.76   2
   3 -12  11    6.12   22.03  11
   3  12  11   17.27    8.61   6
  -3 -12 -11   13.91   10.69   8
   3 -12  11   35.88   22.21  15
   3  12  13  349.16   29.03  15
  -3 -12 -13  393.58   29.82   8
   3 -12  13  395.76   32.82  15
   3  12  13  428.13   31.23   6
  -3  12 -13  396.96   29.50  17
   3 -12  15   53.02   15.10  15
  -3  12 -15   68.63   14.63  17
   3  12  15   60.86   13.98  15
  -3 -12 -15   61.71   12.94   8
   3  12  15   55.90   12.02   6
   3  12  17  101.68   14.64  15
  -3 -12 -17  118.49   14.60   8
   3 -12  17  102.62   15.07  15
   3  12  17  115.21   14.10   6
  -3  12 -17   97.44   13.82  17
  -3  12 -19  135.09   12.80  17
   3  12  19  141.81   11.54   6
   3 -12  19  153.07   13.88  15
  -3 -12 -19  144.82   12.02   8
  -3 -13  18    8.77    6.75  15
  -3  13  18   29.66    8.99  15
  -3 -13  18   28.80    6.93   4
   3  13 -18   21.69    7.34  17
  -3 -13  16   36.24    9.70   4
  -3 -13  16   19.84   10.84  15
   3  13 -16   34.74   10.90  17
  -3  13  16   27.96   10.64  15
  -3  13  16   21.51    7.29   6
  -3 -13  14  180.44   22.15  15
  -3  13  14  235.58   21.03   6
  -3 -13  14  265.59   23.80   4
  -3  13  14  223.95   24.40  15
   3  13 -14  227.17   22.40  17
  -3  13  12   18.07   13.28  15
  -3 -13  12    6.35   11.62  15
  -3  13  12   31.10    9.86   6
  -3 -13  12    5.99    7.72   4
   3  13 -12   30.49   10.40  17
  -3 -13  10 1320.10   52.64   4
   3  13 -10 1359.58   53.11  17
  -3  13  10 1272.09  100.80   2
  -3 -13  10 1269.42  101.81  11
  -3  13  10 1340.00   52.39   6
   3  13 -10 1273.65  108.18   1
  -3  13  10 1319.83   56.44  15
  -3  13   8 2986.09   84.90  15
   3  13  -8 2987.15  157.57   1
  -3  13   8 3062.52   79.99   6
  -3 -13   8 3008.72  151.37  11
  -3 -13   8 3014.97   80.31   4
  -3  13   8 3128.48  152.90   2
   3  13  -6 2391.49   66.87   7
  -3 -13   6 2266.33  116.37  12
  -3  13   6 2559.33   74.72  15
  -3  13   6 2467.52  129.31   2
  -3 -13   6 2422.28   68.53   4
   3 -13  -6 2493.08  130.54  12
   3  13  -6 2398.91  133.80   1
  -3  13   6 2414.52   68.14   6
  -3 -13   6 2491.18  128.39  11
   3 -13  -4  694.75   68.84  12
  -3 -13   4  700.30   64.95  12
  -3 -13   4  707.45   63.74  11
  -3  13   4  750.69   67.67   2
   3  13  -4  715.64   68.73   1
   3  13  -2 3598.63  149.11   1
  -3  13   2 3457.04  141.96   2
  -3 -13   2 3514.53  132.97  11
   3 -13  -2 3725.06  163.61  12
  -3 -13   2 3420.92  144.67  12
   3  13   0 4113.22  155.36   1
  -3 -13   0 4219.75  135.58  11
   3 -13   0 4319.60  178.39  12
  -3 -13   0 4105.54  161.51  12
  -3  13   0 4268.67  155.42   2
   3  13   2 4502.14  162.25   1
   3  13   2 4965.18  147.06   2
   3 -13   2 4378.68  183.11  12
  -3 -13  -2 4504.24  172.05  12
   3 -13   2 4690.72  159.74  11
  -3  13  -2 4671.71  162.93   2
  -3 -13  -4   -6.32   12.13  12
   3 -13   4   15.87   15.83  11
   3  13   4   10.18   10.86   1
   3 -13   6 1271.21   95.20  11
  -3 -13  -6 1207.09   91.38  12
   3  13   6 1288.28   85.66   1
   3  13   6 1259.98   84.75   2
   3  13   6 1279.76   46.92   6
  -3  13  -6 1204.03   46.36   5
  -3  13  -8 1690.50   56.72   5
   3  13   8 1751.35  108.46   2
  -3 -13  -8 1614.98  110.72  12
   3  13   8 1738.64   62.45  15
   3 -13   8 1691.57  116.99  11
   3  13   8 1775.20   58.70   6
  -3  13 -10  731.83   36.42   5
  -3  13 -10  748.05   37.48  17
   3  13  10  725.51   38.53   6
  -3 -13 -10  770.34   79.35  12
   3  13  10  657.50   70.00   2
   3 -13  10  783.23   83.36  11
   3  13  10  749.21   41.62  15
   3 -13  12  636.25   42.94  15
   3  13  12  681.01   37.48   6
  -3  13 -12  658.52   36.30  17
   3  13  12  613.05   37.86  15
  -3 -13 -14  786.74   38.92   8
   3  13  14  796.19   39.67   6
   3 -13  14  842.86   45.63  15
   3  13  14  709.49   39.51  15
  -3  13 -14  739.31   38.11  17
  -3 -13 -16 1434.25   48.62   8
   3  13  16 1434.75   52.28  15
   3 -13  16 1511.77   55.98  15
   3  13  16 1550.62   51.86   6
  -3  13 -16 1399.27   49.88  17
  -3  13 -18  398.19   21.66  17
   3 -13  18  413.99   24.38  15
   3  13  18  404.46   21.36   6
  -3 -13 -18  383.04   19.80   8
   3  14 -19  120.76    9.82  17
  -3 -14  19  141.28   10.14   4
  -3 -14  17  112.63   14.12  15
  -3 -14  17  134.17   13.58   4
  -3  14  17  125.73   11.65   6
   3  14 -17   92.95   11.87  17
   3  14 -15  427.45   27.77  17
  -3 -14  15  468.36   28.09   4
  -3  14  15  481.59   27.83   6
  -3 -14  15  449.98   30.95  15
  -3  14  15  434.67   29.50  15
   3  14 -13 1912.42   64.47  17
  -3 -14  13 1968.83   71.36  15
  -3  14  13 1927.80   68.30  15
  -3 -14  13 2104.67   65.98   4
  -3  14  13 2119.69   65.20   6
  -3  14  11 3203.86   92.02  15
   3  14 -11 3136.14   84.69  17
  -3 -14  11 3121.80   94.14  15
  -3 -14  11 3300.29   86.86   4
  -3  14  11 3246.29   85.90   6
  -3  14   9 3185.54  161.90   2
  -3  14   9 3162.32   90.66  15
  -3 -14   9 3263.68   86.07   4
  -3 -14   9 3016.53  157.20  11
   3  14  -9 3163.20  168.50   1
  -3  14   9 3238.37   84.52   6
   3  14  -7  284.70   48.16   1
  -3 -14   7  255.22   22.03   4
  -3  14   7  255.31   22.16   6
  -3  14   7  284.42   25.38  15
   3  14  -7  280.59   22.87   7
  -3 -14   7  304.37   47.53  11
  -3  14   7  299.92   48.53   2
  -3 -14   5   90.47   25.43  12
   3  14  -5   98.47   13.44   7
   3  14  -5  113.54   29.39   1
  -3  14   5  128.15   32.39   2
   3 -14  -5   93.91   27.87  12
  -3 -14   5   95.63   26.62  11
  -3  14   5   97.45   14.26   6
  -3 -14   3   13.95   16.47  11
  -3  14   3   38.39    9.87   6
   3  14  -3   47.63   22.84   1
  -3  14   3    5.66   13.52   2
   3  14  -3   10.99    5.54   7
   3 -14  -3   32.16   20.90  12
  -3 -14   3    3.44   12.24  12
  -3  14   1  177.49   33.59   2
  -3 -14   1  188.49   32.18  11
  -3 -14   1  221.95   39.42  12
   3  14  -1  194.85   34.87   1
   3 -14  -1  159.12   36.55  12
  -3  14  -1 2550.66  122.00   2
   3  14   1 2437.07  119.15   1
   3 -14   1 2372.80  137.02  12
  -3 -14  -1 2583.38  131.18  12
  -3  14  -3 6850.86  127.92   5
   3  14   3 7244.04  212.47   1
  -3 -14  -3 6992.89  228.45  12
   3 -14   3 7078.28  212.68  11
   3  14   3 7283.67  197.29   2
   3 -14   3 6849.39  243.76  12
  -3  14  -5 6512.76  125.05   5
   3  14   5 6447.36  122.56   6
   3  14   5 6643.72  202.07   2
   3  14   5 6494.50  119.79   7
  -3 -14  -5 6471.00  225.11  12
   3 -14   5 6558.61  220.94  11
  -3  14  -7 2850.34   76.88   5
   3  14   7 2687.85  134.75   2
   3  14   7 2840.75   76.62   6
  -3 -14  -7 2879.32  150.59  12
   3 -14   7 2966.22  153.79  11
  -3  14  -9  535.72   31.71   5
   3  14   9  430.47   56.26   2
   3  14   9  536.07   33.03   6
   3  14   9  653.84   38.81  15
  -3 -14  -9  484.79   64.22  12
   3 -14   9  550.70   69.55  11
  -3  14 -11  230.62   20.91  17
   3  14  11  233.90   22.30   6
  -3  14 -11  225.28   20.34   5
   3  14  11  215.46   23.16  15
   3 -14  13  550.43   37.01  15
  -3  14 -13  517.36   30.69  17
   3  14  13  564.35   33.90   6
   3  14  13  531.12   34.68  15
   3 -14  15  458.24   31.55  15
   3  14  15  433.37   27.56   6
  -3  14 -15  390.19   25.40  17
   3  14  15  402.18   28.14  15
  -3  14 -17   68.47   10.15  17
   3 -14  17   66.22   11.79  15
   3  14  17  101.81   12.22   6
   3 -14  19  289.71   15.59  15
  -3 -15  18   34.53    6.83  15
  -3 -15  18   35.02    5.94   4
   3  15 -18   31.45    5.80  17
   3  15 -16  163.19   15.08  17
  -3 -15  16  177.03   16.98  15
  -3 -15  16  221.35   16.87   4
  -3  15  16  184.14   15.00   6
  -3  15  14  454.87   31.10  15
  -3 -15  14  427.43   30.85  15
  -3 -15  14  481.96   28.55   4
  -3  15  14  467.78   27.83   6
   3  15 -14  444.56   27.68  17
   3  15 -12   25.62    9.33   5
  -3  15  12   38.73   13.89  15
  -3 -15  12   24.81   12.89  15
  -3 -15  12   17.79    9.43   4
  -3  15  12   20.34   10.29   6
   3  15 -12   28.80    9.06  17
  -3  15  10 1415.02   53.95   6
  -3  15  10 1424.04   59.62  15
  -3 -15  10 1430.73   54.77   4
  -3  15   8 5085.53  205.67   2
  -3  15   8 4826.30  108.44   6
  -3 -15   8 4919.62  109.67   4
   3  15  -8 4933.86  208.83   1
  -3 -15   8 4865.08  203.31  11
   3  15  -6 2995.98   77.83   7
  -3  15   6 3028.68  151.78   2
  -3 -15   6 2866.93   78.30   4
  -3 -15   6 2891.32  143.19  12
   3 -15  -6 2745.64  148.55  12
  -3  15   6 2957.04   78.82   6
  -3 -15   6 2906.07  146.76  11
   3  15  -6 2984.03  153.15   1
   3  15  -4 1162.39   90.88   1
  -3 -15   4 1133.08   84.88  11
   3  15  -4 1075.09   43.46   7
   3 -15  -4  983.78   89.09  12
  -3 -15   4 1012.93   84.23  12
  -3  15   4 1065.25   44.21   6
  -3  15   4 1055.30   85.25   2
   3  15  -2 2329.43  123.46   1
  -3  15   2 2209.50  120.42   2
   3 -15  -2 2300.72  138.14  12
  -3 -15   2 2231.53  126.74  12
  -3  15   2 2269.48   65.57   6
   3  15  -2 2368.82   65.11   7
  -3 -15   2 2555.78  118.71  11
  -3  15   2 2303.89   65.21   5
  -3  15   0 5323.46  108.69   5
  -3 -15   0 5209.79  112.52  14
   3  15   0 5265.79  105.12   7
   3 -15   0 5146.42  210.88  12
  -3  15   0 5137.09  183.67   2
   3  15   0 5186.32  183.91   1
  -3 -15   0 5234.25  198.36  12
  -3  15   0 5243.79  106.07   6
  -3 -15  -2 3938.37   97.45  14
  -3  15  -2 3981.25   92.16   5
   3  15   2 4062.79   88.56   7
  -3  15  -2 4131.58  159.87   2
  -3 -15  -2 3896.82  172.08  12
   3 -15   2 3649.34  178.15  12
  -3  15  -4  540.06   31.21   5
   3  15   4  580.74   30.05   7
   3 -15   4  559.80   70.85  12
  -3 -15  -4  598.29   67.91  12
   3 -15   4  519.36   58.56  11
   3  15   4  559.16   30.73   6
  -3  15  -6  424.99   28.18   5
   3  15   6  437.44   26.20   7
   3  15   6  372.13   50.11   2
  -3 -15  -6  311.15   50.81  12
   3 -15   6  354.17   58.71  12
   3  15   6  381.53   26.89   6
   3 -15   6  402.78   54.85  11
  -3  15  -8 1058.10   45.53   5
   3  15   8 1060.21   46.01   6
   3  15   8 1019.19   85.77   2
   3 -15   8  825.85   87.95  12
  -3 -15  -8  943.12   88.90  12
   3 -15   8 1005.20   91.37  11
  -3  15 -10  460.55   29.22   5
   3  15  10  477.92   31.49   6
  -3  15 -12  370.76   24.12   5
  -3  15 -12  349.15   24.37  17
   3 -15  12  368.65   32.39  15
   3  15  12  393.96   27.94   6
   3 -15  14  768.22   41.19  15
  -3  15 -14  712.81   33.29  17
   3  15  14  838.75   38.40   6
   3 -15  16 1533.82   51.27  15
  -3  15 -16 1429.61   43.21  17
   3  15  18  454.31   19.37   6
   3 -15  18  415.26   20.52  15
  -3  16  17    3.69    3.39   6
   3  16 -17    0.04    3.48  17
  -3 -16  17    3.41    4.02   4
  -3 -16  17   -3.58    5.27  15
   3  16 -15   10.42    6.40  17
  -3 -16  15    7.72    5.41   4
  -3 -16  15    2.27    7.34  15
  -3  16  15   12.06    7.40   6
   3  16 -13 1031.89   41.24  17
   3  16 -13 1129.34   40.30   5
  -3 -16  13 1095.55   48.48  15
  -3  16  13 1111.39   43.73   6
  -3 -16  11 1357.03   58.10  15
   3  16 -11 1384.54   50.51   5
  -3  16  11 1392.91   53.63   6
  -3 -16  11 1457.78   53.35   4
  -3 -16   9  582.29   33.89   4
  -3  16   9  555.32   33.80   6
   3  16  -7   17.47   18.15   1
  -3 -16   7   32.84   10.90   4
  -3  16   7   39.92   11.31   6
   3  16  -5  211.43   19.79   7
  -3 -16   5  223.62   20.59   4
   3 -16  -5  183.42   40.93  12
   3  16  -5  256.50   44.83   1
  -3  16   5  178.14   36.34   2
  -3 -16   5  204.51   41.76  12
  -3  16   5  195.16   19.85   6
  -3 -16   5  199.48   37.58  11
  -3 -16   3   56.11   25.44  12
  -3  16   3   30.81    8.62   5
  -3 -16   3   52.48   20.46  11
  -3  16   3   22.06   13.23   2
   3  16  -3   20.82    7.46   7
  -3  16   3   12.83    6.95   6
   3 -16  -3    2.87   13.77  12
   3 -16  -1   54.49   30.55  12
  -3  16   1   77.35   22.54   2
   3  16  -1   71.84   12.18   7
  -3 -16   1   60.73   27.67  12
  -3  16   1   48.59   11.14   5
  -3  16   1   56.39   10.36   6
  -3 -16  -1  461.26   60.15  12
  -3  16  -1  466.74   29.00   5
  -3  16  -1  470.66   54.32   2
  -3  16  -1  477.20   28.41   6
  -3 -16  -1  429.10   29.91  14
   3 -16   1  400.60   59.12  12
   3  16   1  460.01   27.90   7
  -3  16  -3 3102.70   80.67   5
  -3 -16  -3 2908.10   84.02  14
  -3 -16  -3 2934.36  154.45  12
   3 -16   3 2929.66  163.08  12
   3  16   3 3130.60   76.17   7
  -3  16  -5 4207.98   97.87   5
   3  16   5 4196.69   91.27   7
   3 -16   5 4186.14  200.02  12
  -3 -16  -5 4081.89  186.20  12
   3 -16   5 4087.27  175.13  11
   3  16   5 4167.93   95.08   6
  -3  16  -7  734.80   38.13   5
   3 -16   7  753.39   84.90  12
   3  16   7  745.92   37.68   6
   3 -16   7  731.23   77.84  11
  -3 -16  -7  800.84   84.26  12
  -3  16  -9   20.57    8.72   5
   3  16   9    6.91    8.26   6
  -3  16 -11  220.30   19.04   5
   3 -16  11  211.03   32.57  15
   3  16  11  231.17   21.29   6
   3 -16  13  448.14   31.18  15
   3  16  13  436.62   28.20   6
  -3  16 -15  328.25   19.27  17
   3  16  15  365.51   23.09   6
   3 -16  15  334.61   24.97  15
   3 -16  17   29.79    7.98  15
   3  16  17   27.89    6.66   6
  -3 -17  16   31.51    6.77  15
  -3  17  16   27.75    5.90   6
  -3 -17  16   26.11    5.37   4
  -3 -17  14  261.90   21.31  15
  -3 -17  14  279.00   19.13   4
  -3  17  14  256.37   19.08   6
   3  17 -12   39.06    8.97   5
  -3 -17  12   27.93   11.30  15
  -3 -17  12   43.59   10.15   4
  -3  17  12   38.99   10.38   6
  -3 -17  10  146.12   26.43  15
  -3 -17  10  192.93   19.76   4
  -3  17  10  192.55   20.56   6
  -3  17   8  266.97   24.08   6
  -3 -17   8  280.66   23.98   4
   3  17  -6    3.75    7.72   7
  -3 -17   6   18.61    8.61   4
  -3  17   6    2.98    7.80   6
  -3  17   4  534.47   63.59   2
  -3  17   4  507.56   31.49   6
   3 -17  -4  507.34   67.87  12
  -3 -17   4  469.99   61.85  12
   3  17  -4  511.43   30.39   7
  -3 -17   2  106.37   33.03  12
  -3  17   2   75.34   26.86   2
  -3  17   2  141.06   15.90   5
   3  17  -2  114.19   15.00   7
   3 -17  -2  112.10   30.66  12
  -3  17   2  144.13   16.95   6
  -3  17   0  201.02   19.84   5
  -3 -17   0  186.23   20.04  14
   3  17   0  215.71   20.05   7
  -3  17   0  200.12   38.69   2
  -3  17   0  213.46   19.63   6
   3 -17   0  182.38   44.20  12
  -3 -17   0  224.50   45.73  12
  -3  17  -2 1259.96   49.32   5
  -3 -17  -2 1215.41   51.30  14
   3  17   2 1308.10   47.48   7
   3 -17   2 1304.71  109.80  12
  -3 -17  -2 1203.69  101.06  12
  -3  17  -4  303.15   24.67   5
   3 -17   4  291.20   53.47  12
  -3 -17  -4  351.62   28.12  14
   3  17   4  324.65   23.15   7
  -3 -17  -4  361.23   58.13  12
   3  17   4  294.45   22.69   6
  -3  17  -6  675.89   36.86   5
   3  17   6  694.64   36.02   6
  -3  17  -8  131.61   17.02   5
   3  17   8  128.59   16.83   6
  -3  17 -10  180.02   18.07   5
   3  17  10  227.21   20.75   6
  -3  17 -12  283.74   19.92   5
   3 -17  12  281.59   26.89  15
   3  17  12  293.49   22.80   6
   3 -17  14   18.12    9.60  15
   3  17  14   29.68   11.57   6
   3 -17  16  191.25   15.37  15
   3  17  16  209.77   14.79   6
  -3 -18  15  357.78   17.95   4
  -3  18  15  391.85   19.36   6
   3  18 -13   15.40    6.33   5
  -3  18  13   26.05    8.21   6
  -3 -18  13   20.67    9.28  15
  -3 -18  13   17.69    6.74   4
  -3 -18  11   31.24   11.99  15
  -3  18  11   54.12   11.88   6
  -3 -18  11   45.37   10.66   4
   3  18 -11   54.96   10.91   5
   3  18  -9   32.18   11.18   5
  -3 -18   9   29.18    9.51   4
  -3  18   9   37.85   11.18   6
  -3  18   7  532.05   32.78   6
  -3 -18   7  573.01   32.81   4
  -3 -18   5  197.91   20.03   4
  -3  18   5  193.79   20.68   6
   3  18  -5  162.46   18.77   7
  -3  18   3  588.30   31.21   5
   3  18  -3  552.99   31.95   7
  -3  18   3  546.18   32.72   6
  -3  18   1 1092.71   44.66   5
   3  18  -1 1030.20   43.41   7
   3 -18  -1  973.96   96.22  12
  -3 -18   1 1002.62   93.55  12
  -3  18   1 1013.82   43.16   6
  -3  18  -1  641.96   34.49   5
   3  18   1  641.12   33.12   7
  -3 -18  -1  582.60   34.61  14
   3 -18   1  651.46   78.81  12
  -3 -18  -1  679.09   77.35  12
  -3  18  -1  588.13   31.46   6
  -3  18  -3  190.86   20.21   5
   3  18   3  166.08   17.38   7
  -3 -18  -3  158.80   19.29  14
  -3 -18  -5   25.33    9.85  14
   3  18   5   34.13   11.59   6
  -3  18  -5   21.39   10.06   5
   3  18   5   12.62    6.92   7
  -3  18  -7  768.72   38.87   5
  -3 -18  -7  700.07   39.98  14
   3  18   7  711.32   36.26   6
  -3  18  -9 1152.50   45.66   5
   3  18   9 1098.36   45.28   6
   3 -18  11   69.33   21.31  15
   3  18  11   57.28   11.04   6
  -3  18 -11   48.95    9.75   5
   3 -18  13  139.15   16.59  15
   3  18  13  145.40   14.91   6
   3  18  15  134.86   12.39   6
  -3 -18 -15  118.27   12.90  14
   3 -18  15  117.94   12.58  15
  -3 -19  14  103.31    9.86   4
  -3 -19  14  106.81   11.84  15
  -3  19  14  120.23   11.70   6
  -3 -19  12   65.00   11.94  15
  -3  19  12   97.01   12.50   6
  -3 -19  12   92.22   11.48   4
   3  19 -12   96.02   11.37   5
   3  19 -10   10.17    7.56   5
  -3 -19  10  -15.86   15.75  15
  -3 -19  10   -0.43    6.05   4
  -3  19  10   -6.39    8.04   6
   3  19  -8   19.90   10.61   5
  -3  19   8   21.83    9.70   6
  -3 -19   8   27.07    9.96   4
  -3  19   6 1064.82   45.88   6
  -3 -19   6 1047.61   43.92   4
   3  19  -4 3778.64   89.67   7
  -3  19   4 3744.40   91.82   6
  -3 -19   4 3721.97   90.19   4
  -3  19   2 2306.13   65.05   5
   3  19  -2 2354.64   67.44   7
  -3  19   2 2279.86   67.27   6
   3  19   0  256.20   21.55   7
  -3  19   0  264.49   21.91   6
  -3  19   0  265.24   21.96   5
   3  19   2   44.87   10.10   5
  -3 -19  -2   14.08   10.22  14
   3  19   2   16.01    6.59   7
  -3  19  -2   45.79    9.77   5
  -3  19  -4  124.07   17.71   5
  -3 -19  -4  116.24   16.43  14
   3  19   4  102.86   13.51   7
   3  19   4  107.99   13.90   6
  -3  19  -6  322.80   25.06   5
   3  19   6  322.79   23.59   6
  -3 -19  -6  310.05   26.01  14
   3  19   8   19.53    8.99   6
  -3  19  -8    0.28    7.26   5
  -3 -19  -8   16.45   10.44  14
  -3  19 -10  866.27   36.39   5
  -3 -19 -10  817.14   39.47  14
   3  19  10  852.62   37.00   6
  -3  19 -12 1443.46   41.22   5
   3 -19  12 1408.36   49.46  15
   3  19  12 1466.26   45.89   6
  -3 -19 -12 1353.88   47.92  14
  -3 -19 -14  322.32   19.58  14
   3  19  14  338.56   18.62   6
   3 -19  14  314.93   19.73  15
   3  20 -13  119.26    9.42   5
  -3 -20  13  109.36   11.08  15
  -3 -20  13  142.28   11.09   4
  -3  20  13  130.46   11.68   6
  -3 -20  11   81.93   10.15   4
  -3  20  11   88.43   11.87   6
   3  20 -11   75.66   10.27   5
  -3 -20  11   83.86   12.24  15
  -3 -20   9  227.00   26.07  15
  -3 -20   9  288.52   20.28   4
  -3  20   9  305.89   22.43   6
   3  20  -9  270.05   20.59   5
   3  20  -7 1190.07   46.23   5
  -3 -20   7 1142.23   43.36   4
  -3  20   7 1133.39   44.85   6
  -3 -20   5  580.08   31.50   4
   3  20  -5  618.59   33.71   5
  -3  20   5  550.10   31.78   6
   3  20  -3  468.11   29.82   5
  -3 -20   3  471.69   28.97   4
  -3  20   3  482.51   29.20   6
   3  20  -3  481.83   29.12   7
   3  20  -1 2464.02   68.08   7
  -3  20   1 2410.46   66.48   5
   3  20  -1 2490.74   68.64   5
  -3  20   1 2295.44   65.48   6
   3  20   1 1125.77   42.92   5
  -3  20  -1 1062.79   43.96   5
   3  20   1 1108.23   43.19   7
  -3 -20  -3  165.97   18.81  14
   3  20   3  142.07   15.00   7
  -3  20  -3  133.13   17.28   5
   3  20   5  390.98   24.39   6
  -3  20  -5  421.04   27.78   5
  -3 -20  -5  390.99   27.46  14
  -3  20  -7 1723.87   55.18   5
  -3 -20  -7 1588.62   55.24  14
   3  20   7 1623.44   51.73   6
  -3  20  -9 1860.40   54.07   5
   3  20   9 1768.07   52.72   6
  -3 -20 -11  475.80   26.77  14
  -3  20 -11  462.45   23.15   5
   3 -20  11  506.28   29.22  15
   3  20  11  502.40   25.15   6
   3 -20  13   -4.47    6.19  15
  -3 -20 -13   -2.81    5.49  14
   3  20  13   -6.45    5.80   6
   3  21 -12   55.17    7.16   5
  -3 -21  12   46.00    7.67  15
  -3 -21  12   44.36    6.46   4
  -3  21  12   45.85    7.38   6
  -3 -21  10   11.44    6.95  15
  -3 -21  10    4.78    4.52   4
  -3  21  10    0.20    5.03   6
   3  21 -10   -0.01    4.90   5
   3  21  -8   25.70    8.40   5
  -3 -21   8   25.45    7.58   4
  -3  21   8   28.22    8.54   6
  -3  21   6 1066.26   41.83   6
  -3 -21   6 1083.10   40.50   4
   3  21  -6 1106.48   42.60   5
  -3 -21   4 2944.34   73.10   4
   3  21  -4 3058.89   76.77   5
  -3  21   4 2911.91   74.50   6
  -3  21   2 1360.60   45.71   5
   3  21  -2 1441.57   49.89   5
   3  21  -2 1503.56   50.42   7
  -3 -21   2 1450.00   49.60   4
  -3  21   2 1419.47   48.32   6
   3  21   0   34.16    8.72   7
  -3  21   0   54.22   10.16   6
  -3  21   0   37.02    9.38   5
   3  21   0   39.21    9.70   5
  -3  21  -2   26.75    8.79   5
   3  21   2   23.80    7.82   7
  -3  21  -4  267.94   21.17   5
   3  21   4  262.20   18.35   7
  -3  21  -6  522.49   28.61   5
   3  21   6  488.98   25.70   6
  -3 -21  -6  461.00   27.13  14
  -3 -21  -8    5.49    7.40  14
  -3  21  -8    1.68    7.32   5
   3  21   8    8.21    6.01   6
  -3  21 -10  399.19   21.40   5
  -3 -21 -10  366.15   22.17  14
   3  21  10  406.93   21.70   6
   3 -21  10  398.50   26.42  15
  -3  21 -12  689.19   22.51   5
   3 -21  12  709.19   28.53  15
  -3 -21 -12  654.84   25.49  14
   3  21  12  712.31   25.54   6
  -3 -22  11   15.24    5.67  15
   3  22 -11    8.08    4.20   5
  -3 -22  11    2.63    2.83   4
  -3  22  11    8.83    4.21   6
   3  22  -9  156.74   13.57   5
  -3 -22   9  124.74   13.61  15
  -3 -22   9  134.86   11.32   4
  -3  22   9  143.53   13.02   6
   3  22  -7  660.27   29.96   5
  -3 -22   7  646.86   27.46   4
  -3  22   7  669.18   29.59   6
   3  22  -5  293.87   20.82   5
  -3 -22   5  287.15   19.33   4
  -3  22   5  264.86   19.39   6
  -3  22   3  107.28   13.22   6
  -3 -22   3  103.40   12.97   4
   3  22  -3  104.31   13.80   5
  -3 -22   1  495.32   26.70   4
  -3  22   1  462.74   25.01   5
  -3  22   1  487.51   25.03   6
   3  22  -1  496.29   26.92   5
  -3  22  -1   79.69   11.95   5
   3  22   1   66.47   10.37   7
   3  22   1   77.59   10.47   5
  -3  22  -3   51.13    9.95   5
   3  22   3   52.90    8.64   7
  -3  22  -5    5.38    7.16   5
  -3  22  -7  489.71   25.57   5
  -3 -22  -7  406.89   22.32  14
   3  22   7  451.23   22.09   6
  -3 -22  -9  475.96   22.84  14
   3 -22   9  544.42   29.32  15
   3  22   9  559.90   23.53   6
  -3  22  -9  568.24   24.86   5
  -3  22 -11  155.00   10.80   5
   3  22  11  143.69   10.94   6
  -3 -22 -11  120.43   10.03  14
   3 -22  11  140.36   12.52  15
   3  23 -10  115.75    9.02   5
  -3  23  10  120.42    9.52   6
  -3  23   8  163.69   12.71   6
  -3 -23   8  145.56   13.21  15
  -3 -23   8  163.58   11.11   4
   3  23  -8  171.28   13.34   5
   3  23  -6   30.49    7.46   5
  -3  23   6   25.21    7.03   6
  -3 -23   6   32.79    6.68   4
   3  23  -4  377.66   21.95   5
  -3 -23   4  402.21   21.05   4
  -3  23   4  379.25   21.02   6
  -3  23   2   44.47    9.45   6
   3  23  -2   41.24    8.91   5
  -3 -23   2   40.38    8.01   4
  -3  23   0  144.00   13.62   5
   3  23   0  151.10   13.39   5
  -3 -23   0  143.61   13.39   4
  -3  23  -2  170.78   14.86   5
  -3  23  -4  107.84   12.29   5
  -3  23  -6  550.44   25.37   5
  -3  23  -8  113.49   10.96   5
   3 -23   8  105.06   16.51  15
   3  23   8  100.06    9.24   6
   3 -23  10   38.81    7.59  15
  -3  23 -10   46.84    6.34   5
   3  24  -9   21.09    4.28   5
   3  24  -7  163.18   11.87   5
  -3 -24   7  126.67   10.90  15
  -3  24   7  137.02   10.65   6
  -3 -24   5  155.66   10.98   4
   3  24  -5  150.77   12.64   5
  -3  24   5  154.42   12.13   6
   3  24  -3   28.77    6.40   5
  -3 -24   3   29.78    5.93   4
  -3  24   1   52.60    7.20   5
   3  24  -1   56.11    8.28   5
  -3 -24   1   68.18    8.70   4
  -3  24  -1   81.81    9.56   5
  -3 -24  -1   82.02    9.29   4
  -3  24  -3  725.84   27.70   5
  -3 -24  -3  727.03   25.25   4
  -3  24  -5  642.66   25.28   5
  -3  24  -7   27.33    6.20   5
   3 -24   7   22.64   11.83  15
   3 -24   9   14.82    4.55  15
   3  25  -6  196.98   11.38   5
   3  25  -4    3.08    4.00   5
   3  25  -2  107.54    9.11   5
  -3  25   0   53.93    6.38   5
  -3  25  -2  459.51   18.86   5
  -3  25  -4    8.62    4.27   5
  -3  25  -6  226.60   12.16   5
   3 -25   6  201.06   14.70  15
  -4   0  22  819.51   25.88   4
  -4   0  22  757.88   29.05  15
  -4   0  20 3533.08   87.05  15
  -4   0  20 3705.23   80.42   4
   4   0 -20 3853.82   90.01   8
  -4   0  20 3612.11   85.73  10
  -4   0  18  938.85   47.39  15
  -4   0  18 1030.59   44.33   4
  -4   0  18 1061.04   48.86  10
   4   0 -18  883.30   44.07  17
  -4   0  16  675.30   40.30  15
  -4   0  16  648.53   39.40  10
  -4   0  16  607.93   34.31   4
   4   0 -16  678.38   41.24  17
  -4   0  14 2965.15   83.53  15
  -4   0  14 2828.17   75.12   4
   4   0 -14 2995.17  166.91   1
   4   0 -14 2941.83  166.61  13
   4   0 -14 3016.37   87.10  17
  -4   0  14 2843.98   81.62  10
  -4   0  12  230.31   36.86   3
   4   0 -12  163.80   35.40  13
   4   0 -12  205.94   39.07   1
  -4   0  12  173.27   18.36  14
  -4   0  10  356.18   40.50   3
  -4   0  10  404.99   36.69  11
   4   0 -10  355.76   45.28   1
   4   0 -10  404.31   49.91  13
   4   0  -8 4633.78  153.39  13
  -4   0   8 4546.16  114.43   2
   4   0  -8 4436.04  143.90   1
  -4   0   8 4692.21  120.98  11
  -4   0   665743.84  784.03   2
   4   0  -665059.13  834.23   1
   4   0  -666981.63  857.14  13
  -4   0   666623.72  801.28  11
  -4   0   445227.54  538.73   2
  -4   0   444396.65  556.30  11
   4   0  -444043.00  572.32   1
  -4   0   2  639.67   30.28   2
   4   0  -2  679.79   36.83   1
   4   0   0 1323.09   48.86   1
  -4   0   0 1349.24   45.26  12
  -4   0  -2   20.10    6.81   3
  -4   0  -2   14.26    9.88  12
   4   0   2   11.03    7.53   1
   4   0   4  275.49   25.66   1
  -4   0  -4  210.84   30.34  13
  -4   0  -4  187.82   22.60  12
  -4   0  -4  223.20   11.85   3
  -4   0  -6 3800.49  136.06  13
  -4   0  -6 3788.54  113.20  12
   4   0   6 3713.56  110.36   1
   4   0   8 6775.64  188.95  11
  -4   0  -8 7089.84  178.03  12
  -4   0  -8 6998.60  208.41  13
   4   0   8 7466.04  182.20   1
   4   0  1032781.61  522.46   1
   4   0  1030950.04  522.35  11
  -4   0 -1032606.01  580.51  13
   4   0  1214869.05  332.59   1
  -4   0 -1214070.37  378.57  13
   4   0  14   22.14   11.25  15
  -4   0 -14    9.62    8.07  17
  -4   0 -14   18.30    9.30   8
   4   0  14   14.48    7.40   4
  -4   0 -14   31.19   18.64  13
   4   0  14  -12.23   13.77   1
   4   0  16    2.95    6.44   4
   4   0  16    4.63    9.42  15
  -4   0 -16   26.59   12.05  17
  -4   0 -18 1692.63   61.95   8
  -4   0 -18 1624.78   58.78  17
   4   0  18 1644.28   55.46   4
   4   0  18 1633.32   61.42  15
  -4   0 -20 2670.68   69.53   8
   4   0  20 2520.12   67.75  15
  -4   0 -20 2498.52   63.24  17
  -4   0 -22   91.19    8.95   8
   4   1 -21   17.10    7.66   8
  -4  -1  21   19.67    8.70  15
   4  -1 -21   17.92    8.17   8
  -4   1  21    9.29    5.15   4
  -4  -1  21   19.00    6.73   4
  -4   1  21   16.58    8.16  15
  -4   1  19 2713.40   79.09  15
  -4  -1  19 2628.49   78.58  15
  -4   1  19 2663.20   69.98   4
  -4  -1  19 2601.46   70.22   4
  -4   1  19 2759.31   76.84  10
  -4  -1  19 2694.10   77.47  10
   4   1 -19 2657.82   75.15  17
   4  -1 -17 6636.41  138.34  17
  -4   1  17 6930.33  132.51   4
  -4  -1  17 6946.00  134.33   4
   4   1 -17 6672.24  144.55  17
  -4  -1  17 6795.62  144.30  15
  -4   1  17 6693.60  142.23  15
  -4   1  17 6914.30  141.92  10
  -4  -1  17 7033.63  144.58  10
   4  -1 -15 1297.91   55.85  17
   4   1 -15 1334.87   58.08  17
  -4   1  15 1306.92   55.43  15
  -4  -1  15 1346.00   56.85  15
  -4  -1  15 1416.81   57.54  10
  -4  -1  15 1374.30   51.96   4
   4  -1 -15 1403.31  120.30  13
  -4   1  15 1365.96   50.78   4
   4   1 -15 1239.93  112.00  13
   4   1 -15 1400.17  119.52   1
  -4   1  15 1418.10   56.69  10
  -4  -1  13  250.12   23.34  14
  -4  -1  13  187.52   19.88  15
  -4   1  13  174.20   16.53   4
  -4   1  13  193.69   20.14  15
  -4  -1  13  160.59   16.95   4
   4   1 -13  227.18   23.12  17
   4  -1 -13  170.07   19.75  17
   4   1 -13  159.00   37.94  13
   4  -1 -13  210.70   46.03  13
  -4  -1  13  198.09   20.82  10
   4  -1 -13  134.16   31.35   1
   4   1 -13  120.64   36.77   1
  -4   1  13  174.73   18.84  10
  -4  -1  11  124.04   25.33   3
  -4  -1  11  106.38   21.27  11
   4   1 -11  116.58   30.37  13
   4  -1 -11  199.27   42.53  13
   4  -1 -11   86.82   27.28   1
   4   1 -11   99.29   28.64   1
  -4   1  11  124.13   24.83   3
   4   1  -912113.65  278.62   1
  -4   1   912279.51  253.93   3
  -4  -1   911806.97  234.23  11
   4  -1  -912281.86  287.34  13
  -4   1   912354.67  233.11   2
   4   1  -912133.89  278.40  13
  -4   1   912332.30  219.70  11
  -4  -1   724360.17  325.03   2
   4  -1  -723553.32  377.22   1
  -4   1   723676.46  373.12   3
  -4   1   723516.86  339.21  11
   4   1  -723414.30  391.16   1
   4  -1  -724047.56  406.41  13
  -4   1   723955.18  349.16   2
   4   1  -723883.93  395.22  13
  -4  -1   723521.33  355.82  11
   4  -1  -5  614.05   39.56   1
  -4   1   5  656.06   42.54   3
  -4   1   5  685.39   37.08   2
  -4  -1   5  659.92   29.66   2
  -4  -1   5  767.69   42.17  11
   4   1  -5  668.33   44.96   1
   4  -1  -5  825.35   53.08  13
   4   1  -5  697.72   47.21  13
  -4  -1   312561.25  176.25   2
  -4   1   312214.20  195.99   2
   4   1  -312866.25  218.93   1
  -4  -1   312866.47  164.71  12
  -4  -1   312743.33  205.38  11
   4  -1  -312875.09  201.03   1
  -4   1   124181.55  326.92   2
  -4   1   124069.48  326.97   3
  -4  -1   124354.58  309.25  12
   4  -1  -124868.61  318.92   1
   4   1  -124303.46  342.04   1
   4   1   1   11.95    9.72   1
  -4   1  -1   18.75    9.13  12
  -4  -1  -1    7.06    7.92  12
   4  -1   1    9.10    7.34   1
  -4  -1  -3   43.21    6.52   3
  -4   1  -3   18.24    6.27   3
   4  -1   3   61.30   12.61   1
  -4  -1  -3   24.89   14.37  13
  -4   1  -3    8.95    8.10  12
  -4  -1  -3   13.06    9.31  12
   4   1   3   39.72   12.44   1
  -4   1  -514672.09  290.14  13
   4   1   514823.42  254.28   1
  -4  -1  -514702.06  289.66  13
  -4   1  -514659.79  252.49  12
  -4  -1  -514874.98  252.09  12
   4  -1   514277.06  240.85   1
   4  -1   739291.07  596.74  11
  -4  -1  -741691.47  626.59  13
  -4   1  -740170.72  622.51  13
  -4  -1  -740352.13  567.71  12
   4   1   741359.74  571.74   1
   4  -1   741068.94  563.09   1
   4  -1   917305.47  321.67   1
  -4  -1  -916809.66  320.69  12
  -4  -1  -917154.37  368.84  13
   4   1   917428.05  328.10   1
  -4   1  -916728.46  367.28  13
   4  -1   916664.04  340.61  11
   4   1   916811.34  330.47  11
   4  -1  11  343.41   43.79   1
   4   1  11  376.01   45.97   1
  -4  -1 -11  314.74   50.72  13
  -4   1 -11  267.41   48.27  13
   4   1  11  260.77   38.19  11
   4  -1  11  340.37   45.26  11
   4  -1  13 4729.60  180.87   1
   4   1  13 4323.32   96.58   4
  -4  -1 -13 4524.94  106.71   8
  -4   1 -13 4496.26  104.70   8
   4  -1  13 4630.11  106.26  15
  -4   1 -13 4525.90  210.41  13
  -4  -1 -13 4492.42  211.84  13
  -4   1 -13 4617.88  107.79  17
   4   1  13 4797.14  183.38   1
   4   1  13 4652.59  106.01  15
  -4  -1 -13 4626.70  106.76  17
   4  -1  13 4398.00   96.44   4
  -4   1 -15  854.91   44.76  17
   4   1  15  835.16   40.11   4
   4   1  15  836.05   44.15  15
  -4   1 -15  885.50   45.19   8
  -4  -1 -15  882.82   45.88   8
   4   1  15  902.96   82.94   1
   4  -1  15  963.24   85.66   1
   4  -1  15  806.31   39.02   4
  -4   1 -15  742.51   89.97  13
   4  -1  15  883.55   45.38  15
  -4  -1 -15  894.31   44.85  17
  -4  -1 -15  765.97   91.41  13
  -4   1 -17 1023.82   48.40   8
   4  -1  17  943.00   47.43  15
  -4  -1 -17  967.95   48.05   8
   4  -1  17  978.30   43.32   4
   4   1  17 1000.88   44.14   4
  -4  -1 -17  977.91   46.09  17
  -4   1 -17  989.63   47.62  17
   4   1  17  975.05   48.04  15
   4   1  19   98.13   15.04  15
  -4   1 -19   76.66   12.70   8
  -4  -1 -19   87.79   13.53  17
   4   1  19   71.71   11.89   4
   4  -1  19   68.16   14.07  15
  -4  -1 -19   69.12   13.66   8
  -4   1 -19  102.15   14.98  17
   4  -1  19   78.15   12.97   4
   4   1  21 1289.32   41.12  15
  -4   1 -21 1267.88   38.47  17
  -4   1 -21 1365.04   40.91   8
   4  -1  21 1286.70   41.75  15
  -4  -2  22  303.56   17.56  15
   4  -2 -22  394.46   20.89   8
   4   2 -22  341.16   17.99   8
  -4  -2  22  348.72   16.83   4
  -4   2  22  288.33   17.39  15
   4   2 -20 1998.72   60.24  17
  -4   2  20 2234.29   57.59   4
   4  -2 -20 2458.87   69.55   8
   4   2 -20 2258.47   64.70   8
  -4  -2  20 2259.25   60.51   4
  -4  -2  20 2360.68   66.34  10
  -4  -2  20 2161.11   65.48  15
  -4   2  20 2183.30   64.84  15
   4   2 -18  480.52   33.99  17
  -4   2  18  587.44   32.04   4
  -4   2  18  517.18   33.46  10
  -4  -2  18  515.24   35.47  15
  -4  -2  18  512.33   34.53  10
  -4  -2  18  548.57   32.29   4
  -4   2  18  504.57   34.57  15
  -4  -2  16 1930.73   69.27  10
   4   2 -16 1822.48   69.79  17
  -4  -2  16 1904.98   68.87  15
  -4  -2  16 1760.26   60.98   4
  -4   2  16 1880.33   67.64  15
  -4   2  16 1793.36   64.59  10
  -4   2  16 1795.83   59.20   4
   4  -2 -14 2182.96  147.59  13
  -4  -2  14 2200.27   66.26   4
  -4   2  14 2276.58   72.48  15
  -4  -2  14 2262.15   72.33  15
  -4   2  14 2262.43   65.07   4
   4   2 -14 2298.79   76.22  17
   4   2 -14 2241.05  142.37  13
   4   2 -14 2222.13  148.44   1
  -4   2  14 2392.41   72.36  10
  -4  -2  14 2270.81   72.69  10
  -4  -2  12  405.72   48.68   3
  -4  -2  12  364.71   26.00  10
  -4  -2  12  307.40   22.46   4
  -4  -2  12  419.01   28.43  14
   4  -2 -12  323.42   47.85   1
   4   2 -12  357.88   51.27  13
   4  -2 -12  344.05   52.96  13
  -4   2  12  335.21   42.21   3
   4   2 -12  407.30   57.71   1
  -4   2  10 5511.39  166.36   3
  -4   2  10 5423.26  155.42   2
   4  -2 -10 5324.37  191.80  13
   4   2 -10 5469.94  184.56  13
   4   2 -10 5595.24  192.41   1
  -4  -2  10 5459.33  158.11  11
  -4   2   8 1065.97   63.41   3
  -4   2   8 1159.46   61.05   2
   4   2  -8 1220.57   75.70   1
   4  -2  -8 1146.76   76.22  13
   4   2  -8 1165.25   72.87  13
  -4  -2   8 1121.07   61.88  11
  -4   2   621310.62  342.12   3
  -4  -2   622075.63  275.49   2
  -4   2   621849.15  327.92   2
   4   2  -621401.43  359.07   1
   4   2  -621703.41  353.18  13
  -4  -2   621399.98  333.99  11
   4  -2  -622697.94  375.82  13
   4  -2  -621579.94  332.34   1
  -4   2   4 9314.43  178.07   3
  -4   2   4 9260.87  168.23   2
  -4  -2   4 8938.98  122.61   2
   4  -2  -4 8788.55  129.73  12
   4  -2  -4 9549.06  161.95   1
   4   2  -4 9156.64  188.23   1
  -4  -2   4 9225.10  172.43  11
  -4  -2   4 9306.12  119.21  12
  -4   2   2   13.07    7.60   2
   4  -2  -2   47.43    8.96   1
  -4  -2   2   10.03    7.15  11
   4   2  -2   33.17   13.14   1
   4   2   028675.69  397.56   1
  -4   2   028543.82  386.02   2
  -4  -2   029251.91  370.03  12
   4  -2   028673.34  350.80   1
  -4   2   028307.72  376.46   3
  -4  -2  -2 1785.53   61.81  12
   4  -2   2 1717.58   52.00   1
  -4   2  -2 1793.01   56.20   3
   4  -2   4 8232.70  152.64   1
   4   2   4 8193.29  171.68   1
  -4   2  -4 8343.83  139.20   3
  -4  -2  -4 8296.27  167.32  12
  -4  -2  -4 8103.20  194.36  13
  -4   2  -4 8696.13  199.41  13
  -4  -2  -612162.64  267.80  13
  -4  -2  -612614.49  237.13  12
   4   2   612632.49  239.99   1
   4  -2   612406.79  224.08   1
  -4   2  -612340.36  270.57  13
   4  -2   8 5227.35  147.79   1
  -4   2  -8 5328.56  179.81  13
   4  -2   8 5100.40  166.83  11
  -4  -2  -8 4963.84  174.24  13
   4   2   8 5379.02  154.90   1
   4   2   8 5015.52  151.75  11
  -4  -2  -8 5163.37  150.37  12
  -4  -2 -1016817.83  334.59  12
  -4   2 -1016823.98  384.24  13
   4  -2  1016678.02  355.24  11
   4  -2  1017698.60  339.32   1
  -4  -2 -1017689.54  393.69  13
   4   2  1016715.38  328.42  11
   4   2  1018017.69  351.32   1
   4   2  12 5559.31  191.35   1
  -4   2 -12 5378.23  115.18  17
   4   2  12 5046.26  102.63   4
   4  -2  12 5554.07  186.84   1
  -4   2 -12 5050.44  212.97  13
  -4  -2 -12 5227.22  218.77  13
   4  -2  12 5045.03  188.57  11
  -4  -2 -12 5046.60  112.31   8
  -4   2 -14 1257.78   54.12  17
  -4  -2 -14 1194.48   53.32   8
   4  -2  14 1219.19   47.11   4
   4   2  14 1299.02   97.45   1
   4   2  14 1237.80   52.27  15
   4   2  14 1204.62   47.57   4
   4  -2  14 1251.17   94.42   1
  -4  -2 -14 1223.86   51.28  17
  -4   2 -14 1166.41  109.73  13
  -4  -2 -14 1140.19  109.85  13
  -4   2 -14 1218.90   51.30   8
   4  -2  14 1261.85   53.75  15
   4  -2  16  200.94   23.28  15
  -4   2 -16  218.08   23.43  17
  -4  -2 -16  209.22   22.46  17
   4  -2  16  200.04   20.32   4
  -4  -2 -16  218.53   23.91   8
   4   2  16  245.61   25.27  15
  -4   2 -16  202.00   21.50   8
   4   2  16  224.82   21.27   4
  -4  -2 -18  347.77   24.86  17
  -4   2 -18  379.14   28.65  17
  -4   2 -18  377.11   27.57   8
   4  -2  18  386.71   25.96   4
   4  -2  18  339.21   28.55  15
  -4  -2 -18  420.70   31.63   8
   4   2  18  337.60   27.41  15
   4   2  18  428.19   27.70   4
   4  -2  20 1744.89   55.16  15
   4  -2  20 1769.64   50.28   4
  -4   2 -20 1752.89   51.92   8
  -4  -2 -20 1811.47   57.31   8
   4   2  20 1727.93   53.94  15
  -4   2 -20 1755.30   53.78  17
  -4  -2 -22   67.65    8.45   8
   4   3 -21  231.47   17.64  17
  -4   3  21  227.82   18.65  15
  -4  -3  21  280.66   18.02   4
   4  -3 -21  290.37   21.04   8
  -4  -3  21  226.19   18.21  15
   4   3 -21  257.23   17.73   8
  -4  -3  21  246.62   18.84  10
  -4   3  19  592.04   30.12   4
   4   3 -19  609.11   35.82  17
  -4   3  19  625.65   33.13  10
  -4  -3  19  624.84   36.58  15
  -4  -3  19  594.53   32.00   4
  -4  -3  19  680.06   36.69  10
  -4   3  19  599.83   35.29  15
   4   3 -17 2653.29   85.59  17
  -4   3  17 2827.22   74.66   4
  -4  -3  17 2786.94   78.07   4
  -4  -3  17 2714.77   84.16  15
  -4   3  17 2610.96   81.65  15
  -4  -3  17 2828.68   84.62  10
  -4   3  17 2734.40   79.75  10
  -4   3  15  169.71   21.19  15
  -4  -3  15  122.61   18.36  15
  -4   3  15  102.22   13.84   4
   4   3 -15   87.31   28.47  13
   4  -3 -15  119.36   41.80  13
   4   3 -15  148.44   20.99  17
  -4  -3  15   98.49   15.01   4
  -4   3  15  158.00   19.44  10
  -4  -3  15  153.36   20.01  10
   4   3 -15  101.25   38.08   1
  -4   3  13 6803.18  131.88  10
  -4  -3  13 7261.33  220.24   3
   4  -3 -13 6620.83  254.09  13
  -4   3  13 7074.43  136.69  15
  -4  -3  13 6917.40  139.27  14
  -4  -3  13 6460.99  126.46   4
   4   3 -13 6529.05  235.89  13
  -4   3  13 6648.70  122.84   4
   4   3 -13 6901.67  257.68   1
  -4  -3  13 6958.89  136.28  15
  -4  -3  13 6975.18  137.43  10
   4   3 -13 6864.33  142.17  17
  -4   3  11 3484.98  132.80   2
   4  -3 -11 3093.79  154.28  13
  -4  -3  11 3288.72  130.08  11
   4   3 -11 3400.70  160.53   1
   4   3 -11 3169.97  144.14  13
  -4   3  11 3489.93  137.02   3
  -4   3   9 8248.08  204.22   3
  -4   3   9 8298.41  197.27   2
   4   3  -9 8020.73  228.14   1
  -4  -3   9 8244.83  200.07  11
   4   3  -9 8169.36  215.87  13
   4  -3  -9 8282.28  233.92  13
  -4   3   721421.34  352.39   3
  -4   3   721713.59  343.91   2
   4   3  -721164.44  357.51  13
   4  -3  -721691.78  386.68  13
   4   3  -720956.52  375.19   1
  -4  -3   720845.23  344.90  11
   4  -3  -5 1065.10   63.18  13
  -4   3   5 1105.30   57.56   3
  -4  -3   5 1006.23   25.87  12
   4  -3  -5 1076.93   46.55   1
  -4   3   5  972.05   51.35   2
   4   3  -5 1019.83   54.31  13
   4  -3  -5 1024.15   31.89  12
   4   3  -5  990.86   59.49   1
  -4  -3   5  982.81   52.71  11
  -4   3   314031.67  237.38   3
  -4  -3   314081.77  196.45  12
  -4   3   314340.69  233.79   2
  -4  -3   314363.06  233.92  11
   4   3  -314534.30  256.04   1
   4  -3  -314292.83  197.04   1
  -4  -3   123666.84  335.58  11
  -4   3   124123.50  342.60   2
   4  -3  -124063.11  283.54   1
  -4  -3   124208.39  319.04  12
   4   3  -124311.74  360.79   1
  -4   3   124421.57  340.67   3
  -4  -3  -118487.10  267.79  12
   4  -3   117674.78  230.86   1
   4   3   118411.61  290.42   1
  -4   3  -118373.92  268.37   3
  -4  -3  -325134.24  357.84  12
   4   3   324483.53  369.77   1
   4  -3   324675.79  326.04   1
  -4   3  -325107.18  339.40   3
  -4  -3  -324520.55  388.55  13
   4  -3   5  301.07   26.50   1
   4   3   5  274.07   30.77   1
  -4   3  -5  270.25   34.21  13
  -4  -3  -5  244.97   34.19  13
  -4  -3  -5  286.38   29.47  12
   4  -3   717673.99  297.37   1
  -4   3  -717358.03  351.44  13
  -4  -3  -717278.18  348.46  13
   4   3   718251.56  321.34   1
  -4  -3  -718160.52  315.74  12
   4  -3   717002.82  339.71  11
   4  -3   9 2473.44  102.49   1
  -4  -3  -9 2401.97  124.81  13
  -4   3  -9 2334.16  121.79  13
  -4  -3  -9 2388.01  105.39  12
   4   3   9 2375.67  100.92  11
   4  -3   9 2324.63  115.60  11
   4   3   9 2491.06  109.74   1
   4   3  11 3035.37  135.63   1
   4  -3  11 2793.76  123.87   1
  -4  -3 -11 2768.97  124.84  12
   4  -3  11 2695.44  133.74  11
  -4  -3 -11 2739.98  149.86  13
  -4   3 -11 2669.85  144.77  13
  -4   3 -13 6257.95  130.86  17
  -4  -3 -13 6051.12  250.15  13
   4   3  13 6455.04  218.24   1
   4   3  13 6049.60  125.82  15
  -4   3 -13 5940.74  123.11   8
  -4  -3 -13 6186.35  130.64   8
   4  -3  13 6019.60  127.15  15
   4  -3  13 5814.70  114.55   4
   4   3  13 5915.42  117.59   4
   4  -3  13 6413.26  213.14   1
  -4   3 -13 5599.73  234.61  13
   4  -3  13 5781.54  214.22  11
   4   3  15  235.31   42.28   1
   4   3  15  205.26   22.37  15
   4   3  15  222.60   21.53   4
  -4   3 -15  208.91   24.16  17
  -4  -3 -15  194.19   22.84   8
   4  -3  15  189.29   22.19  15
  -4   3 -15  218.31   21.87   8
  -4   3 -15  252.53   51.68  13
   4  -3  15  267.94   45.32   1
   4  -3  15  233.59   20.91   4
  -4   3 -17 2512.98   79.33  17
  -4   3 -17 2584.14   76.21   8
   4   3  17 2568.15   73.16   4
   4  -3  17 2515.86   79.87  15
   4  -3  17 2564.93   72.04   4
   4   3  17 2522.35   78.75  15
  -4  -3 -17 2560.79   81.99   8
  -4   3 -19 1015.79   43.99  17
   4  -3  19 1008.46   44.58  15
  -4  -3 -19 1046.03   46.68   8
   4  -3  19 1038.76   40.16   4
  -4   3 -19  988.73   40.60   8
   4   3  19  933.21   42.11  15
  -4  -3 -21  288.62   19.99   8
   4  -3  21  255.41   18.25  15
   4   3  21  232.08   16.47  15
  -4   3 -21  243.92   17.00  17
  -4   4  22    6.10    4.61  15
   4  -4 -22    3.04    4.47   8
  -4  -4  22    7.44    4.06   4
  -4  -4  20  631.44   30.26   4
  -4   4  20  615.14   32.62  15
  -4  -4  20  558.32   31.44  15
   4  -4 -20  650.16   34.05   8
   4   4 -20  632.30   30.26   8
   4   4 -20  536.37   30.33  17
  -4  -4  20  651.53   33.07  10
   4   4 -18    0.54    9.30  17
  -4   4  18   30.83   15.88  15
  -4  -4  18   -4.22   10.42  15
  -4   4  18    7.15    5.74   4
  -4  -4  18   19.55    9.59   4
  -4   4  18   14.19    9.53  10
  -4  -4  18    4.94    9.21  10
   4   4 -16 3289.68   97.44  17
  -4  -4  16 3424.05   95.67  15
  -4   4  16 3329.22   82.45   4
  -4  -4  16 3337.13   88.08   4
  -4   4  16 3425.58   93.96  15
  -4   4  16 3286.93   88.45  10
  -4  -4  16 3462.41   95.39  10
  -4  -4  14 2889.30   84.46  15
   4   4 -14 2942.44   88.68  17
  -4   4  14 2803.35   82.05  15
  -4  -4  14 2888.23   85.26  14
  -4  -4  14 2909.54   78.81   4
  -4  -4  14 2928.59   84.88  10
   4   4 -14 2718.56  152.14  13
   4  -4 -14 2780.46  169.83  13
   4   4 -14 3108.62  178.28   1
  -4   4  14 2898.44   73.55   4
  -4   4  14 2907.46   79.88  10
   4  -4 -12 3775.33  182.15  13
  -4  -4  12 3366.84   82.08   4
   4   4 -12 3570.84  160.02  13
  -4  -4  12 3599.79   89.23  15
  -4   4  12 3397.80  143.02   2
  -4   4  12 3728.63   89.64  15
   4   4 -12 3695.77   94.49  17
   4   4 -12 3451.51  172.64   1
  -4  -4  12 3530.33  145.29  11
  -4  -4  12 3564.86   89.26  10
  -4   4  12 3446.01  142.71   3
  -4  -4  12 3709.99   92.40  14
  -4   4  1023071.50  407.54   2
   4   4 -1023177.64  427.47  13
   4  -4 -1023420.90  464.87  13
  -4   4  1023924.53  419.02   3
   4   4 -1022838.86  460.23   1
  -4  -4  1022439.80  409.80  11
   4  -4  -8 9685.66  249.52  13
  -4   4   8 9954.09  219.28   2
   4   4  -8 9642.62  246.09   1
  -4  -4   8 9541.51  218.40  11
   4   4  -8 9383.06  219.84  13
  -4   4   810115.85  226.56   3
   4   4  -6  127.79   24.26   1
  -4   4   6  134.40   23.52   3
   4   4  -6  137.16   21.98  13
  -4   4   6  135.19   22.70   2
   4  -4  -6  143.10   26.70  13
  -4  -4   6  126.32   21.51  11
   4  -4  -6  118.20   17.36   1
   4   4  -4  107.13   22.13   1
  -4   4   4  137.77   21.37   3
  -4   4   4  140.45   20.32   2
   4   4  -4  134.94   18.59  13
   4  -4  -4  167.67   17.81  12
  -4  -4   4   98.04   11.97  12
   4  -4  -4  167.95   14.17   1
  -4  -4   4  119.46   18.90  11
  -4   4   220797.25  317.44   2
  -4  -4   221148.78  290.40  12
  -4  -4   221649.39  314.78  11
   4   4  -220941.75  339.13   1
  -4   4   220749.72  319.99   3
   4   4   075751.35  949.27   1
  -4   4   079630.11  934.95   2
   4  -4   076818.57  841.71   1
  -4  -4   079539.74  911.96  12
  -4   4   077959.38  926.88   3
   4   4   2 8218.03  179.39   1
  -4  -4  -2 8123.97  162.12  12
  -4   4  -2 8495.77  162.23   3
   4  -4   2 8214.86  128.64   1
   4  -4   415670.30  238.03   1
  -4  -4  -415839.75  296.35  13
  -4  -4  -416415.30  271.56  12
   4   4   416265.43  284.74   1
  -4   4  -614216.77  291.75  13
   4  -4   613512.04  234.36   1
  -4  -4  -613490.34  287.38  13
   4   4   613745.79  265.71   1
  -4  -4  -613780.24  259.02  12
   4  -4   613488.44  285.99  11
   4  -4   8  613.05   47.44   1
  -4   4  -8  602.93   59.35  13
  -4  -4  -8  624.46   60.73  13
   4   4   8  748.56   57.51   1
  -4  -4  -8  647.46   52.62  12
   4  -4   8  632.42   59.53  11
  -4  -4 -10 2931.34  124.76  12
   4  -4  10 2938.40  119.47   1
  -4   4 -10 2892.07  142.97  13
  -4  -4 -10 2932.39  147.42  13
   4  -4  10 2734.42  133.29  11
   4   4  10 2892.59  126.97   1
  -4   4 -12  821.99   41.82  17
  -4  -4 -12  797.35   69.51  12
   4   4  12  784.93   39.05  15
  -4  -4 -12  768.97   40.48   8
   4  -4  12  791.63   40.03  15
   4  -4  12  817.87   69.61   1
  -4   4 -12  641.51   72.61  13
  -4  -4 -12  732.81   81.69  13
   4   4  12  777.46   71.66   1
   4   4  12  799.25   36.81   4
   4  -4  12  664.05   70.28  11
   4  -4  12  793.61   35.05   4
   4   4  14 8271.87  149.33   4
   4   4  14 8653.94  265.66   1
   4   4  14 8378.23  159.22  15
  -4   4 -14 8377.69  154.09   8
  -4  -4 -14 8540.73  165.36   8
  -4  -4 -14 8056.17  304.58  13
  -4   4 -14 7762.03  287.34  13
   4  -4  14 9095.66  266.57   1
   4  -4  14 8049.47  146.32   4
   4  -4  14 7986.13  266.61  11
  -4   4 -14 8599.97  164.08  17
   4  -4  14 8337.98  161.87  15
   4   4  16 4661.32  111.53  15
  -4   4 -16 4571.68  113.72  17
   4   4  16 4596.92  104.54   4
  -4  -4 -16 4661.20  116.66   8
   4  -4  16 4759.17  115.16  15
   4  -4  16 4427.62  100.65   4
   4   4  16 4744.35  108.09   6
  -4   4 -16 4455.48  104.58   8
   4  -4  18   68.17   14.36  15
  -4   4 -18   57.44   14.09  17
   4   4  18   35.86   10.79  15
  -4   4 -18   58.03   11.88   8
  -4  -4 -18   37.78   12.68   8
   4  -4  18   51.95   10.59   4
  -4   4 -20  663.37   31.95  17
   4  -4  20  687.59   28.59   4
  -4  -4 -20  681.99   34.10   8
   4   4  20  605.53   30.30  15
   4  -4  20  608.67   31.24  15
  -4  -4 -22   31.13    6.36   8
  -4   5  21  698.53   30.45  15
  -4  -5  21  691.54   30.01  15
   4   5 -21  744.58   26.80   8
   4  -5 -21  854.07   34.16   8
  -4  -5  21  798.64   29.96   4
   4   5 -21  708.82   29.76  17
  -4  -5  21  798.39   31.85  10
  -4   5  19    6.21    5.09   4
  -4  -5  19   16.55    9.78  15
   4   5 -19   10.87    9.12  17
  -4   5  19   19.27   10.70  15
  -4  -5  19   10.34    7.75   4
   4  -5 -19   14.99    9.67   8
  -4  -5  19   12.07   10.42  10
   4   5 -17  135.99   20.48  17
  -4   5  17  149.47   19.50  15
  -4  -5  17  118.90   18.46  15
  -4  -5  17  158.29   18.71   4
  -4   5  17  143.19   15.52   4
  -4   5  17  143.61   18.00  10
  -4  -5  17  152.87   20.66  10
   4   5 -15 2451.32   81.95  17
  -4  -5  15 2284.42   75.79  10
  -4  -5  15 2195.46   70.18   4
  -4   5  15 2347.70   75.47  15
  -4   5  15 2274.12   64.53   4
  -4  -5  15 2326.87   76.89  15
  -4   5  15 2286.03   70.17  10
   4   5 -1318166.45  276.52  17
  -4   5  1318652.97  396.72   2
  -4   5  1317253.91  247.55   4
  -4  -5  1317544.14  260.39   4
  -4  -5  1317714.37  388.62  11
  -4   5  1318475.47  269.74  15
  -4  -5  1318132.22  270.66  10
   4   5 -1318391.37  456.17   1
  -4  -5  1318093.97  271.14  15
  -4  -5  1318094.31  272.21  14
   4   5 -1318106.50  408.47  13
   4  -5 -1318427.27  457.40  13
  -4   5  1114676.56  321.17   2
   4   5 -1114393.15  365.14   1
  -4  -5  1113714.70  315.70  11
   4  -5 -1113421.89  356.90  13
   4   5 -1113711.46  319.14  13
  -4   5  1114865.25  318.20   3
  -4   5   9  153.90   26.92   3
   4  -5  -9  289.45   42.82  13
  -4   5   9  156.17   28.07   2
   4   5  -9  270.05   34.66  13
  -4  -5   9  197.29   31.43  11
   4   5  -9  159.30   33.89   1
  -4   5   7 8404.37  199.68   2
   4  -5  -7 8632.89  224.02  13
   4   5  -7 8224.92  188.31  13
   4   5  -7 8317.66  219.69   1
  -4  -5   7 8301.50  199.48  11
  -4   5   7 8373.21  202.40   3
   4   5  -5   22.86   15.81   1
  -4   5   5   47.63   16.00   3
  -4   5   5   14.87   11.23   2
   4  -5  -5   27.29   16.13  13
   4  -5  -5   45.87   11.22  12
   4   5  -5   22.69    9.94  13
  -4  -5   5   22.35    7.64  12
  -4  -5   5   55.30   15.93  11
   4  -5  -5   19.78    6.22   1
  -4   5   316977.54  280.00   2
  -4  -5   316308.37  245.48  12
  -4  -5   316505.33  274.37  11
   4   5  -316348.64  299.02   1
  -4   5   316445.61  281.55   3
  -4   5   1  164.64   22.70   2
   4   5  -1  205.38   27.12   1
  -4   5   1  189.06   24.45   3
  -4  -5   1  175.00   21.46  11
  -4  -5   1  182.54   20.72  12
   4   5   163145.70  798.36   1
  -4   5  -164457.97  786.49   2
  -4  -5  -164381.02  768.05  12
  -4   5  -164032.85  776.76   3
  -4  -5  -366842.71  836.40  12
   4   5   366596.66  859.57   1
   4  -5   367296.02  778.21   1
  -4  -5  -365781.76  854.36  13
  -4   5  -369100.29  830.35   3
   4   5   512476.81  253.12   1
   4  -5   513122.15  214.86   1
  -4   5  -512598.38  261.80  13
   4  -5   512406.35  268.63  11
  -4  -5  -512297.97  263.62  13
  -4  -5  -512794.56  245.68  12
  -4   5  -7 1583.97   91.02  13
  -4  -5  -7 1709.07   83.84  12
   4  -5   7 1650.97   72.16   1
  -4  -5  -7 1547.66   91.27  13
   4   5   7 1713.97   86.24   1
   4  -5   7 1570.34   92.30  11
   4  -5   9   91.86   26.98  11
  -4  -5  -9  114.90   25.02  12
   4   5   9  127.49   26.62   1
  -4   5  -9  145.61   30.80  13
  -4  -5  -9  112.96   28.30  13
   4  -5   9  133.36   25.13   1
   4  -5  11 6957.74  203.03   1
  -4   5 -11 6518.78  231.23  13
  -4  -5 -11 6602.77  240.64  13
   4  -5  11 6601.47  225.65  11
  -4  -5 -11 6740.41  208.93  12
   4   5  11 6978.49  216.29   1
  -4  -5 -13 5776.66  204.06  12
   4   5  13 5759.04  208.46   1
   4  -5  13 5627.97  198.63   1
  -4   5 -13 5894.10  126.53  17
   4   5  13 5546.91  113.72   4
   4  -5  13 5388.08  109.46   4
   4   5  13 5616.91  120.63  15
  -4  -5 -13 5562.27  125.74   8
   4  -5  13 5753.20  125.48  15
  -4   5 -13 5101.65  221.58  13
  -4  -5 -13 5506.35  239.27  13
   4  -5  13 5414.74  215.88  11
  -4  -5 -15 1204.07   55.82   8
   4   5  15 1124.33   47.74   4
   4   5  15 1053.91   49.42  15
   4  -5  15 1167.89   46.55   4
  -4   5 -15 1107.24   51.94  17
   4   5  15 1133.42   49.41   6
   4  -5  15 1030.84   50.80  15
  -4   5 -17 4370.38  108.49  17
   4   5  17 4192.68  103.80  15
  -4  -5 -17 4482.15  111.77   8
   4  -5  17 4297.53  108.29  15
   4  -5  17 4432.21   97.66   4
   4   5  17 4472.34  101.97   6
  -4   5 -19 2111.94   64.21  17
  -4  -5 -19 2055.12   65.40   8
   4  -5  19 1987.87   54.63   4
   4  -5  19 1929.65   62.57  15
   4   5  19 1918.53   59.98  15
  -4   5 -21    4.18    5.48  17
   4   5  21   -2.38    4.73  15
   4  -5  21   20.09    6.48  15
  -4  -5 -21   16.18    6.73   8
   4   6 -20  231.89   16.15   8
   4   6 -20  220.10   19.27  17
  -4  -6  20  252.51   18.72   4
   4  -6 -20  251.99   20.81   8
  -4  -6  20  220.76   19.25  15
  -4  -6  20  242.18   19.57  10
  -4   6  20  228.04   19.08  15
   4   6 -18   76.39   15.01  17
  -4   6  18   54.69   12.38  15
  -4  -6  18   64.87   14.02  15
  -4   6  18   49.08    9.55   4
  -4  -6  18   69.79   12.87   4
  -4  -6  18   67.85   13.64  10
  -4   6  16 3616.17   83.64   4
  -4  -6  16 3703.36   94.11   4
  -4   6  16 3571.38   96.60  15
  -4  -6  16 3762.79  101.14  15
  -4  -6  16 3607.59   97.79  10
   4   6 -16 3682.98  102.87  17
   4   6 -14 2219.23   76.64  17
  -4   6  14 2117.13   71.02  15
  -4   6  14 2117.92   60.92   4
  -4  -6  14 2129.66   72.83  15
  -4  -6  14 2215.33   69.59   4
   4  -6 -14 2274.24  155.64  13
  -4  -6  14 2179.21   72.41  14
   4   6 -14 2353.25  158.05   1
  -4  -6  14 1941.02  120.60  11
  -4  -6  14 2165.43   72.23  10
   4   6 -12 4338.89  104.63  17
   4   6 -12 4022.75  192.58   1
  -4  -6  12 3890.80   93.41   4
  -4   6  12 4194.56   98.91  15
   4  -6 -12 4189.58  196.94  13
  -4   6  12 3879.47  163.71   2
  -4  -6  12 4243.56  101.08  15
  -4  -6  12 3942.74  166.11  11
  -4  -6  12 4171.48   99.47  10
  -4  -6  12 4279.76  102.26  14
  -4   6  1034700.19  567.25   2
   4   6 -1035184.36  554.18  13
   4   6 -1034163.67  617.81   1
  -4  -6  1032999.59  561.68  11
  -4   6  1034626.59  560.88   3
   4  -6 -1034616.08  618.26  13
  -4   6   826096.44  435.69   3
   4  -6  -825422.69  465.81  13
   4   6  -824632.62  402.96  13
  -4  -6   824361.96  426.06  11
  -4   6   825333.77  431.77   2
   4   6  -824646.04  461.51   1
  -4   6   6  603.38   48.60   2
   4  -6  -6  528.17   50.57  13
   4   6  -6  504.80   37.54  13
   4  -6  -6  569.39   36.93  12
   4   6  -6  498.70   50.30   1
  -4  -6   6  523.56   45.97  11
  -4   6   6  525.24   46.54   3
   4   6  -4   65.46   17.78   1
   4  -6  -4  113.91   19.30  12
  -4   6   4  104.80   21.67   2
   4   6  -4  110.02   15.85  13
  -4   6   4  123.25   23.01   3
   4  -6  -4   81.84   21.81  13
  -4  -6   4   97.41   14.98  12
  -4  -6   4  101.28   20.38  11
  -4  -6   225114.67  360.63  12
  -4   6   225063.89  385.51   2
  -4  -6   225375.83  375.21  11
  -4   6   225591.02  390.72   3
   4   6  -225283.33  408.73   1
   4   6   070448.36  917.34   1
  -4  -6   072276.68  873.83  11
  -4   6   072124.01  899.10   2
  -4  -6   072352.28  881.52  12
  -4   6   073173.11  899.96   3
  -4   6  -2 2879.63  100.37   2
   4  -6   2 2692.70   58.93   1
  -4  -6  -2 2592.88   91.04  12
  -4   6  -2 2725.65   94.41   3
   4   6   2 2757.54  104.50   1
   4  -6   410403.84  236.27  11
  -4  -6  -410297.84  225.51  13
   4  -6   410342.01  174.66   1
  -4  -6  -410607.58  216.50  12
   4   6   410657.62  229.22   1
   4  -6   610276.04  194.94   1
   4   6   610207.14  232.80   1
  -4  -6  -6 9824.38  239.77  13
  -4  -6  -610227.66  225.81  12
   4  -6   6 9861.05  245.85  11
   4   6   8 1028.66   71.48   1
   4  -6   8  967.59   75.95  11
  -4   6  -8  960.07   73.78  13
   4  -6   8  973.09   59.25   1
  -4  -6  -8  924.94   66.06  12
  -4  -6  -8  862.25   72.43  13
  -4  -6 -10  906.37   71.90  12
   4  -6  10  909.40   65.32   1
  -4   6 -10  861.22   76.44  13
  -4  -6 -10  815.38   78.16  13
   4  -6  10  812.06   75.62  11
   4   6  10  917.44   72.56   1
  -4   6 -12 2294.87   72.75  17
  -4  -6 -12 2244.37  122.37  12
   4   6  12 2300.66   66.12   4
   4   6  12 2251.55   69.14  15
  -4   6 -12 2160.76  133.63  13
  -4  -6 -12 2203.93  143.97  13
   4  -6  12 2234.39   61.90   4
   4  -6  12 2267.56  116.85   1
  -4  -6 -12 2277.38   73.99   8
   4  -6  12 2049.73  129.52  11
   4  -6  12 2227.59   72.65  15
   4   6  12 2637.25  135.70   1
   4   6  1410928.15  306.16   1
  -4   6 -1410535.09  189.64  17
   4   6  1410365.74  175.82   4
   4   6  1410317.50  183.21  15
  -4  -6 -1410462.26  192.43   8
   4  -6  1410368.19  188.40  15
   4  -6  1410116.51  169.45   4
  -4   6 -14 9581.47  315.69  13
  -4  -6 -14 9765.99  339.68  13
   4  -6  1411221.91  298.38   1
   4  -6  14 9737.17  306.94  11
  -4   6 -16 7365.15  150.46  17
   4  -6  16 7249.92  150.34  15
   4   6  16 7085.37  144.49  15
   4  -6  16 7215.97  134.13   4
  -4  -6 -16 7356.61  153.55   8
   4   6  16 7341.16  142.59   6
   4   6  18   99.56   15.49  15
   4  -6  18  114.60   17.43  15
  -4  -6 -18   90.03   16.07   8
   4  -6  18   90.48   12.45   4
   4   6  18   88.66   13.46   6
  -4   6 -18   91.41   16.03  17
  -4  -6 -20  434.92   26.20   8
   4   6  20  403.96   23.02  15
   4  -6  20  415.34   20.39   4
   4  -6  20  393.84   24.40  15
  -4   6 -20  417.02   24.43  17
  -4   7  21  404.13   21.73  15
  -4  -7  21  392.44   20.77  15
   4  -7 -21  500.91   23.77   8
  -4  -7  21  517.26   22.37   4
   4   7 -21  448.78   22.73  17
   4   7 -19   42.37   11.59  17
  -4  -7  19   38.73   10.74  15
  -4  -7  19   55.16   10.92   4
   4  -7 -19   41.48   10.98   8
  -4  -7  19   33.73   10.04  10
  -4   7  19   33.84   10.51  15
   4   7 -17  234.47   24.70  17
  -4  -7  17  231.15   23.33  10
  -4  -7  17  235.21   25.03  15
  -4   7  17  232.35   23.72  15
  -4  -7  17  238.82   22.29   4
  -4   7  15 1738.96   64.34  15
  -4  -7  15 1615.31   64.26  15
  -4  -7  15 1710.83   62.75  14
  -4  -7  15 1741.64   62.17   4
  -4  -7  15 1671.76   63.84  10
  -4   7  15 1637.47   52.35   4
   4   7 -15 1722.21   67.23  17
   4  -7 -1312041.17  367.45  13
  -4   7  1312313.40  205.11  15
  -4  -7  1312332.86  209.12  15
   4   7 -1312346.84  211.77  17
  -4  -7  1312223.14  200.78   4
  -4   7  1312571.76  329.75   2
  -4  -7  1312195.97  206.76  14
   4   7 -1312513.83  371.90   1
  -4  -7  1312274.59  204.80  10
  -4   7  1110697.09  282.75   2
  -4   7  1110262.88  174.26  15
  -4  -7  1110213.66  176.63  14
   4   7 -1110050.46  177.19  17
   4  -7 -11 9971.33  304.75  13
   4   7 -1110751.42  316.10   1
  -4  -7  11 9761.66  271.81  11
  -4  -7  1110041.13  173.00  10
  -4   7  1110952.86  272.71   3
  -4  -7  1110156.49  176.71  15
  -4  -7  1110240.54  171.09   4
   4   7  -9  378.84   52.30   1
  -4  -7   9  409.98   47.32  11
  -4   7   9  373.38   45.70   2
   4  -7  -9  426.22   55.38  13
  -4   7   9  380.82   45.80   3
  -4   7   7 5368.56  167.06   2
   4  -7  -7 5445.77  179.96  13
   4   7  -7 5480.85  183.44   1
  -4  -7   7 5605.54  168.78  11
  -4   7   7 5640.21  170.67   3
  -4   7   5 1263.37   72.07   2
  -4   7   5 1344.36   74.82   3
   4  -7  -5 1260.41   74.86  13
   4  -7  -5 1408.90   67.60  12
  -4  -7   5 1329.03   59.18  12
  -4  -7   5 1344.62   73.23  11
   4   7  -5 1225.43   79.05   1
   4   7  -5 1339.45   54.76  13
  -4  -7   311395.61  227.07  11
  -4   7   311457.57  233.40   2
   4   7  -311275.04  172.75  13
  -4  -7   311316.20  210.55  12
   4   7  -310975.66  247.87   1
  -4   7   311159.77  233.29   3
  -4  -7   1  735.99   46.34  11
  -4   7   1  696.98   49.79   3
  -4   7   1  665.13   48.95   2
  -4  -7   1  788.63   48.17  12
   4   7  -1  677.42   28.43   2
   4   7  -1  774.75   56.59   1
   4   7   127865.04  440.63   1
  -4   7  -127441.71  424.24   2
  -4  -7  -127243.41  411.47  12
   4  -7   127469.22  421.43  11
  -4   7  -128198.11  424.36   3
  -4  -7  -335059.21  517.58  13
   4   7   336219.37  550.64   1
  -4  -7  -336685.76  529.22  12
   4  -7   336781.50  551.45  11
   4  -7   338191.97  458.55   1
  -4   7  -338806.11  534.88   3
   4   7   512297.52  264.80   1
  -4  -7  -511780.35  257.49  13
   4  -7   512316.76  209.38   1
  -4  -7  -511865.58  249.05  12
   4  -7   512013.88  273.35  11
  -4  -7  -7  237.58   36.39  13
   4  -7   7  245.13   28.42   1
   4   7   7  233.47   34.78   1
  -4  -7  -7  227.98   32.93  12
   4  -7   7  275.85   40.92  11
   4  -7   9  127.91   32.20  11
   4   7   9  148.59   29.45   1
  -4  -7  -9  163.13   35.06  13
  -4  -7  -9   93.74   24.06  12
  -4   7  -9  131.80   30.41  13
   4   7  11 7522.19  140.63  15
  -4  -7 -11 7359.01  145.88   8
   4  -7  11 7521.02  146.60  15
  -4  -7 -11 7387.71  258.07  13
  -4  -7 -11 7386.58  229.77  12
   4  -7  11 7354.42  211.80   1
   4  -7  11 6892.25  243.57  11
   4   7  11 7715.86  234.89   1
  -4   7 -11 6859.46  234.46  13
  -4   7 -11 7552.45  144.15  17
   4   7  13 5019.56  197.40   1
  -4   7 -13 4526.56  201.87  13
   4  -7  13 4844.30  101.46   4
  -4  -7 -13 4920.56  119.43   8
   4   7  13 4879.52  112.15  15
   4  -7  13 5012.28  118.77  15
  -4  -7 -13 4927.12  227.07  13
   4  -7  13 4706.12  206.11  11
   4  -7  13 5134.89  188.07   1
  -4   7 -13 5321.13  119.80  17
  -4   7 -15  540.43   36.32  17
   4   7  15  508.65   34.14  15
  -4  -7 -15  592.68   38.90   8
   4  -7  15  602.35   38.83  15
   4  -7  15  607.20   32.69   4
   4   7  15  685.13   38.25   6
  -4   7 -17 3049.57   84.96  17
   4   7  17 2786.83   80.59  15
   4  -7  17 2846.18   84.83  15
   4  -7  17 3007.21   74.12   4
  -4  -7 -17 2979.35   87.20   8
   4   7  17 3008.56   80.37   6
  -4   7 -19 1551.45   52.21  17
   4   7  19 1484.70   49.35  15
   4  -7  19 1512.06   43.72   4
   4  -7  19 1511.60   52.62  15
   4   7  19 1500.62   45.90   6
  -4  -7 -19 1659.72   55.80   8
  -4  -7 -21   10.65    5.57   8
  -4   7 -21    3.61    5.21  17
   4  -7  21   -6.58    5.21  15
  -4   8  20  542.53   27.58  15
  -4  -8  20  546.79   27.74  15
   4  -8 -20  575.76   27.63   8
  -4  -8  20  653.24   28.19   4
   4   8 -20  604.29   29.24  17
  -4  -8  20  564.90   26.89  10
   4   8 -18   54.97   13.56  17
  -4  -8  18   84.69   14.09   4
  -4   8  18   57.34   13.06  15
   4  -8 -18   64.81   13.13   8
  -4  -8  18   54.53   12.57  15
  -4  -8  18   81.89   13.75  10
   4   8 -16 2440.87   79.39  17
  -4   8  16 2216.81   74.08  15
  -4  -8  16 2342.12   78.11  15
  -4  -8  16 2355.67   74.60  10
  -4  -8  16 2318.48   71.95   4
  -4  -8  14 1873.08   66.34  10
  -4  -8  14 1840.10   68.63  15
  -4  -8  14 1811.37   64.60  14
  -4  -8  14 1885.43   64.71   4
  -4   8  14 1886.38   67.09  15
   4   8 -14 1840.85   69.41  17
   4   8 -12 1491.68   58.90  17
  -4   8  12 1480.90   57.19  15
  -4   8  12 1342.42   99.85   2
  -4  -8  12 1430.59   55.11  10
  -4  -8  12 1523.76   59.44  15
  -4  -8  12 1459.11   54.75   4
  -4  -8  12 1486.27   56.99  14
   4  -8 -12 1516.29  119.46  13
   4   8 -12 1500.17  118.56   1
  -4  -8  12 1346.46  100.27  11
   4   8 -1013047.88  206.79  17
  -4  -8  1012360.71  199.47   4
  -4   8  1013194.07  316.85   2
   4  -8 -1012311.39  335.96  13
   4   8 -1013224.15  347.29   1
  -4  -8  1012213.53  307.65  11
  -4   8  1013350.65  205.89  15
  -4   8  1012892.64  303.34   3
  -4  -8  1012769.62  200.60  10
   4  -8  -8 4148.85  165.97  13
  -4   8   8 4518.88  161.56   2
   4   8  -8 4707.85  180.24   1
  -4  -8   8 4118.16  154.00  11
  -4   8   8 4340.57  157.21   3
   4  -8  -6 3244.99  131.47  13
  -4   8   6 3049.22  123.75   2
   4   8  -6 3132.65  136.06   1
   4  -8  -6 3367.76  113.68  12
  -4  -8   6 3152.38  101.14  12
  -4  -8   6 3264.76  125.26  11
  -4   8   6 3341.30  128.97   3
  -4  -8   4  328.41   37.19  11
  -4   8   4  321.60   38.76   3
  -4   8   4  341.69   38.49   2
   4  -8  -4  314.95   37.43  13
   4  -8  -4  418.36   41.34  12
  -4  -8   4  332.65   32.16  12
   4   8  -4  323.75   40.66   1
  -4   8   2 8245.15  196.54   2
   4  -8  -2 8816.81  173.19  11
  -4  -8   2 8141.47  183.80  12
  -4  -8   2 8412.93  188.57  11
  -4   8   2 8775.43  204.05   3
   4   8  -2 8365.47  214.16   1
   4   8   027364.20  445.19   1
  -4   8   027175.40  428.19   2
   4   8   027204.71  361.34   2
  -4  -8   026043.31  396.71  11
  -4  -8   027047.34  416.64  12
   4  -8   027612.72  414.42  11
  -4   8   027695.48  432.98   3
   4   8   2 1408.12   79.76   1
  -4   8  -2 1419.90   75.43   2
  -4  -8  -2 1478.71   75.83  12
   4  -8   2 1462.40   77.25  11
  -4   8  -2 1519.92   77.42   3
   4  -8   4 5468.47  168.47  11
   4   8   4 5180.42  161.72   1
  -4  -8  -4 5286.70  150.07  13
  -4  -8  -4 5364.95  155.92  12
   4   8   6 6293.74  189.07   1
  -4  -8  -6 6376.86  182.81  12
   4  -8   6 6286.75  196.64  11
   4  -8   6 6550.32  150.33   1
  -4  -8  -6 6008.48  182.91  13
  -4  -8  -8  953.44   76.84  13
  -4  -8  -8  876.85   69.43  12
   4  -8   8  797.90   72.87  11
   4   8   8 1025.24   76.10   1
   4  -8   8  920.49   59.67   1
  -4  -8 -10 4331.05  104.56   8
  -4   8 -10 4752.35  104.49  17
  -4  -8 -10 4634.12  192.62  13
  -4  -8 -10 4501.35  173.82  12
   4  -8  10 4544.11  191.22  11
   4  -8  10 4566.35  155.37   1
   4   8  10 4554.05  175.21   1
  -4   8 -12   57.33   12.34  17
   4  -8  12   61.01   13.78  15
  -4  -8 -12   41.24   11.89   8
  -4  -8 -12   29.41   23.99  13
   4  -8  12   31.72   16.19   1
  -4  -8 -12   93.96   29.47  12
   4  -8  12    3.66   21.30  11
   4   8  12   98.23   28.90   1
   4   8  12   65.76   12.78  15
  -4   8 -14 3439.57   95.36  17
   4   8  14 3415.87   92.68  15
   4  -8  14 3404.62   96.44  15
   4  -8  14 3580.19   83.57   4
  -4  -8 -14 3361.81   97.62   8
   4   8  14 3557.53   92.37   6
   4   8  16 2873.06   82.42  15
  -4  -8 -16 2815.02   86.44   8
   4  -8  16 2789.48   85.80  15
   4  -8  16 2901.96   73.28   4
   4   8  16 2920.40   81.21   6
  -4   8 -16 2965.51   85.08  17
  -4  -8 -18   27.79   10.35   8
   4   8  18   20.16    8.70   6
   4   8  18    3.36    7.85  15
   4  -8  18   20.18    6.86   4
   4  -8  18    7.69    8.74  15
  -4   8 -18   15.71   10.19  17
  -4   8 -20  675.37   29.46  17
  -4  -8 -20  665.20   30.26   8
   4  -8  20  629.70   28.58  15
  -4   9  21   52.93    7.83  15
  -4  -9  21   68.49    7.43   4
   4   9 -21   65.55    8.21  17
  -4  -9  19  978.61   37.49   4
   4   9 -19  970.12   39.88  17
  -4  -9  19  877.09   38.40  15
   4  -9 -19  883.84   36.41   8
  -4   9  19  900.11   38.33  15
  -4  -9  19  975.40   37.72  10
  -4   9  17 2815.67   81.17  15
  -4  -9  17 3076.87   79.72   4
  -4  -9  17 2731.07   82.02  15
   4  -9 -17 2840.49   79.36   8
   4   9 -17 2982.80   85.20  17
  -4  -9  17 2841.01   78.89  10
   4   9 -15  398.94   32.41  17
  -4   9  15  369.35   30.19  15
  -4  -9  15  409.42   28.92  14
  -4  -9  15  431.51   30.65   4
  -4  -9  15  398.92   31.83  15
  -4  -9  15  426.24   30.62  10
  -4   9  13 1524.24   59.74  15
  -4   9  13 1465.15   52.95   6
  -4  -9  13 1471.18   56.74  14
   4   9 -13 1487.91   60.02  17
  -4  -9  13 1459.30   60.63  15
  -4   9  13 1419.17  107.52   2
   4  -9 -13 1298.42  115.22  13
   4   9 -13 1382.98  116.99   1
  -4  -9  13 1328.99   54.57  10
  -4  -9  13 1424.56  108.32  11
  -4  -9  13 1407.28   55.22   4
  -4  -9  11  903.12   42.41   4
   4   9 -11  857.33   43.92  17
  -4   9  11  950.70   83.61   2
  -4   9  11  867.50   43.57  15
   4  -9 -11  822.47   85.53  13
  -4  -9  11  887.59   43.09  14
  -4  -9  11  802.38   42.78  15
  -4   9  11  859.69   39.18   6
  -4  -9  11  787.34   76.70  11
   4   9 -11  923.56   92.40   1
  -4  -9  11  870.48   41.55  10
   4   9  -9 4102.69  180.91   1
  -4   9   9 4159.38  165.37   2
  -4  -9   9 4124.96   93.62   4
  -4  -9   9 4114.33  164.14  11
  -4   9   9 4088.66  158.46   3
   4  -9  -9 3922.52  171.83  13
  -4   9   7 8395.73  229.46   2
  -4  -9   7 8079.41  222.42  11
   4   9  -7 8261.23  245.02   1
  -4   9   7 8460.85  227.83   3
   4  -9  -7 8309.01  234.00  13
   4  -9  -5   62.00   18.31  12
   4   9  -5   78.65   26.32   1
  -4   9   5   70.87   19.57   3
  -4   9   5   45.34   17.78   2
   4  -9  -5   51.74   17.12  13
  -4  -9   5   88.33   19.43  12
  -4  -9   5   83.51   22.75  11
  -4   9   312890.52  271.96   2
   4  -9  -313165.10  264.82  13
   4  -9  -312870.72  278.98  12
  -4  -9   313105.04  257.63  12
  -4  -9   313489.67  267.32  11
  -4   9   313094.52  276.74   3
   4   9  -312727.67  289.18   1
   4   9  -1 4180.50  148.18   1
  -4  -9   1 4463.10  137.67  12
   4  -9  -1 4534.26  124.95  11
  -4  -9   1 4352.57  129.07  11
  -4   9   1 4549.47  145.34   3
  -4   9   1 4238.66  138.81   2
  -4   9  -1 2549.75  105.03   2
   4   9   1 2563.83  112.04   1
   4   9   1 2488.34   81.22   2
  -4   9  -1 2584.77  106.87   3
  -4  -9  -1 2284.20   98.58  12
   4  -9   1 2486.68   99.71  11
  -4  -9  -3 8146.40  203.47  12
   4  -9   3 7789.36  205.73  11
   4   9   3 7988.78  211.95   1
   4   9   5  619.37   57.05   1
   4  -9   5  751.02   64.04  11
  -4   9  -5  767.62   50.09   1
  -4  -9  -5  691.85   54.93  13
  -4  -9  -5  689.67   57.46  12
  -4  -9  -713724.99  308.38  13
  -4  -9  -713375.81  302.55  12
   4   9   713453.32  306.82   1
   4  -9   713395.72  324.01  11
   4  -9   9 3211.59  157.33  11
  -4  -9  -9 3517.82  158.82  13
  -4  -9  -9 3205.95  145.35  12
   4   9   9 3361.45  146.36   1
  -4   9 -11 1431.71   55.78  17
   4   9  11 1471.29   55.63  15
  -4  -9 -11 1371.49   56.83   8
   4  -9  11 1520.67   59.93  15
  -4  -9 -11 1275.56  105.44  13
  -4  -9 -11 1529.35  104.66  12
   4  -9  11 1446.46  112.33  11
   4   9  11 1423.09   52.85   6
   4   9  11 1534.53  103.84   1
   4   9  13 3336.44  161.71   1
  -4   9 -13 3289.05   90.56  17
  -4  -9 -13 2807.98  170.61  13
  -4  -9 -13 3142.77   92.89   8
   4  -9  13 3290.18   94.52  15
   4   9  13 3153.90   85.89   6
   4   9  13 3195.32   88.62  15
  -4   9 -13 2937.31  157.75   1
   4  -9  13 3346.82  176.98  11
  -4   9 -15   25.03   12.05  17
   4  -9  15    7.42   10.94  15
   4  -9  15   19.92    7.76   4
   4   9  15   33.09   11.11  15
  -4  -9 -15   24.13   12.09   8
   4   9  15   11.76    9.12   6
  -4   9 -17 1125.41   47.90  17
   4   9  17 1155.20   46.37   6
   4   9  17 1105.57   46.45  15
   4  -9  17 1163.76   50.03  15
   4  -9  17 1106.80   39.60   4
  -4  -9 -17 1192.00   50.70   8
   4  -9  19  152.43   16.33  15
   4   9  19  151.49   14.65  15
  -4   9 -19  164.72   16.35  17
  -4  -9 -19  159.27   16.41   8
   4   9  19  149.10   13.97   6
  -4   9 -21  366.02   17.02  17
   4  10 -20 1126.08   36.90  17
  -4 -10  20 1043.19   33.95  15
  -4  10  20 1072.91   35.70  15
   4  10 -18  251.45   22.17  17
  -4 -10  18  208.02   20.64  15
  -4  10  18  205.77   21.05  15
   4 -10 -18  226.81   18.95   8
  -4 -10  18  260.18   20.50   4
  -4 -10  18  238.00   20.15  10
   4  10 -16 1216.57   52.72  17
   4 -10 -16 1061.30   46.00   8
  -4 -10  16 1159.50   52.48  15
  -4 -10  16 1160.87   48.07  10
  -4 -10  16 1141.38   47.93   4
  -4  10  16 1133.66   50.57  15
   4  10 -14 1745.30   65.72  17
  -4  10  14 1649.76   63.34  15
  -4 -10  14 1689.12   66.13  15
  -4 -10  14 1748.25   60.18  14
  -4  10  14 1699.50   57.84   6
  -4 -10  14 1654.78   60.24  10
  -4 -10  14 1735.45   62.23   4
   4  10 -12  104.90   30.65   1
  -4 -10  12   85.87   14.70  14
  -4  10  12   52.72   14.04  15
  -4 -10  12   43.05   11.74   4
  -4  10  12   48.32   21.80   2
   4 -10 -12   43.97   34.54  13
  -4  10  12   63.02   12.46   6
  -4 -10  12   29.33   19.63  11
   4  10 -12   53.12   12.41  17
  -4 -10  12   44.79   11.99  15
  -4 -10  12   47.69   11.94  10
  -4  10  10 2471.86   70.40   6
  -4 -10  10 2509.64   74.39  14
  -4  10  10 2642.85   77.28  15
  -4 -10  10 2533.77   78.20  15
  -4  10  10 2624.87  138.54   2
   4  10 -10 2722.27   77.12  17
  -4 -10  10 2539.10   73.65   4
   4 -10 -10 2356.15  139.02  13
  -4 -10  10 2363.88  130.86  11
   4  10 -10 2647.35  152.44   1
  -4  10  10 2553.84  129.19   3
  -4 -10  10 2433.21   70.41  10
  -4  10   8  595.14   61.96   2
  -4 -10   8  569.28   59.96  11
   4  10  -8  588.71   65.98   1
  -4  10   8  714.46   64.62   3
   4 -10  -8  695.72   68.57  13
  -4  10   616509.81  346.51   2
   4 -10  -616557.68  342.47  13
   4 -10  -616549.73  329.09  12
  -4 -10   615558.23  300.67  12
  -4 -10   616549.73  341.30  11
  -4  10   615946.33  339.32   3
   4  10  -616182.33  364.15   1
  -4  10   419821.41  375.95   2
   4 -10  -420212.30  363.75  13
  -4  10   420166.90  381.34   3
   4 -10  -420248.88  383.20  12
  -4 -10   419345.51  350.43  12
  -4 -10   420362.62  370.64  11
   4  10  -419965.13  397.30   1
   4  10  -2  887.87   69.37   1
  -4 -10   2  756.40   56.33  11
   4 -10  -2  774.82   53.70  13
  -4  10   2  782.16   60.48   2
   4 -10  -2  880.36   69.24  12
  -4 -10   2  766.32   57.51  12
  -4  10   2  790.80   62.41   3
   4  10   0 8383.22  221.33   1
  -4  10   0 8294.75  210.62   2
  -4 -10   0 8315.47  208.54  12
   4 -10   0 8107.63  189.80  11
  -4  10   0 8508.40  216.95   3
  -4 -10   0 8575.01  192.34  11
  -4  10  -2 1528.34   85.42   2
   4  10   2 1584.95   91.06   1
  -4 -10  -2 1536.80   85.51  12
   4 -10   2 1576.18   83.93  11
   4  10   2 1630.03   71.72   2
   4  10   4 4275.98  155.63   1
   4  10   4 4494.14  139.13   2
  -4 -10  -4 4420.75  153.10  12
   4 -10   4 4429.53  158.13  11
   4 -10   6 1147.68   84.97  11
   4  10   6 1209.07   83.10   1
  -4 -10  -6 1296.25   85.56  12
   4 -10   8 6018.90  217.53  11
   4  10   8 5985.80  198.50   1
  -4 -10  -8 5898.54  200.21  12
   4  10  1013554.88  216.46  15
  -4 -10 -1013122.60  219.48   8
  -4  10 -1013892.53  215.59  17
  -4  10 -1014076.41  332.18   1
  -4 -10 -1013521.66  339.24  12
   4 -10  1013394.04  360.78  11
   4  10  1013530.61  330.61   1
   4  10  1013651.06  212.00   6
  -4  10 -12 3743.34   96.29  17
   4 -10  12 3852.26  102.91  15
   4  10  12 3797.38   94.74   6
   4  10  12 3732.94   96.96  15
  -4 -10 -12 3681.75  100.13   8
   4  10  12 3846.55  177.03   2
  -4 -10 -12 3802.34  175.88  12
   4 -10  12 3743.77  189.21  11
   4  10  12 3667.25  169.33   1
  -4  10 -14  251.76   24.43  17
  -4 -10 -14  248.76   25.08   8
   4 -10  14  250.03   26.34  15
   4  10  14  213.08   22.19  15
   4  10  14  258.09   23.78   6
  -4  10 -16  241.05   22.72  17
  -4 -10 -16  210.08   22.19   8
   4  10  16  188.71   19.78  15
   4 -10  16  201.48   21.38  15
   4  10  16  219.91   21.16   6
   4  10  18  513.10   28.15  15
  -4 -10 -18  578.57   31.24   8
   4 -10  18  567.21   31.59  15
   4  10  18  586.59   29.27   6
  -4  10 -18  560.03   29.95  17
   4 -10  20 1195.51   35.88  15
  -4 -10 -20 1240.94   36.60   8
  -4  10 -20 1192.56   35.84  17
   4  11 -19 1237.44   41.16  17
  -4 -11  19 1131.75   38.74  15
  -4 -11  19 1272.68   39.20   4
  -4 -11  19 1185.31   35.95  10
  -4  11  19 1173.96   40.48  15
   4  11 -17 3843.34   91.53  17
  -4  11  17 3715.03   90.90  15
   4 -11 -17 3657.43   82.41   8
  -4 -11  17 3611.56   90.71  15
  -4 -11  17 3854.89   86.21  10
   4  11 -15 1350.54   55.65  17
  -4 -11  15 1486.21   55.26   4
  -4  11  15 1240.90   53.97  15
  -4  11  15 1387.68   49.59   6
   4 -11 -15 1329.74   50.17   8
  -4 -11  15 1272.01   50.83  10
  -4 -11  15 1271.36   55.79  15
  -4  11  13   15.72   10.62  15
  -4 -11  13   13.67   11.13  15
  -4 -11  13   10.63    8.59   4
  -4  11  13   34.65   11.11   6
   4  11 -13   11.55    8.57  17
  -4 -11  13    9.17    7.68  10
  -4 -11  11   81.30   14.69  14
  -4 -11  11  104.89   17.99  15
  -4  11  11  104.47   17.12  15
   4  11 -11   69.63   28.29   1
  -4  11  11  114.53   30.67   2
   4 -11 -11   87.95   30.75  13
  -4 -11  11   93.77   14.99   4
  -4 -11  11   90.94   29.64  11
  -4  11  11   87.73   14.64   6
   4  11 -11   95.99   15.68  17
  -4 -11  11   92.54   13.75  10
   4  11  -9 7016.15  137.07  17
  -4  11   9 6902.93  130.17   9
  -4  11   9 6982.96  223.95   3
  -4  11   9 7409.56  142.57  15
  -4  11   9 7217.30  236.83   2
  -4 -11   9 7129.80  137.50  14
  -4 -11   9 6887.30  134.65   4
   4 -11  -9 6941.04  236.97  13
  -4  11   9 6929.04  131.94   6
  -4 -11   9 6935.53  231.06  11
   4  11  -9 7565.30  260.88   1
  -4 -11   9 7040.18  130.76  10
  -4  11   7 8402.55  246.63   2
  -4 -11   7 8213.84  240.00  11
  -4  11   7 8410.71  241.72   3
   4  11  -7 8333.41  261.35   1
   4  11  -5  469.68   57.33   1
   4 -11  -5  644.84   56.57  13
   4 -11  -5  513.44   53.63  12
  -4 -11   5  544.54   50.94  12
  -4 -11   5  595.73   57.92  11
  -4  11   5  525.76   55.59   3
  -4  11   5  446.35   51.10   2
   4 -11  -317925.87  323.88  13
  -4  11   317099.45  348.79   2
   4 -11  -317691.22  367.36  12
  -4 -11   317148.55  336.50  12
  -4 -11   317418.54  339.42  11
  -4  11   317729.69  357.05   3
   4  11  -317522.89  369.42   1
   4  11  -120255.03  392.62   1
  -4  11   119712.14  374.68   2
  -4 -11   119676.91  350.41  11
   4 -11  -119861.45  404.73  12
  -4 -11   119886.17  371.97  12
  -4  11   120630.38  388.80   3
   4 -11   1   92.42   20.78  11
  -4  11  -1  101.14   23.98   2
   4  11   1  157.97   30.15   1
  -4 -11  -1  141.90   27.00  12
   4  11   3  201.76   27.58   2
  -4 -11  -3  192.26   32.88  12
   4 -11   3  218.77   34.45  11
   4  11   5 8418.59  213.91   2
   4  11   5 8263.39  232.43   1
  -4 -11  -5 8080.86  229.88  12
   4 -11   5 8227.65  238.86  11
   4  11   724344.73  444.19   2
  -4 -11  -723634.52  460.50  12
   4 -11   723921.96  479.91  11
   4  11   723552.99  452.99   1
  -4  11  -9 9208.72  156.74   5
  -4  11  -9 9651.40  164.04  17
   4  11   9 9436.19  265.78   2
   4  11   9 9544.49  168.27  15
  -4 -11  -9 9338.88  273.89  12
   4  11   9 9486.30  266.10   1
   4  11   9 9511.81  162.45   6
   4 -11   9 9390.28  291.88  11
  -4 -11  -9 9163.17  166.52   8
   4 -11  11  426.42   35.67  15
  -4 -11 -11  389.11   29.83   8
   4  11  11  434.71   57.28   2
  -4 -11 -11  383.87   56.50  12
   4  11  11  442.50   56.71   1
   4 -11  11  374.85   60.08  11
   4  11  11  398.53   28.82   6
  -4  11 -11  396.66   29.33  17
   4  11  11  398.57   29.49  15
   4  11  13 2738.16   82.04  15
  -4 -11 -13 2842.50   85.33   8
   4 -11  13 2871.01   88.84  15
  -4  11 -13 2879.54   82.48  17
   4  11  13 2784.29   80.40   6
  -4  11 -15  141.97   18.81  17
   4 -11  15  124.73   18.35  15
  -4 -11 -15  113.38   16.70   8
   4  11  15  119.07   15.88   6
   4  11  15  133.18   17.46  15
   4 -11  17  427.30   28.90  15
  -4  11 -17  430.41   27.54  17
  -4 -11 -17  404.60   27.06   8
   4  11  17  386.62   25.45  15
   4  11  17  420.67   26.46   6
   4 -11  19   -3.67    6.40  15
   4  11  19   -6.88    5.93  15
  -4 -11 -19    5.40    5.21   8
  -4  11 -19    3.85    5.77  17
   4  11  19   10.06    5.42   6
   4  12 -20 1063.55   30.06  17
  -4 -12  20 1269.61   30.68   4
   4  12 -18  312.24   21.57  17
  -4 -12  18  331.40   22.29  15
  -4  12  18  334.27   22.69  15
  -4 -12  18  348.08   19.83  10
  -4  12  16  561.59   33.69  15
  -4 -12  16  523.64   33.11  15
  -4 -12  16  581.95   32.18   4
  -4 -12  16  570.79   30.01  10
   4  12 -16  600.45   34.03  17
  -4 -12  14 1748.30   60.90   4
  -4  12  14 1638.92   62.71  15
  -4 -12  14 1628.07   63.87  15
  -4 -12  14 1693.01   57.45  10
  -4  12  14 1753.59   58.05   6
   4  12 -14 1710.02   63.09  17
   4  12 -12  110.61   16.74  17
  -4 -12  12  105.65   17.42  15
  -4  12  12  109.66   18.07  15
  -4 -12  12  118.47   17.68   4
  -4  12  12  132.50   16.90   6
  -4 -12  12  113.21   15.51  10
   4  12 -10  691.64   38.18  17
  -4  12  10  703.20   40.15  15
  -4 -12  10  666.92   41.64  15
  -4  12  10  630.06   71.27   2
  -4 -12  10  700.15   37.86   4
  -4  12  10  667.73   36.23   6
  -4 -12  10  673.01   72.92  11
   4  12 -10  667.73   78.86   1
  -4  12   8 1067.98   44.32   9
   4  12  -8 1017.28   42.77   7
  -4 -12   8 1095.86   46.88  14
  -4  12   8  999.74   42.90   6
  -4  12   8 1089.71   48.55  15
  -4  12   8 1045.11   87.09   2
   4  12  -8 1015.52   43.78  17
  -4  12   8  987.72   81.37   3
  -4 -12   8 1019.49   44.92   4
  -4 -12   8 1030.51   85.68  11
   4  12  -8 1062.82   94.73   1
  -4  12   616710.01  239.85   6
  -4 -12   616464.17  241.22   4
   4  12  -616380.85  237.59   7
   4 -12  -616909.31  362.71  12
  -4  12   616833.15  367.13   3
  -4 -12   616137.59  358.99  11
  -4  12   617053.03  371.92   2
   4  12  -616390.02  386.04   1
   4 -12  -425783.39  483.94  12
  -4 -12   424969.61  446.92  12
  -4  12   425705.43  472.66   2
  -4 -12   425211.53  458.22  11
  -4  12   425804.86  474.28   3
   4  12  -426484.99  495.10   1
   4  12  -2 2540.47  125.35   1
  -4  12   2 2302.32  114.66   2
  -4  12   2 2573.10  122.73   3
   4 -12  -2 2297.09  125.32  12
  -4 -12   2 2334.27  112.28  12
  -4 -12   2 2263.56  105.18  11
  -4  12   0 2545.48  118.48   2
   4  12   0 2564.37  123.94   1
  -4 -12   0 2791.47  124.96  12
   4 -12   0 2894.75  109.79  11
  -4 -12   0 2749.14  108.86  11
  -4  12  -2   27.24   14.99   2
  -4 -12  -2   27.94   14.75  12
   4  12   2   26.97   11.00   1
   4 -12   2   23.65   12.95  11
   4  12   4 6948.62  213.67   1
   4  12   4 7382.15  195.11   2
  -4 -12  -4 7374.44  222.14  12
   4 -12   4 7366.19  221.87  11
  -4  12  -6 3377.86   81.71   5
   4  12   6 3532.22  141.49   2
   4  12   6 3357.76  146.90   1
  -4 -12  -6 3680.29  158.07  12
   4 -12   6 3674.86  162.93  11
   4  12   8 4511.21  174.25   2
  -4  12  -8 4318.27   95.87   5
   4  12   8 4268.68  101.78  15
   4  12   8 4284.06  170.65   1
  -4 -12  -8 4288.82  180.75  12
   4 -12   8 4166.87  187.46  11
   4  12   8 4487.46   98.94   6
   4  12   8 4322.45   91.41   7
  -4  12 -1016115.44  235.94   5
   4  12  1016218.67  380.23   2
  -4  12 -1016039.28  241.58  17
   4  12  1015974.97  249.34  15
  -4 -12 -1016152.69  246.91   8
  -4 -12 -1015423.57  386.96  12
   4 -12  1016425.59  414.70  11
   4  12  1015831.02  368.34   1
   4  12  1016066.45  243.91   6
  -4  12 -12 4603.94  107.25  17
   4  12  12 4653.58  111.38  15
  -4 -12 -12 4774.08  111.54   8
   4 -12  12 4662.35  117.45  15
   4  12  12 4688.82  108.75   6
   4  12  14   10.39    9.32  15
  -4 -12 -14    7.53    8.69   8
   4 -12  14   26.66   12.15  15
  -4  12 -14   23.37   10.00  17
   4  12  14    7.11    9.52   6
   4  12  16   20.36    8.18  15
  -4 -12 -16   14.40    9.00   8
   4 -12  16   26.10   11.19  15
   4  12  16   32.14   10.78   6
  -4  12 -16   18.18    9.08  17
  -4  12 -18  847.86   33.44  17
   4 -12  18  825.25   34.61  15
  -4 -12 -18  866.61   33.29   8
   4  12  18  891.27   33.46   6
   4  13 -19  452.95   20.33  17
  -4 -13  19  517.59   20.71   4
   4  13 -17 2154.29   59.57  17
  -4  13  17 2164.21   61.16  15
  -4 -13  17 1996.58   58.37  15
  -4 -13  17 2066.56   51.45  10
  -4  13  15  330.04   26.37  15
   4  13 -15  376.11   27.00  17
  -4 -13  15  328.85   27.13  15
  -4  13  15  386.29   24.73   6
  -4 -13  15  386.62   24.43  10
   4  13 -13  520.94   33.79  17
  -4 -13  13  521.94   35.83  15
  -4  13  13  481.55   30.45   6
  -4 -13  13  516.27   29.75  10
  -4  13  13  513.14   35.25  15
  -4 -13  13  479.48   31.71   4
  -4 -13  11   26.89   11.41   4
  -4  13  11   19.12    9.32   6
  -4  13  11    2.57    9.30  15
  -4 -13  11   -9.31   10.98  15
   4  13 -11    8.32    8.56  17
  -4  13   9 3148.64   88.38  15
  -4  13   9 3024.79  154.45   2
   4  13  -9 2997.35   81.09  17
  -4 -13   9 2932.63   81.61   4
  -4  13   9 3093.36   81.46   6
  -4  13   9 2829.47  144.15   3
   4  13  -9 3019.25  165.54   1
  -4 -13   9 3019.15  155.34  11
   4  13  -7 5144.65  107.78   7
  -4  13   7 5313.32  116.99  15
  -4  13   7 5143.48  198.97   2
  -4 -13   7 5157.58  111.88  14
  -4  13   7 5169.03  108.82   6
  -4 -13   7 4942.37  193.34  11
  -4  13   7 5041.21  191.88   3
   4  13  -7 5248.67  210.88   1
  -4 -13   7 5027.13  109.70   4
  -4  13   5   90.52   26.41   3
   4 -13  -5   97.65   27.29  12
   4  13  -5  150.53   34.62   1
  -4  13   5   88.28   26.72   2
   4  13  -5  122.88   15.33   7
  -4 -13   5   80.53   22.11  12
  -4 -13   5   82.88   22.39  11
  -4  13   5  109.28   14.21   6
   4  13  -3 9638.61  270.28   1
  -4  13   3 9381.20  258.81   2
  -4 -13   3 9519.45  247.50  11
   4 -13  -3 9287.35  274.18  12
  -4 -13   3 9238.02  249.29  12
  -4  13   310038.86  267.12   3
  -4 -13   1 8477.50  216.16  11
  -4  13   1 8401.75  235.37   2
   4  13  -1 8672.92  246.84   1
   4 -13  -1 8214.89  259.00  12
  -4 -13   1 8044.02  232.91  12
   4 -13   1   55.28   19.95  11
   4 -13   1   37.63   22.06  12
  -4  13  -1    4.89   11.47   2
   4  13   1   -9.50   12.36   1
  -4 -13  -1   33.18   17.93  12
   4  13   3  715.99   65.65   1
  -4 -13  -3  748.04   70.03  12
   4 -13   3  852.14   71.31  11
  -4  13  -5 2257.29   65.28   5
   4  13   5 2323.01  121.20   1
[truncated: 628,413 more chars]
