# Supplementary material for: Crystal structure of [μ-1κ2 C 1,C 4:2(1,2,3,4-η)-1,2,3,4-tetra­phenyl­buta-1,3-diene-1,4-di­yl]bis­(tri­carbonyl­osmium)(Os—Os)
Source: Acta Crystallogr E Crystallogr Commun. 2018 Aug 14;74(Pt 9):1235–8. doi: 10.1107/S2056989018011179 (PMC6127685; doi:10.1107/S2056989018011179)
Supplement: Supplementary file 2 [file e-74-01235-Isup2.hkl]

data_I                                                                          
_shelx_title ' er_proc_a.res in I2/a'                                           
_shelx_refln_list_code          4                                               
_shelx_F_calc_maximum      981.79                                               
_exptl_crystal_F_000      3392.00                                               
_reflns_d_resolution_high  0.8400                                               
                                                                                
loop_                                                                           
 _space_group_symop_operation_xyz                                               
 'x, y, z'                                                                      
 '-x+1/2, y, -z'                                                                
 'x+1/2, y+1/2, z+1/2'                                                          
 '-x+1, y+1/2, -z+1/2'                                                          
 '-x, -y, -z'                                                                   
 'x-1/2, -y, z'                                                                 
 '-x+1/2, -y+1/2, -z+1/2'                                                       
 'x, -y+1/2, z+1/2'                                                             
                                                                                
_cell_length_a    15.3471                                                       
_cell_length_b    21.2919                                                       
_cell_length_c    18.5565                                                       
_cell_angle_alpha  90.000                                                       
_cell_angle_beta   90.298                                                       
_cell_angle_gamma  90.000                                                       
                                                                                
_shelx_F_squared_multiplier     1.000                                           
                                                                                
loop_                                                                           
 _refln_index_h                                                                 
 _refln_index_k                                                                 
 _refln_index_l                                                                 
 _refln_F_squared_calc                                                          
 _refln_F_squared_meas                                                          
 _refln_F_squared_sigma                                                         
 _refln_observed_status                                                         
   2   0   0      68739.87      72608.26       916.31 o                         
   4   0   0      10410.90      11107.98       275.80 o                         
   6   0   0      43353.01      44198.12       915.94 o                         
   8   0   0      97918.58      98249.26      1377.71 o                         
  10   0   0      18683.99      19613.46       604.98 o                         
  12   0   0     165787.72     174423.52      1753.36 o                         
  14   0   0      22280.38      23501.87       387.46 o                         
  16   0   0        423.13        487.74        66.80 o                         
  18   0   0       1797.58        692.36       792.00 o                         
   3   1   0      47346.77      48319.98       542.58 o                         
   5   1   0      36381.07      38516.73       453.80 o                         
   7   1   0       4972.64       5602.96       164.45 o                         
   9   1   0       5601.52       5280.18       208.30 o                         
  11   1   0       8775.33       9113.10       155.86 o                         
  13   1   0       9804.99       9957.62       171.68 o                         
  15   1   0       5506.47       5414.37       146.36 o                         
  17   1   0       1630.52       1418.38        57.19 o                         
   2   2   0     113655.45     114281.50       890.39 o                         
   4   2   0     230334.41     242236.23      1416.17 o                         
   6   2   0       1022.55       1445.99       116.18 o                         
   8   2   0     149805.11     153429.77      1169.93 o                         
  10   2   0       4416.19       4514.42       296.53 o                         
  12   2   0      84718.09      87480.48       667.32 o                         
  14   2   0       4004.80       4353.92       123.74 o                         
  16   2   0       3996.59       3956.03       114.63 o                         
  18   2   0        699.69        547.97        48.61 o                         
   1   3   0     268480.62     277672.44      1499.99 o                         
   3   3   0      33182.18      29595.78       366.67 o                         
   5   3   0      22861.29      23801.78       301.38 o                         
   7   3   0        314.56        403.20        52.99 o                         
   9   3   0      31941.63      34015.95       575.04 o                         
  11   3   0      22497.15      22591.77       258.20 o                         
  13   3   0      29080.71      29825.06       386.56 o                         
  15   3   0      16202.14      15874.09       297.80 o                         
  17   3   0       6213.91       5839.02       153.55 o                         
   0   4   0        400.85        555.27        62.09 o                         
   2   4   0     114747.60     119552.20       837.00 o                         
   4   4   0     683486.44     674922.56      5725.74 o                         
   6   4   0      32773.63      33917.45       391.36 o                         
   8   4   0     170781.31     175767.48      1780.80 o                         
  10   4   0       5572.33       6071.86       253.90 o                         
  12   4   0      13171.53      13105.56       203.05 o                         
  14   4   0       7560.89       7763.07       191.25 o                         
  16   4   0      26876.89      27463.71       368.79 o                         
  18   4   0         78.00        109.69        39.70 o                         
   1   5   0      19235.21      18761.90       194.00 o                         
   3   5   0        565.33       1226.42       104.97 o                         
   5   5   0       3224.98       3386.02       149.39 o                         
   7   5   0         74.93        237.32        67.66 o                         
   9   5   0       8063.28       7900.88       330.72 o                         
  11   5   0        132.01        237.75        31.07 o                         
  13   5   0       1520.88       1707.31       109.75 o                         
  15   5   0       2079.46       2310.97       100.29 o                         
  17   5   0       1570.33       1503.02        91.07 o                         
   0   6   0      13652.51      13459.64       419.15 o                         
   2   6   0      33919.71      33204.43       291.57 o                         
   4   6   0     636916.25     618996.12      3432.19 o                         
   6   6   0      10867.96      11574.41       307.91 o                         
   8   6   0     146999.53     146155.83      1642.75 o                         
  10   6   0      19102.42      20078.04       285.50 o                         
  12   6   0       2819.20       2777.25        80.88 o                         
  14   6   0      19456.71      20192.49       277.82 o                         
  16   6   0      43377.39      44731.55       652.02 o                         
   1   7   0      63989.92      65479.52       561.14 o                         
   3   7   0       4191.87       3994.73       137.62 o                         
   5   7   0       5370.45       5536.38       209.88 o                         
   7   7   0       1720.91       2314.60       166.81 o                         
   9   7   0       2059.10       2101.08       183.68 o                         
  11   7   0      14952.33      14537.64       211.44 o                         
  13   7   0      21257.70      20888.62       222.68 o                         
  15   7   0       4373.28       3954.53       124.14 o                         
  17   7   0        705.72        579.43        49.56 o                         
   0   8   0      80867.05      82022.39      1125.79 o                         
   2   8   0       2194.56       2077.94        74.31 o                         
   4   8   0     233924.27     227803.59      1303.54 o                         
   6   8   0         14.35         70.71        56.36 o                         
   8   8   0     114378.38     113627.61      1632.14 o                         
  10   8   0       2796.24       2730.43        79.67 o                         
  12   8   0      23533.15      23038.42       232.13 o                         
  14   8   0       3532.14       3630.70        86.79 o                         
  16   8   0      20661.87      21329.08       405.65 o                         
   1   9   0     162754.41     163042.69       922.36 o                         
   3   9   0       9769.81       8679.40       183.62 o                         
   5   9   0      19042.90      19127.12       382.68 o                         
   7   9   0       3120.50       3130.97       169.53 o                         
   9   9   0       8633.52       8230.20       133.40 o                         
  11   9   0      18748.31      18587.79       210.30 o                         
  13   9   0      24180.53      24283.81       241.37 o                         
  15   9   0       9535.41       9448.34       163.24 o                         
  17   9   0       2116.46       2000.62       101.33 o                         
   0  10   0     396483.94     392196.97      6833.29 o                         
   2  10   0      35152.14      34944.12       399.76 o                         
   4  10   0      71789.98      69610.76       698.57 o                         
   6  10   0       5233.30       5493.87       219.95 o                         
   8  10   0      38325.54      38604.58       363.82 o                         
  10  10   0       6449.55       6220.80       118.62 o                         
  12  10   0      76907.71      77780.73       498.62 o                         
  14  10   0       5985.94       5921.62       113.72 o                         
  16  10   0       2936.53       2723.31        83.95 o                         
   1  11   0      12625.11      11691.55       227.62 o                         
   3  11   0       2015.63       1849.02        99.80 o                         
   5  11   0       1387.92       1028.79        97.57 o                         
   7  11   0      10435.41      11237.97       337.67 o                         
   9  11   0       4654.65       4513.64        97.33 o                         
  11  11   0       2353.69       2480.13        80.60 o                         
  13  11   0        529.48        603.51        40.57 o                         
  15  11   0         53.32         79.48        20.14 o                         
   0  12   0     410788.41     403160.62      5629.74 o                         
   2  12   0      35768.09      35097.83       435.04 o                         
   4  12   0      22198.03      22625.41       499.73 o                         
   6  12   0       3306.11       3068.62       201.77 o                         
   8  12   0      27349.68      27813.54       252.42 o                         
  10  12   0      12707.15      12609.18       176.57 o                         
  12  12   0      61147.95      62475.85       468.70 o                         
  14  12   0       9864.29       9956.22       139.94 o                         
  16  12   0        172.41        144.82        25.80 o                         
   1  13   0      23354.96      23073.47       506.17 o                         
   3  13   0      34146.66      34931.99       577.58 o                         
   5  13   0       7806.79       7797.84       231.24 o                         
   7  13   0       9897.47       9800.96       151.36 o                         
   9  13   0       9050.95       8741.19       151.18 o                         
  11  13   0       4563.32       4109.16        99.93 o                         
  13  13   0       3958.29       3476.28        93.95 o                         
  15  13   0       6782.00       6424.44       124.41 o                         
   0  14   0     123541.09     119633.93      1912.21 o                         
   2  14   0        453.13        425.05        81.40 o                         
   4  14   0      42342.63      42083.61       419.88 o                         
   6  14   0       2201.13       2011.04        85.91 o                         
   8  14   0      46690.60      46175.30       528.23 o                         
  10  14   0          6.54         72.64        31.17 o                         
  12  14   0      16982.13      17659.05       243.08 o                         
  14  14   0         95.76        113.17        25.75 o                         
   1  15   0      26132.68      25472.23       488.34 o                         
   3  15   0      44233.96      43566.74       391.77 o                         
   5  15   0      25384.60      25502.50       297.48 o                         
   7  15   0       1896.97       1867.81        83.83 o                         
   9  15   0       2722.54       2632.59       126.06 o                         
  11  15   0       1275.11       1261.17        90.59 o                         
  13  15   0       2205.76       2010.34        62.22 o                         
   0  16   0       2195.65       2520.36       123.33 o                         
   2  16   0      15502.01      15660.67       249.16 o                         
   4  16   0      74638.87      73807.95       564.62 o                         
   6  16   0          9.34         87.18        35.44 o                         
   8  16   0      45062.91      44171.04       561.82 o                         
  10  16   0       3677.43       3583.69       139.75 o                         
  12  16   0        359.22        423.66        44.47 o                         
  14  16   0       4574.18       4259.09        94.82 o                         
   1  17   0        168.87        198.67        42.82 o                         
   3  17   0       1521.47       1698.11        76.50 o                         
   5  17   0       6313.43       6182.90       146.11 o                         
   7  17   0        110.68        154.00        43.27 o                         
   9  17   0         76.56        131.31        48.18 o                         
  11  17   0       2203.04       2182.82       101.15 o                         
  13  17   0        684.27        573.11        34.88 o                         
   0  18   0       3824.03       3923.62       164.41 o                         
   2  18   0      20409.55      21008.68       312.12 o                         
   4  18   0      58560.80      59507.39       744.72 o                         
   6  18   0       1279.35       1425.36        79.70 o                         
   8  18   0      23405.33      23722.16       375.24 o                         
  10  18   0       1269.04       1124.79        75.06 o                         
  12  18   0        386.60        429.90        32.52 o                         
   1  19   0      27035.41      26858.93       386.41 o                         
   3  19   0       2460.19       2174.41       104.49 o                         
   5  19   0         46.40         54.69        32.31 o                         
   7  19   0        448.50        690.29        66.34 o                         
   9  19   0        212.48        101.57        37.70 o                         
  11  19   0       6717.82       6683.02       132.16 o                         
   0  20   0      19514.70      18668.13       544.45 o                         
   2  20   0         74.04        224.12        43.15 o                         
   4  20   0      23916.59      24917.17       314.07 o                         
   6  20   0        146.56        180.11        42.23 o                         
   8  20   0       6067.31       6191.52       163.61 o                         
  10  20   0        832.70        722.33        46.00 o                         
   1  21   0      19601.37      21000.57       399.25 o                         
   3  21   0        282.06        346.93        39.20 o                         
   5  21   0        239.26        310.52        35.71 o                         
   7  21   0       1033.13       1234.87        60.79 o                         
   9  21   0        624.27        707.56        38.57 o                         
   0  22   0      29491.53      29144.12       657.61 o                         
   2  22   0       4305.40       4076.87       225.28 o                         
   4  22   0       2524.35       2409.91        95.77 o                         
   6  22   0         57.48        117.81        26.57 o                         
   8  22   0       2381.14       2505.14        93.61 o                         
   1  23   0        765.13       1065.81        78.21 o                         
   3  23   0       1312.22       1214.64        64.53 o                         
   5  23   0        564.11        587.47        44.37 o                         
   7  23   0       1580.71       1523.50        76.70 o                         
   0  24   0      18333.48      18565.60       428.95 o                         
   2  24   0       2359.92       2699.94       103.56 o                         
   4  24   0        718.86        532.62        54.48 o                         
   1  25   0        404.47        121.01        33.86 o                         
 -18   1   1        270.42        268.50        62.36 o                         
 -16   1   1       9077.01       8728.87       231.75 o                         
 -14   1   1       9727.46       9840.63       209.36 o                         
 -12   1   1      56107.03      56933.10       450.56 o                         
 -10   1   1     142640.05     144154.27      1659.38 o                         
  -8   1   1      23455.83      23888.90       430.21 o                         
  -6   1   1       3766.83       3439.17       131.34 o                         
  -4   1   1     202426.92     205313.41      1222.08 o                         
  -2   1   1     572706.00     587326.38     12895.47 o                         
   2   1   1     715019.25     731330.62      9719.60 o                         
   4   1   1         39.16         94.62        34.74 o                         
   6   1   1        117.85        133.83        45.40 o                         
   8   1   1     233161.70     229015.34      1560.99 o                         
  10   1   1     152982.06     158465.12      1690.29 o                         
  12   1   1      10191.76      10709.22       208.92 o                         
  14   1   1      13518.03      13898.65       201.84 o                         
  16   1   1         44.78         76.53        48.72 o                         
  18   1   1         66.96         41.86        31.27 o                         
 -17   2   1       1546.53       1487.46        67.95 o                         
 -15   2   1        411.95        484.59        51.82 o                         
 -13   2   1       6207.00       5828.07       144.42 o                         
 -11   2   1      13151.18      12520.40       169.00 o                         
  -9   2   1      42198.74      41630.18       635.62 o                         
  -7   2   1     111046.39     115161.28      1020.28 o                         
  -5   2   1      24438.89      23912.30       301.01 o                         
  -3   2   1       5809.01       6141.52       114.93 o                         
  -1   2   1      12984.91      14549.99       247.77 o                         
   1   2   1     115281.33     122923.37      1196.68 o                         
   3   2   1      52396.27      54541.62       480.28 o                         
   5   2   1      75331.70      77467.62       702.16 o                         
   7   2   1     103875.71     107700.00       872.39 o                         
   9   2   1      24053.65      23255.24       478.65 o                         
  11   2   1       4410.63       4282.88       108.08 o                         
  13   2   1        646.57        589.84        48.40 o                         
  15   2   1       3503.11       3418.67       103.85 o                         
  17   2   1       5274.59       5359.23       190.22 o                         
 -18   3   1       5320.98       4692.70       151.53 o                         
 -16   3   1       2213.93       2333.29        94.41 o                         
 -14   3   1      11879.59      11863.17       232.79 o                         
 -12   3   1      17372.29      17634.76       244.94 o                         
 -10   3   1      54105.42      53031.79       929.15 o                         
  -8   3   1      34412.81      34551.42       637.75 o                         
  -6   3   1      68108.73      71583.34       656.62 o                         
  -4   3   1     204981.08     203042.81      1124.99 o                         
  -2   3   1      83684.14      84599.67       767.15 o                         
   0   3   1      64829.25      66558.32       476.93 o                         
   2   3   1     224755.61     228730.33      1290.94 o                         
   4   3   1     148226.17     152505.98      1471.35 o                         
   6   3   1     168488.81     175559.03      1332.02 o                         
   8   3   1      63223.49      63966.71       777.45 o                         
  10   3   1      48525.17      47057.20       854.67 o                         
  12   3   1      13782.82      13568.34       211.17 o                         
  14   3   1       8881.44       8500.63       190.85 o                         
  16   3   1       8007.66       7861.02       231.82 o                         
  18   3   1       4686.76       4243.00       143.98 o                         
 -17   4   1        780.49        701.01        49.77 o                         
 -15   4   1         63.07        156.99        53.79 o                         
 -13   4   1       6856.84       6563.93       172.60 o                         
 -11   4   1       5863.12       5649.85       125.65 o                         
  -9   4   1      53236.30      53223.64       883.77 o                         
  -7   4   1     118327.35     118434.90      1130.98 o                         
  -5   4   1      45991.18      43357.57       396.48 o                         
  -3   4   1      21489.13      22042.27       364.76 o                         
  -1   4   1        407.69        425.66        28.96 o                         
   1   4   1        269.32        327.23        26.02 o                         
   3   4   1     104096.06     102932.08       792.29 o                         
   5   4   1     122658.73     118082.74       869.77 o                         
   7   4   1      93266.80      91691.12      1110.95 o                         
   9   4   1      50317.89      49852.94       720.91 o                         
  11   4   1       6901.83       6355.92       130.08 o                         
  13   4   1       2277.05       2239.88        85.79 o                         
  15   4   1        800.59        777.82        61.74 o                         
  17   4   1       3718.85       3563.26       155.71 o                         
 -16   5   1        187.52        236.11        42.15 o                         
 -14   5   1      14854.47      14918.06       238.38 o                         
 -12   5   1          2.62        179.37        65.80 o                         
 -10   5   1       1127.33       1116.84        83.45 o                         
  -8   5   1     286682.50     287134.44      2566.57 o                         
  -6   5   1     321329.22     325574.12      2312.13 o                         
  -4   5   1       1117.96       1514.40        85.27 o                         
  -2   5   1      50556.93      52233.97       440.85 o                         
   0   5   1     137416.70     141473.89       908.11 o                         
   2   5   1       2955.75       3394.85        78.78 o                         
   4   5   1     552635.00     548371.06      3349.92 o                         
   6   5   1     430880.69     427389.56      3329.18 o                         
   8   5   1       8093.18       8115.53       319.89 o                         
  10   5   1       5796.87       6456.84       180.25 o                         
  12   5   1      24260.78      24263.83       286.75 o                         
  14   5   1       9226.76       8625.85       191.74 o                         
  16   5   1      19683.70      20386.36       337.61 o                         
 -17   6   1        474.15        497.91        44.59 o                         
 -15   6   1       2123.52       2207.22        96.94 o                         
 -13   6   1        354.68        431.60        39.32 o                         
 -11   6   1       3367.05       3245.44        90.88 o                         
  -9   6   1        422.15        317.98        86.10 o                         
  -7   6   1         84.04        158.45        55.75 o                         
  -5   6   1       6944.30       7659.24       208.37 o                         
  -3   6   1       3324.50       3787.29       106.73 o                         
  -1   6   1       2002.94       2092.59        58.67 o                         
   1   6   1       7098.11       7573.48       114.76 o                         
   3   6   1       8402.02       8529.16       148.07 o                         
   5   6   1      20091.69      22159.24       414.24 o                         
   7   6   1        801.76        861.00       108.48 o                         
   9   6   1         82.12        222.11        69.49 o                         
  11   6   1        166.87        177.82        28.12 o                         
  13   6   1       1781.08       1923.61        70.52 o                         
  15   6   1       1127.35       1130.79        62.53 o                         
  17   6   1        180.15        147.28        50.76 o                         
 -16   7   1        984.62        986.79        61.78 o                         
 -14   7   1      24733.29      23970.79       301.03 o                         
 -12   7   1        873.70        866.83        44.93 o                         
 -10   7   1       3153.65       3481.04        85.73 o                         
  -8   7   1     216756.11     214296.83      2824.78 o                         
  -6   7   1     291970.75     281648.72      2468.63 o                         
  -4   7   1       4864.05       5922.26       160.78 o                         
  -2   7   1      17645.82      18451.16       210.76 o                         
   0   7   1     110583.40     109927.64       617.43 o                         
   2   7   1      14214.39      14433.83       190.11 o                         
   4   7   1     236795.42     232109.09      1592.84 o                         
   6   7   1     284727.53     276758.19      2144.62 o                         
   8   7   1       2378.12       1815.14       163.50 o                         
  10   7   1       8586.82       8603.19       149.92 o                         
  12   7   1      28477.83      28459.34       274.45 o                         
  14   7   1      16786.21      16671.87       208.96 o                         
  16   7   1      10871.36      11210.58       225.40 o                         
 -17   8   1       1379.23       1128.86        51.53 o                         
 -15   8   1       1938.98       1961.09        78.22 o                         
 -13   8   1       1406.41       1404.60        58.21 o                         
 -11   8   1      27068.39      26444.79       259.94 o                         
  -9   8   1      52358.91      50415.36       571.90 o                         
  -7   8   1      51038.25      51919.47       775.99 o                         
  -5   8   1      44629.10      43896.04       518.65 o                         
  -3   8   1     133894.56     137672.89      1105.26 o                         
  -1   8   1      29788.33      30900.40       263.25 o                         
   1   8   1      22325.00      21496.52       260.60 o                         
   3   8   1     140745.22     141124.89       906.57 o                         
   5   8   1      87227.67      86495.33       873.14 o                         
   7   8   1      83204.92      82865.83      1178.13 o                         
   9   8   1      47055.75      45526.18       640.09 o                         
  11   8   1       7038.89       7049.39       137.73 o                         
  13   8   1         20.23         42.74        26.57 o                         
  15   8   1       2676.01       2712.39       125.86 o                         
  17   8   1       1417.74       1173.25        84.54 o                         
 -16   9   1       4897.34       4745.56       146.64 o                         
 -14   9   1      23709.31      24559.05       273.38 o                         
 -12   9   1       8604.22       8371.81       137.95 o                         
 -10   9   1      24100.48      24124.27       243.14 o                         
  -8   9   1       8275.22       7917.25       277.24 o                         
  -6   9   1      15402.82      13483.23       383.15 o                         
  -4   9   1      37949.78      36557.02       480.28 o                         
  -2   9   1     131292.05     134403.44       768.89 o                         
   0   9   1     130990.33     132225.81       794.67 o                         
   2   9   1     108502.77     107804.92       736.20 o                         
   4   9   1      20661.56      20687.21       335.53 o                         
   6   9   1      29100.68      27437.11       495.42 o                         
   8   9   1      57311.16      57257.19       889.40 o                         
  10   9   1      19922.06      19663.05       263.67 o                         
  12   9   1       7480.36       7947.21       132.40 o                         
  14   9   1      20353.21      20949.30       211.75 o                         
  16   9   1        729.48        728.36        78.10 o                         
 -15  10   1        161.83        111.59        31.03 o                         
 -13  10   1       4919.94       5146.06       112.38 o                         
 -11  10   1      15597.45      16060.74       200.03 o                         
  -9  10   1      30327.21      29326.82       267.26 o                         
  -7  10   1      12825.33      12519.85       342.76 o                         
  -5  10   1       8934.85       8381.40       231.83 o                         
  -3  10   1      31458.21      29761.29       353.69 o                         
  -1  10   1       7028.31       7212.08       152.58 o                         
   1  10   1      23309.00      21859.07       329.62 o                         
   3  10   1      24612.63      24049.70       355.79 o                         
   5  10   1      20109.51      19347.73       404.89 o                         
   7  10   1      34841.31      34178.47       593.77 o                         
   9  10   1      41034.85      39783.92       324.56 o                         
  11  10   1       4425.79       4846.17       108.46 o                         
  13  10   1        691.91        704.39        42.04 o                         
  15  10   1         95.64         64.07        23.95 o                         
 -16  11   1       4873.76       4422.10       150.10 o                         
 -14  11   1       6281.60       6116.76       113.28 o                         
 -12  11   1      22699.55      22608.90       248.62 o                         
 -10  11   1      83588.62      83580.75       530.87 o                         
  -8  11   1      19026.00      19414.72       199.36 o                         
  -6  11   1        101.77        304.48        79.75 o                         
  -4  11   1     173383.55     167044.17      1293.82 o                         
  -2  11   1     111889.96     108025.48       829.43 o                         
   0  11   1      40588.46      40419.30       408.17 o                         
   2  11   1     208871.73     205963.08      2229.61 o                         
   4  11   1       1232.00       1013.95       127.36 o                         
   6  11   1        565.76        549.25        79.75 o                         
   8  11   1     130386.41     130292.95       855.03 o                         
  10  11   1      54954.82      54939.66       390.71 o                         
  12  11   1       3326.11       3245.41        84.36 o                         
  14  11   1      12424.41      11926.47       157.64 o                         
  16  11   1          2.23        -23.47        29.35 o                         
 -15  12   1          0.84         16.58        26.67 o                         
 -13  12   1          4.15         13.41        27.78 o                         
 -11  12   1        540.13        617.52        45.55 o                         
  -9  12   1       1579.69       1817.57        70.94 o                         
  -7  12   1      17618.38      18019.20       202.77 o                         
  -5  12   1      17559.61      18298.23       389.20 o                         
  -3  12   1        152.93        347.42        65.04 o                         
  -1  12   1         22.15         48.87        39.26 o                         
   1  12   1       1356.42       1171.89        78.41 o                         
   3  12   1        611.81        666.48        65.67 o                         
   5  12   1      26179.43      26416.73       569.00 o                         
   7  12   1       9219.71       9181.46       143.03 o                         
   9  12   1       2944.45       2583.54        75.71 o                         
  11  12   1        512.16        534.01        43.67 o                         
  13  12   1        711.89        673.26        44.16 o                         
  15  12   1       1788.75       1525.95        58.70 o                         
 -14  13   1       2398.93       2272.96        70.45 o                         
 -12  13   1      17619.47      18624.26       257.30 o                         
 -10  13   1      55419.77      57292.84       468.69 o                         
  -8  13   1       1752.37       1853.14        65.94 o                         
  -6  13   1       4439.83       4686.58        98.31 o                         
  -4  13   1      73175.85      69647.05       880.99 o                         
  -2  13   1      71030.84      67622.45       968.17 o                         
   0  13   1      34585.99      33419.25       530.32 o                         
   2  13   1     104754.12     101233.71      1048.19 o                         
   4  13   1         11.17        155.56        92.92 o                         
   6  13   1       1719.94       1832.96        91.94 o                         
   8  13   1      55848.28      56386.44       468.08 o                         
  10  13   1      39868.27      40993.23       377.46 o                         
  12  13   1       3899.76       3642.99       101.10 o                         
  14  13   1       4284.39       3916.41        90.29 o                         
 -15  14   1        432.50        564.18        45.20 o                         
 -13  14   1       2342.49       2540.52        77.12 o                         
 -11  14   1       3360.89       3601.54       100.75 o                         
  -9  14   1      15963.93      16803.45       249.01 o                         
  -7  14   1      63808.50      64219.84       553.34 o                         
  -5  14   1      41615.52      40266.07       380.09 o                         
  -3  14   1       1481.13       1570.66       130.16 o                         
  -1  14   1        991.58        808.27       100.70 o                         
   1  14   1        239.31        314.80        76.75 o                         
   3  14   1      21442.31      20688.00       526.35 o                         
   5  14   1      78876.12      76578.54       605.57 o                         
   7  14   1      35379.59      35743.52       352.69 o                         
   9  14   1       5709.32       6148.65       165.41 o                         
  11  14   1       1885.86       2290.05        88.86 o                         
  13  14   1       3348.41       3652.18        98.77 o                         
  15  14   1       1027.36        753.19        48.52 o                         
 -14  15   1       3246.52       3075.09        76.32 o                         
 -12  15   1       2665.27       2919.49        88.98 o                         
 -10  15   1       5426.87       5626.92       179.85 o                         
  -8  15   1      19222.11      18756.26       293.58 o                         
  -6  15   1      56170.58      54200.93       471.36 o                         
  -4  15   1       4132.77       3970.78       116.60 o                         
  -2  15   1      20299.46      19919.30       279.72 o                         
   0  15   1      14827.25      14300.65       508.86 o                         
   2  15   1      22068.21      21375.56       338.06 o                         
   4  15   1      43178.11      42758.91       441.88 o                         
   6  15   1      40442.20      39235.39       495.41 o                         
   8  15   1       2837.60       3078.21       136.71 o                         
  10  15   1       8170.71       8547.41       223.44 o                         
  12  15   1       4578.20       4608.19       127.33 o                         
  14  15   1        821.55        789.12        40.70 o                         
 -13  16   1       1979.34       2072.14        65.61 o                         
 -11  16   1        104.47        142.55        44.38 o                         
  -9  16   1       2596.82       3098.43       135.18 o                         
  -7  16   1      18897.31      19636.01       333.89 o                         
  -5  16   1       3947.06       3644.85       136.52 o                         
  -3  16   1        503.25        505.28        49.20 o                         
  -1  16   1         97.08        118.17        32.55 o                         
   1  16   1        419.96        429.95        72.92 o                         
   3  16   1       4085.34       3799.73       109.64 o                         
   5  16   1      23293.19      22842.38       307.23 o                         
   7  16   1       7040.88       7203.91       204.04 o                         
   9  16   1       1315.24       1541.64        97.61 o                         
  11  16   1        799.75        999.52        74.65 o                         
  13  16   1       4154.75       4554.26        96.82 o                         
 -12  17   1         35.43        134.87        25.64 o                         
 -10  17   1        146.13        108.26        40.56 o                         
  -8  17   1      42413.57      44068.96       552.79 o                         
  -6  17   1      67800.71      67170.24       626.44 o                         
  -4  17   1        878.25       1002.10        73.99 o                         
  -2  17   1      16210.99      15788.47       292.62 o                         
   0  17   1       6729.78       6620.84       157.56 o                         
   2  17   1       4262.11       4428.89       162.25 o                         
   4  17   1      52875.26      52319.52       472.73 o                         
   6  17   1      68417.34      67727.80       629.51 o                         
   8  17   1        603.06        739.70        72.13 o                         
  10  17   1        968.60        716.74        66.37 o                         
  12  17   1       6977.75       7619.48       132.87 o                         
 -11  18   1       3727.42       3756.82       105.53 o                         
  -9  18   1       3384.63       3480.26       133.40 o                         
  -7  18   1         32.94         94.83        40.93 o                         
  -5  18   1       4647.79       4465.80       133.50 o                         
  -3  18   1       8692.95       8625.09       196.16 o                         
  -1  18   1        364.36        279.01        37.69 o                         
   1  18   1      12356.66      12158.86       230.80 o                         
   3  18   1       5239.18       5136.52       132.49 o                         
   5  18   1        207.78        326.99        46.36 o                         
   7  18   1       3656.89       3665.97       142.91 o                         
   9  18   1       2684.51       2987.29       123.51 o                         
  11  18   1         40.09         40.14        30.69 o                         
 -12  19   1         76.54        190.25        26.74 o                         
 -10  19   1       1538.45       1209.02        62.64 o                         
  -8  19   1      15107.73      15994.40       285.39 o                         
  -6  19   1      21912.97      22757.30       310.06 o                         
  -4  19   1       1001.04        987.76        74.83 o                         
  -2  19   1      14710.39      14454.70       235.92 o                         
   0  19   1       2599.17       2397.61       106.37 o                         
   2  19   1       9688.42       9151.96       211.93 o                         
   4  19   1      15499.76      16810.80       261.00 o                         
   6  19   1      26073.66      27173.88       403.95 o                         
   8  19   1         24.50        -33.73        39.16 o                         
  10  19   1        575.79        553.60        71.82 o                         
  12  19   1       6630.83       7037.46       108.18 o                         
 -11  20   1       7880.00       8494.51       133.91 o                         
  -9  20   1       5969.62       6136.29       132.86 o                         
  -7  20   1       1848.93       2015.71        97.64 o                         
  -5  20   1       2541.25       2571.83       163.67 o                         
  -3  20   1      19412.23      20053.98       298.30 o                         
  -1  20   1        267.87        361.28        63.76 o                         
   1  20   1       8027.60       8215.95       196.12 o                         
   3  20   1       8897.82       9132.83       207.78 o                         
   5  20   1       3595.64       3664.46       134.22 o                         
   7  20   1       5153.94       5399.43       157.88 o                         
   9  20   1      12284.66      13500.90       238.59 o                         
  11  20   1       1586.13       1906.87        57.37 o                         
 -10  21   1       6280.00       5935.43       109.37 o                         
  -8  21   1          0.34          8.93        23.62 o                         
  -6  21   1       2227.19       2414.50        99.07 o                         
  -4  21   1       9089.98       8571.99       167.49 o                         
  -2  21   1      19597.62      19543.72       305.70 o                         
   0  21   1       7013.74       6841.93       217.03 o                         
   2  21   1      15551.04      15229.35       267.31 o                         
   4  21   1        658.70        769.39        60.90 o                         
   6  21   1        944.78        995.33        56.18 o                         
   8  21   1       6281.48       6122.89       150.64 o                         
  10  21   1       2850.11       2598.14        73.72 o                         
  -9  22   1       1337.59       1320.93        59.26 o                         
  -7  22   1        430.95        371.05        29.89 o                         
  -5  22   1         42.26         64.77        31.77 o                         
  -3  22   1       3667.96       4026.86       107.36 o                         
  -1  22   1        523.55        551.71        62.68 o                         
   1  22   1       6373.42       6728.22       274.69 o                         
   3  22   1        566.42        618.85        52.05 o                         
   5  22   1        127.41         94.11        26.94 o                         
   7  22   1        371.45        392.22        40.29 o                         
   9  22   1       6140.80       6231.56       127.92 o                         
  -6  23   1          0.19         67.99        22.14 o                         
  -4  23   1       9754.11       9648.13       178.75 o                         
  -2  23   1       7478.98       7499.37       187.06 o                         
   0  23   1       4311.72       4674.32       156.24 o                         
   2  23   1      10916.99      10509.62       189.92 o                         
   4  23   1        278.12        333.81        64.99 o                         
   6  23   1        225.44        268.55        32.97 o                         
  -5  24   1       1379.42       1106.92        62.79 o                         
  -3  24   1        333.14        487.89        38.25 o                         
  -1  24   1         36.59        116.53        48.88 o                         
   1  24   1        714.84        828.48        89.64 o                         
   3  24   1        794.21        679.90        55.30 o                         
   5  24   1       6094.75       5559.65       144.45 o                         
  -2  25   1       3039.37       2927.94       133.06 o                         
   0  25   1       2177.14       2270.45       122.76 o                         
   2  25   1       3326.69       3266.14       144.93 o                         
 -18   0   2        285.44        319.16        57.06 o                         
 -16   0   2       3776.17       3579.38       158.76 o                         
 -14   0   2      87471.40      92316.20      1989.26 o                         
 -12   0   2      51170.16      54865.52       609.41 o                         
 -10   0   2      10374.67       9296.14       635.48 o                         
  -8   0   2      23690.92      22076.38       595.72 o                         
  -6   0   2       1074.74       1171.82       203.56 o                         
  -4   0   2       5776.39       5450.46       194.21 o                         
  -2   0   2     963912.69     919084.12      7438.19 o                         
   0   0   2     779103.00     849018.88     28485.30 o                         
   2   0   2       7638.91       7531.84       252.62 o                         
   4   0   2         52.49        127.69        37.32 o                         
   6   0   2     205338.30     202338.81      1697.49 o                         
   8   0   2       5103.40       5642.53       274.72 o                         
  10   0   2     238705.34     246694.33      3949.01 o                         
  12   0   2      55374.83      58160.46      1156.35 o                         
  14   0   2        853.55        950.79        97.88 o                         
  16   0   2        603.48        434.16        89.64 o                         
  18   0   2      11762.03       6565.61      4063.07 o                         
 -17   1   2       1675.95       1437.99        61.43 o                         
 -15   1   2       4463.95       4469.26       136.62 o                         
 -13   1   2       4458.94       4618.08       144.07 o                         
 -11   1   2       4944.35       5320.34       114.05 o                         
  -9   1   2       3195.90       3467.88       222.74 o                         
  -7   1   2       2268.52       2274.58       140.62 o                         
  -5   1   2      53680.21      55202.06       495.33 o                         
  -3   1   2     115968.42     119573.52       672.18 o                         
  -1   1   2      69112.03      72912.09       879.29 o                         
   1   1   2      53672.00      56228.45       733.30 o                         
   3   1   2      26135.64      26268.49       272.58 o                         
   5   1   2      23896.35      23616.27       270.94 o                         
   7   1   2      19308.88      21066.87       325.00 o                         
   9   1   2       7837.23       7471.45       218.40 o                         
  11   1   2      12779.65      13483.99       291.19 o                         
  13   1   2       6501.00       6592.14       242.44 o                         
  15   1   2       3604.04       3481.18       119.97 o                         
  17   1   2        380.85        301.50        48.43 o                         
 -18   2   2       2126.50       1986.91        75.90 o                         
 -16   2   2         61.14        134.92        36.05 o                         
 -14   2   2      40824.06      42331.01       475.45 o                         
 -12   2   2      26990.69      28005.72       312.02 o                         
 -10   2   2      41130.25      41712.77       814.85 o                         
  -8   2   2      12923.65      12140.42       350.85 o                         
  -6   2   2      58060.22      58101.20       551.14 o                         
  -4   2   2        157.48        228.46        68.88 o                         
  -2   2   2     423720.81     422779.84      5299.04 o                         
   0   2   2     125570.39     128492.48      1003.29 o                         
   2   2   2      40345.64      41462.64       365.22 o                         
   4   2   2      13055.29      14638.93       269.77 o                         
   6   2   2     148140.05     147546.75      1227.47 o                         
   8   2   2        297.81        485.78        59.27 o                         
  10   2   2     139671.00     140546.56      2061.49 o                         
  12   2   2      19782.82      20539.21       300.33 o                         
  14   2   2       9826.52       9411.69       204.08 o                         
  16   2   2          6.76         43.90        72.45 o                         
  18   2   2       8984.73       8214.64       368.80 o                         
 -17   3   2       6126.68       5841.82       132.66 o                         
 -15   3   2      13436.82      13581.84       280.23 o                         
 -13   3   2      11698.68      11773.59       235.80 o                         
 -11   3   2      16031.19      16940.28       202.36 o                         
  -9   3   2      11935.31      13004.55       532.27 o                         
  -7   3   2      23056.13      22778.93       407.87 o                         
  -5   3   2      96608.21      98193.97       738.75 o                         
  -3   3   2     164531.61     167366.38      1013.87 o                         
  -1   3   2     168322.36     175460.62      1454.93 o                         
   1   3   2     210356.28     213592.44      1255.12 o                         
   3   3   2      51848.96      49436.08       508.54 o                         
   5   3   2      35050.65      33817.26       428.97 o                         
   7   3   2      17452.63      18315.50       346.60 o                         
   9   3   2      47399.29      49537.76       838.92 o                         
  11   3   2      44007.72      44208.80       695.32 o                         
  13   3   2      29908.30      30030.26       374.29 o                         
  15   3   2      12744.66      13077.27       634.17 o                         
  17   3   2       2208.62       2211.65       121.98 o                         
 -16   4   2      12425.04      12674.88       251.08 o                         
 -14   4   2       1575.35       1699.11       103.55 o                         
 -12   4   2        418.40        551.96        42.46 o                         
 -10   4   2      93615.34      98573.62      1381.54 o                         
  -8   4   2      22003.95      23863.96       460.82 o                         
  -6   4   2     241534.03     242864.45      1803.72 o                         
  -4   4   2     175055.50     176762.02      1182.37 o                         
  -2   4   2      77750.77      76088.93       515.71 o                         
   0   4   2       1512.38       2007.92        45.95 o                         
   2   4   2     585935.06     590851.44      3720.61 o                         
   4   4   2      67357.08      68843.03       643.84 o                         
   6   4   2     137641.92     140773.97      1155.28 o                         
   8   4   2      39925.30      40354.57       725.70 o                         
  10   4   2      26970.86      25968.30      1133.32 o                         
  12   4   2       1807.31       1872.43       122.00 o                         
  14   4   2      48661.02      48588.44       758.92 o                         
  16   4   2       4255.77       4139.23       185.13 o                         
 -17   5   2       1552.88       1462.15        66.17 o                         
 -15   5   2        603.72        668.37        59.65 o                         
 -13   5   2         12.42         89.02        32.63 o                         
 -11   5   2        731.58        915.62        83.20 o                         
  -9   5   2       3970.05       4066.83       315.64 o                         
  -7   5   2      12860.30      13157.30       328.71 o                         
  -5   5   2      31553.55      31500.99       419.15 o                         
  -3   5   2      40833.91      40920.68       442.93 o                         
  -1   5   2      25263.05      27589.88       218.92 o                         
   1   5   2     123556.26     119956.38      1306.69 o                         
   3   5   2       4207.32       3947.41       121.77 o                         
   5   5   2       1623.40       1831.40        94.34 o                         
   7   5   2       2743.75       2611.74       172.82 o                         
   9   5   2       8699.25       8855.22       352.48 o                         
  11   5   2       7876.58       7937.96       165.43 o                         
  13   5   2       8008.13       8373.49       188.02 o                         
  15   5   2       2824.86       2809.85       132.54 o                         
  17   5   2        832.91        812.75        77.94 o                         
 -16   6   2      26405.66      27410.41       334.77 o                         
 -14   6   2        178.11        301.12        41.23 o                         
 -12   6   2       1637.23       1690.59        64.72 o                         
 -10   6   2      97142.91     100555.59       678.13 o                         
  -8   6   2       9540.78      10733.10       325.75 o                         
  -6   6   2     333814.50     331705.81      2394.04 o                         
  -4   6   2     216502.44     212226.50      1438.43 o                         
  -2   6   2       2172.59       2431.29        56.29 o                         
   0   6   2      41820.68      43003.68       371.01 o                         
   2   6   2     609016.06     606519.81      4398.25 o                         
   4   6   2      23255.45      22584.89       311.50 o                         
   6   6   2     110080.80     107338.50      1256.18 o                         
   8   6   2      90274.42      90918.91      1226.64 o                         
  10   6   2       1115.73       1162.72        61.20 o                         
  12   6   2      11978.39      11703.40       195.19 o                         
  14   6   2      68964.92      70648.70       533.68 o                         
  16   6   2       8627.49       8784.80       262.08 o                         
 -17   7   2        949.47        844.44        48.79 o                         
 -15   7   2       9621.55       9280.06       170.99 o                         
 -13   7   2      19913.35      19628.83       251.95 o                         
 -11   7   2       1902.01       2031.60        77.76 o                         
  -9   7   2        167.75         60.52        93.07 o                         
  -7   7   2         48.10        190.57        62.42 o                         
  -5   7   2       4820.65       5123.78       178.94 o                         
  -3   7   2      31358.89      32550.96       332.12 o                         
  -1   7   2     103947.70     107769.24       563.01 o                         
   1   7   2      26426.91      27769.77       327.89 o                         
   3   7   2      20807.76      21566.81       273.53 o                         
   5   7   2        845.15        620.79        71.91 o                         
   7   7   2       1361.79       1996.18       164.53 o                         
   9   7   2      18734.64      19034.19       552.32 o                         
  11   7   2      14181.20      13701.87       186.32 o                         
  13   7   2       9022.29       8736.67       158.60 o                         
  15   7   2       3105.36       2859.85       108.67 o                         
  17   7   2        408.22        404.94        78.89 o                         
 -16   8   2       8940.85       9203.42       185.47 o                         
 -14   8   2       7977.26       7876.37       165.61 o                         
 -12   8   2       1770.44       1607.49        66.18 o                         
 -10   8   2      35970.66      36740.01       308.80 o                         
  -8   8   2       4786.27       5404.88       249.57 o                         
  -6   8   2     135397.30     129819.93      1153.89 o                         
  -4   8   2      70070.40      70562.98       854.42 o                         
  -2   8   2      59093.59      62820.28       399.30 o                         
   0   8   2         73.47         96.18        23.73 o                         
   2   8   2     268929.28     260404.83      1281.00 o                         
   4   8   2      12501.50      12118.19       286.31 o                         
   6   8   2     106176.25     102462.68      1516.14 o                         
   8   8   2      18012.42      17869.61       717.52 o                         
  10   8   2      22719.63      22207.70       235.35 o                         
  12   8   2          3.16         51.70        25.14 o                         
  14   8   2      25952.14      27354.99       268.58 o                         
  16   8   2       3053.56       3209.68       149.09 o                         
 -17   9   2       2265.58       2213.64        68.22 o                         
 -15   9   2      15330.16      15619.80       219.23 o                         
 -13   9   2      15648.10      15916.90       223.80 o                         
 -11   9   2       4668.27       4343.90       101.74 o                         
  -9   9   2       2193.36       2238.78        63.77 o                         
  -7   9   2       7328.35       8253.38       269.15 o                         
  -5   9   2      23785.56      24043.84       384.30 o                         
  -3   9   2     117739.98     112113.13      1019.74 o                         
  -1   9   2     169942.31     167209.78      1062.44 o                         
   1   9   2     105014.15     103813.69      1060.98 o                         
   3   9   2       6114.07       5903.00       189.37 o                         
   5   9   2       8663.60       8234.61       256.17 o                         
   7   9   2       3557.53       3689.14       209.92 o                         
   9   9   2      31160.66      31260.78       276.66 o                         
  11   9   2      31570.52      31862.91       301.76 o                         
  13   9   2      20646.39      20980.79       236.40 o                         
  15   9   2       5477.77       5544.43       124.26 o                         
 -16  10   2        165.04        212.12        27.82 o                         
 -14  10   2      38828.41      40338.98       362.38 o                         
 -12  10   2      23345.30      23207.18       253.98 o                         
 -10  10   2       8025.82       8033.21       136.03 o                         
  -8  10   2      14043.66      14036.11       175.29 o                         
  -6  10   2      24808.19      23677.04       464.54 o                         
  -4  10   2       6725.07       6643.19       189.92 o                         
  -2  10   2     376708.00     382140.41      1870.48 o                         
   0  10   2     108664.16     109415.77       795.81 o                         
   2  10   2      37957.09      36283.54       404.55 o                         
   4  10   2      13213.55      13091.74       307.18 o                         
   6  10   2      72199.41      71667.20      1033.80 o                         
   8  10   2       8124.13       8154.71       173.66 o                         
  10  10   2      89018.91      87131.49       545.12 o                         
  12  10   2      27886.19      26983.77       254.65 o                         
  14  10   2        953.68        909.99        46.64 o                         
  16  10   2          7.46         26.88        29.07 o                         
 -15  11   2       1183.09       1236.34        58.10 o                         
 -13  11   2        625.34        724.81        47.42 o                         
 -11  11   2        728.58        647.17        56.26 o                         
  -9  11   2       7524.79       7575.48       119.52 o                         
  -7  11   2        651.74        854.11        66.03 o                         
  -5  11   2       4097.28       4020.93       159.68 o                         
  -3  11   2      24279.32      22526.97       396.07 o                         
  -1  11   2       7426.93       6118.33       289.91 o                         
   1  11   2      14978.63      14728.17       267.97 o                         
   3  11   2       6587.62       7152.37       248.94 o                         
   5  11   2       3178.72       2723.03       178.61 o                         
   7  11   2      11728.26      10997.50       208.52 o                         
   9  11   2        178.84        166.29        28.99 o                         
  11  11   2       6022.42       6200.12       123.79 o                         
  13  11   2         60.85        165.11        32.67 o                         
  15  11   2         62.98         71.85        32.91 o                         
 -16  12   2       1466.71       1345.21        92.10 o                         
 -14  12   2      32275.87      33422.76       307.17 o                         
 -12  12   2      16782.83      16989.97       205.55 o                         
 -10  12   2       8155.34       8401.10       155.06 o                         
  -8  12   2      19816.84      19972.76       207.55 o                         
  -6  12   2      10138.89      10319.14       210.65 o                         
  -4  12   2      20533.63      19774.92       419.78 o                         
  -2  12   2     254040.50     244186.27      1830.88 o                         
   0  12   2     134331.70     133146.41      1596.68 o                         
   2  12   2      13626.70      13362.06       298.75 o                         
   4  12   2        261.37        219.11        54.40 o                         
   6  12   2      54660.35      53755.01       514.26 o                         
   8  12   2       2950.62       2882.94        91.00 o                         
  10  12   2      75711.61      73899.73       495.21 o                         
  12  12   2      26316.74      27014.08       317.11 o                         
  14  12   2          4.13         28.27        22.10 o                         
 -15  13   2       2312.42       2138.12        86.41 o                         
 -13  13   2       1383.27       1145.43        51.60 o                         
 -11  13   2      12547.26      11721.10       186.26 o                         
  -9  13   2       5459.98       5370.34       111.10 o                         
  -7  13   2       4267.27       4278.84        96.73 o                         
  -5  13   2      27524.88      27224.06       389.42 o                         
  -3  13   2      28210.07      29374.97       540.46 o                         
  -1  13   2      17617.91      17393.73       393.03 o                         
   1  13   2      25362.65      24750.83       465.41 o                         
   3  13   2      38894.55      38652.57       583.88 o                         
   5  13   2        402.95        421.35        44.21 o                         
   7  13   2      23640.75      23325.41       300.00 o                         
   9  13   2       8680.18       8562.33       164.16 o                         
  11  13   2       2796.54       2633.04        87.26 o                         
  13  13   2       8782.64       8468.04       132.80 o                         
  15  13   2       4022.23       4042.34       112.72 o                         
 -14  14   2       6623.23       6474.61       133.40 o                         
 -12  14   2       2804.11       2889.13        78.67 o                         
 -10  14   2      29544.17      30050.92       313.01 o                         
  -8  14   2      13393.15      13593.74       188.76 o                         
  -6  14   2      20785.56      21234.45       244.78 o                         
  -4  14   2       2058.98       1968.38        90.71 o                         
  -2  14   2      72006.81      70003.02       882.46 o                         
   0  14   2      10074.24       9224.82       331.07 o                         
   2  14   2      29605.32      29603.38       483.97 o                         
   4  14   2       6392.77       6657.19       161.54 o                         
   6  14   2      54172.52      54015.12       693.90 o                         
   8  14   2       7559.55       7417.95       219.58 o                         
  10  14   2      20904.34      21646.21       323.14 o                         
  12  14   2       2400.77       2281.00        69.62 o                         
  14  14   2       4065.87       3713.82        88.32 o                         
 -13  15   2        359.31        356.81        34.71 o                         
 -11  15   2       5267.21       4595.31       127.90 o                         
  -9  15   2       1365.75       1257.43        92.59 o                         
  -7  15   2       6188.74       6290.78       150.47 o                         
  -5  15   2      41664.66      41961.50       396.97 o                         
  -3  15   2      19586.18      19283.60       259.55 o                         
  -1  15   2      11053.30      10756.92       231.09 o                         
   1  15   2      44515.75      44009.35       515.89 o                         
   3  15   2      34203.43      33077.53       428.00 o                         
   5  15   2       1455.33       1627.58        77.72 o                         
   7  15   2       6641.60       6930.79       179.74 o                         
   9  15   2       4791.19       4684.83       166.65 o                         
  11  15   2       1615.28       1597.59        96.20 o                         
  13  15   2       9498.38       9796.16       138.24 o                         
 -14  16   2        138.36        125.07        26.16 o                         
 -12  16   2        113.13        135.51        42.42 o                         
 -10  16   2      28113.65      28585.96       419.08 o                         
  -8  16   2       4205.03       4158.03       133.75 o                         
  -6  16   2      39600.96      38489.65       386.39 o                         
  -4  16   2      35795.20      35952.50       361.14 o                         
  -2  16   2       4460.94       4682.21       135.10 o                         
   0  16   2       7300.76       6985.44       160.10 o                         
   2  16   2      89210.07      89725.30       772.02 o                         
   4  16   2       9708.88       9788.95       186.98 o                         
   6  16   2      26267.08      25057.41       359.91 o                         
   8  16   2      17697.77      16967.88       375.29 o                         
  10  16   2       1420.23       1615.40        97.48 o                         
  12  16   2       2867.42       2570.23        92.01 o                         
  14  16   2      15742.40      15721.02       223.48 o                         
 -13  17   2       1386.45       1238.17        46.90 o                         
 -11  17   2          1.26        -22.05        28.02 o                         
  -9  17   2       1052.45       1197.21       118.54 o                         
  -7  17   2       5174.32       4703.07       140.34 o                         
  -5  17   2       6294.86       6154.44       145.85 o                         
  -3  17   2        931.99       1055.73        81.41 o                         
  -1  17   2       5437.99       5440.24       144.67 o                         
   1  17   2       2855.79       2933.95        96.23 o                         
   3  17   2       9964.36      10486.24       220.66 o                         
   5  17   2         16.56         64.46        34.65 o                         
   7  17   2        326.65        490.38        93.38 o                         
   9  17   2       1087.02       1239.57        85.29 o                         
  11  17   2       1058.90       1141.62        76.82 o                         
  13  17   2        360.24        430.23        31.10 o                         
 -12  18   2         11.36         59.49        19.68 o                         
 -10  18   2      13726.56      13030.58       213.58 o                         
  -8  18   2        254.20        199.56        61.53 o                         
  -6  18   2      31869.90      32871.96       393.00 o                         
  -4  18   2      31032.59      32478.18       441.20 o                         
  -2  18   2        238.12        185.97        38.95 o                         
   0  18   2       1380.97       1582.04        72.02 o                         
   2  18   2      59110.82      59907.51       588.07 o                         
   4  18   2      11933.87      12427.37       224.25 o                         
   6  18   2      19161.76      18359.63       330.47 o                         
   8  18   2       7330.14       7458.26       199.42 o                         
  10  18   2        915.73       1029.06        73.70 o                         
  12  18   2       3020.14       3079.60        76.56 o                         
 -11  19   2        543.50        434.15        36.97 o                         
  -9  19   2        401.46        619.10        51.62 o                         
  -7  19   2         42.67        187.00        44.56 o                         
  -5  19   2         41.20         24.78        35.56 o                         
  -3  19   2      19209.78      19214.16       319.13 o                         
  -1  19   2      40252.13      40105.51       427.28 o                         
   1  19   2       3960.37       3814.48       133.01 o                         
   3  19   2        146.84        264.28        72.56 o                         
   5  19   2       1373.89       1542.80       107.78 o                         
   7  19   2         43.14         38.03        40.97 o                         
   9  19   2       7865.63       7649.85       187.50 o                         
  11  19   2       7905.03       7926.91       168.50 o                         
 -10  20   2       2401.45       2385.41        75.53 o                         
  -8  20   2        560.96        602.11        47.69 o                         
  -6  20   2      14286.93      14778.53       231.07 o                         
  -4  20   2       5006.89       5505.68       160.17 o                         
  -2  20   2      11338.27      10545.68       196.39 o                         
   0  20   2       3384.42       3159.08       121.27 o                         
   2  20   2      14082.76      14936.48       268.79 o                         
   4  20   2       2539.97       2512.50       111.47 o                         
   6  20   2       6019.74       6276.22       173.53 o                         
   8  20   2        237.13        352.60        49.36 o                         
  10  20   2       7403.48       6908.91       256.93 o                         
  -9  21   2       1983.56       2013.64        72.83 o                         
  -7  21   2        213.63        223.74        30.82 o                         
  -5  21   2         59.99         46.65        25.07 o                         
  -3  21   2      11716.32      11901.33       180.81 o                         
  -1  21   2      23181.46      24835.12       307.77 o                         
   1  21   2       2316.53       2560.65       130.50 o                         
   3  21   2        141.15        209.06        48.49 o                         
   5  21   2        700.67        903.15        65.15 o                         
   7  21   2       1171.64       1450.35        77.77 o                         
   9  21   2       2551.40       2264.39        87.04 o                         
  -8  22   2        766.51       1018.43        41.55 o                         
  -6  22   2       2346.09       2122.25        73.23 o                         
  -4  22   2         32.79        102.30        29.84 o                         
  -2  22   2      35419.71      34756.33       383.97 o                         
   0  22   2      10727.95      10916.91       385.31 o                         
   2  22   2       2190.09       2162.34       165.01 o                         
   4  22   2          6.38         56.11        40.67 o                         
   6  22   2       2629.47       3023.22       102.69 o                         
   8  22   2        470.25        378.60        40.45 o                         
  -7  23   2        556.16        505.53        47.51 o                         
  -5  23   2       1171.22       1157.92        74.83 o                         
  -3  23   2        224.18        347.65        41.82 o                         
  -1  23   2       1444.58       1996.96       151.47 o                         
   1  23   2        349.87        270.24        65.48 o                         
   3  23   2       1514.85       1417.47       123.34 o                         
   5  23   2       1208.79       1210.47        74.44 o                         
   7  23   2       2929.46       2707.51        91.27 o                         
  -4  24   2        421.67        571.72        54.45 o                         
  -2  24   2      15453.90      16192.15       404.25 o                         
   0  24   2       7101.22       7556.26       267.98 o                         
   2  24   2       1390.02       1248.15       106.74 o                         
   4  24   2         18.11         54.31        41.29 o                         
  -1  25   2         57.94         38.09        31.12 o                         
   1  25   2       4294.87       3917.65       164.44 o                         
 -18   1   3       2378.46       2357.20        63.97 o                         
 -16   1   3      12812.81      13076.62       315.88 o                         
 -14   1   3       7300.19       7664.62       185.97 o                         
 -12   1   3     120462.88     124836.98       890.08 o                         
 -10   1   3      23529.28      23683.45       599.85 o                         
  -8   1   3       1369.49       1349.11       108.39 o                         
  -6   1   3     146238.00     146074.30      1403.62 o                         
  -4   1   3     104799.41     106068.67       743.21 o                         
  -2   1   3      21014.77      20653.44       161.04 o                         
   0   1   3     470267.41     475262.66      3491.81 o                         
   2   1   3       2667.50       2935.57        95.32 o                         
   4   1   3         27.17        270.95        54.08 o                         
   6   1   3     258781.72     259353.50      1471.42 o                         
   8   1   3     231192.88     226776.88      1775.59 o                         
  10   1   3         45.06         42.33       125.57 o                         
  12   1   3      42685.40      44819.74       557.08 o                         
  14   1   3        320.94        371.66       129.10 o                         
  16   1   3       1780.28       1792.57        94.11 o                         
  18   1   3       8510.05       7831.21       256.14 o                         
 -17   2   3         36.73         69.11        27.81 o                         
 -15   2   3        477.96        466.05        50.03 o                         
 -13   2   3      10199.77       9933.41       213.98 o                         
 -11   2   3      30455.04      29654.09       316.91 o                         
  -9   2   3      74220.95      75193.38      1100.47 o                         
  -7   2   3     139999.19     148181.41      1279.09 o                         
  -5   2   3      40593.85      39901.90       408.94 o                         
  -3   2   3      85139.36      85257.78       685.64 o                         
  -1   2   3      29996.17      32724.04       240.59 o                         
   1   2   3     121202.64     124131.53       698.32 o                         
   3   2   3      75714.83      78532.32       564.08 o                         
   5   2   3     179911.08     185297.89      1178.63 o                         
   7   2   3      98876.98     101634.38      1081.86 o                         
   9   2   3      28424.71      27338.56       584.25 o                         
  11   2   3       4276.48       4025.87       119.34 o                         
  13   2   3       2683.27       2916.72       128.24 o                         
  15   2   3       6337.13       6302.57       158.99 o                         
  17   2   3       6442.43       6330.61       292.34 o                         
 -16   3   3       9470.57       9771.51       195.10 o                         
 -14   3   3        526.53        686.19        70.66 o                         
 -12   3   3      45274.95      46216.40       459.13 o                         
 -10   3   3       4007.26       4770.86       279.58 o                         
  -8   3   3      87190.68      87547.70      1156.74 o                         
  -6   3   3       1627.63       1817.78        86.06 o                         
  -4   3   3     122178.38     119239.29       759.43 o                         
  -2   3   3       2985.93       2804.90        60.96 o                         
   0   3   3     241887.98     246461.19      1232.87 o                         
   2   3   3      55594.51      55922.41       446.80 o                         
   4   3   3     207118.36     208455.53      1331.68 o                         
   6   3   3       5914.53       5400.46       176.06 o                         
   8   3   3      65768.11      65754.12       775.81 o                         
  10   3   3      20916.32      20888.36       714.04 o                         
  12   3   3      31142.46      30745.21       368.21 o                         
  14   3   3       5433.55       5657.50       150.51 o                         
  16   3   3      14338.03      15026.53       346.65 o                         
 -17   4   3         20.84         13.99        29.07 o                         
 -15   4   3       1885.93       1890.18        93.32 o                         
 -13   4   3       6951.27       6966.71       176.85 o                         
 -11   4   3      21349.96      20875.19       232.96 o                         
  -9   4   3      54574.37      52569.41      1167.05 o                         
  -7   4   3     102104.95     104129.66      1030.50 o                         
  -5   4   3       4910.50       4379.94       106.16 o                         
  -3   4   3       5026.83       5129.09       100.24 o                         
  -1   4   3      28802.37      28827.94       250.94 o                         
   1   4   3      30316.99      29065.37       261.48 o                         
   3   4   3     132434.20     129356.34      1240.80 o                         
   5   4   3     111932.68     109771.30      1111.10 o                         
   7   4   3      57230.30      57984.51       688.49 o                         
   9   4   3      14441.49      13986.05       562.02 o                         
  11   4   3       9604.25       8853.10       200.22 o                         
  13   4   3       1149.40       1255.97        90.49 o                         
  15   4   3       3398.33       3356.45       136.66 o                         
  17   4   3       5522.55       5284.89       239.37 o                         
 -16   5   3       9416.86       9785.39       229.66 o                         
 -14   5   3        563.02        529.45        49.77 o                         
 -12   5   3       1690.58       1677.15        79.17 o                         
 -10   5   3      50701.60      49929.07       557.33 o                         
  -8   5   3     309963.28     308986.78      2819.09 o                         
  -6   5   3      35154.14      35502.73       613.39 o                         
  -4   5   3     137176.95     138070.48      1025.88 o                         
  -2   5   3      49765.61      50184.95       317.75 o                         
   0   5   3       3339.20       3657.43       102.60 o                         
   2   5   3     362050.84     353927.50      3191.88 o                         
   4   5   3     577816.50     574769.44      3717.16 o                         
   6   5   3      44566.10      46075.18       576.10 o                         
   8   5   3       6366.81       6803.74       295.25 o                         
  10   5   3      45105.10      43535.44       474.45 o                         
  12   5   3      19809.09      19608.37       331.95 o                         
  14   5   3      16432.38      16987.23       393.57 o                         
  16   5   3      28248.79      29731.08       415.85 o                         
 -17   6   3        759.86        796.91        49.55 o                         
 -15   6   3        709.55        771.39        53.48 o                         
 -13   6   3       1577.63       1440.01        76.15 o                         
 -11   6   3       1201.78       1327.83        56.26 o                         
  -9   6   3          7.28         76.76        70.99 o                         
  -7   6   3       3554.48       3731.80       181.07 o                         
  -5   6   3      15896.18      15829.51       304.28 o                         
  -3   6   3      36844.10      38579.21       344.27 o                         
  -1   6   3      12982.20      12963.22       260.49 o                         
   1   6   3      23711.99      25169.93       299.14 o                         
   3   6   3       6039.67       5658.01       336.23 o                         
   5   6   3       6955.35       7699.56       209.42 o                         
   7   6   3       9212.50       9484.56       342.82 o                         
   9   6   3        182.40        276.75        97.31 o                         
  11   6   3       5986.61       5687.14       144.05 o                         
  13   6   3        540.62        671.84        70.68 o                         
  15   6   3        689.32        657.84        59.78 o                         
  17   6   3          8.70         46.75        38.76 o                         
 -16   7   3      13476.43      14324.36       272.44 o                         
 -14   7   3       1397.03       1278.07        70.05 o                         
 -12   7   3       1773.79       1809.18        72.58 o                         
 -10   7   3      43237.95      43502.48       368.88 o                         
  -8   7   3     208743.53     206001.22      2216.88 o                         
  -6   7   3      17039.14      17114.19       350.89 o                         
  -4   7   3      94330.84      93989.34       735.54 o                         
  -2   7   3      29340.55      28697.40       268.98 o                         
   0   7   3      32083.84      33372.74       270.54 o                         
   2   7   3     117254.70     111453.23      1222.02 o                         
   4   7   3     320726.66     312225.31      3997.92 o                         
   6   7   3       6723.09       5965.39       240.33 o                         
   8   7   3      17251.16      18129.79       614.32 o                         
  10   7   3      25966.13      24348.25       306.93 o                         
  12   7   3      27217.68      27716.13       335.24 o                         
  14   7   3      10912.43      10685.65       193.96 o                         
  16   7   3      16606.22      16947.56       274.96 o                         
 -17   8   3        845.97        736.06        44.43 o                         
 -15   8   3        153.78        171.16        45.32 o                         
 -13   8   3      10118.56      10498.39       179.83 o                         
 -11   8   3      32621.54      32155.71       318.39 o                         
  -9   8   3      14972.56      14830.03       175.20 o                         
  -7   8   3      53354.88      52297.77       778.63 o                         
  -5   8   3      47067.16      44811.47       521.55 o                         
  -3   8   3      35688.51      38081.10       373.22 o                         
  -1   8   3      45572.72      45108.80       393.31 o                         
   1   8   3      59624.72      58269.35       494.73 o                         
   3   8   3      41146.26      40525.73       455.05 o                         
   5   8   3      54213.55      52085.73       747.27 o                         
   7   8   3      78340.89      77845.27      1075.53 o                         
   9   8   3      23879.40      22779.94       271.71 o                         
  11   8   3        256.95        377.11        43.90 o                         
  13   8   3       3680.35       3580.73       111.98 o                         
  15   8   3       3216.40       3131.60       109.66 o                         
  17   8   3       2718.94       2244.81       103.88 o                         
 -16   9   3      12603.68      12723.25       334.46 o                         
 -14   9   3        108.80        160.13        41.74 o                         
 -12   9   3      23739.06      24487.15       287.34 o                         
 -10   9   3       2204.18       2127.93        70.57 o                         
  -8   9   3      31704.40      31408.98       774.58 o                         
  -6   9   3      20124.71      20348.08       417.09 o                         
  -4   9   3     108046.02     108912.71       856.72 o                         
  -2   9   3      15865.78      15048.72       259.53 o                         
   0   9   3     214817.98     217821.81      1691.20 o                         
   2   9   3        345.10        555.21        58.33 o                         
   4   9   3      69048.52      66410.79       994.57 o                         
   6   9   3      56608.16      56741.29       981.13 o                         
   8   9   3      73508.69      71093.41      1023.38 o                         
  10   9   3      11525.12      11282.93       188.64 o                         
  12   9   3      22268.19      22587.44       295.05 o                         
  14   9   3        230.59        269.45        37.13 o                         
  16   9   3       2359.16       2296.24        91.28 o                         
 -15  10   3        860.72        860.52        53.11 o                         
 -13  10   3       9764.29      10150.42       174.34 o                         
 -11  10   3      12359.27      12848.26       200.51 o                         
  -9  10   3       3718.45       3445.20        78.86 o                         
  -7  10   3      13756.91      12336.10       320.39 o                         
  -5  10   3      41757.91      40133.35       732.15 o                         
  -3  10   3       6264.10       5264.22       164.51 o                         
  -1  10   3      11932.01      11188.62       217.33 o                         
   1  10   3      62287.97      59936.24       604.63 o                         
   3  10   3       5169.86       4052.69       169.81 o                         
   5  10   3      36747.25      35615.00       615.94 o                         
   7  10   3      48578.29      45131.26       926.14 o                         
   9  10   3      21368.31      21283.85       253.40 o                         
  11  10   3       2151.96       1969.46        81.01 o                         
  13  10   3       3125.11       2885.42        92.04 o                         
  15  10   3         25.42         28.14        25.58 o                         
 -16  11   3       5119.90       4505.45        92.52 o                         
 -14  11   3       4605.19       4782.12       122.14 o                         
 -12  11   3      50497.73      52943.71       412.69 o                         
 -10  11   3      18978.91      18523.87       240.63 o                         
  -8  11   3        417.39        370.19        31.66 o                         
  -6  11   3      76019.04      74919.12       777.28 o                         
  -4  11   3     145275.47     146127.48      1097.21 o                         
  -2  11   3       5678.16       5845.69       196.90 o                         
   0  11   3     242744.83     242634.98      1451.91 o                         
   2  11   3      12817.59      12696.30       305.85 o                         
   4  11   3       1704.82       1693.75       149.50 o                         
   6  11   3     136659.75     129835.83      1683.00 o                         
   8  11   3     103751.07     104116.15       736.52 o                         
  10  11   3        179.28        243.72        37.13 o                         
  12  11   3      23885.62      23095.55       247.97 o                         
  14  11   3        288.43        264.05        31.51 o                         
  16  11   3         22.45         74.16        25.15 o                         
 -15  12   3         20.60         20.18        24.03 o                         
 -13  12   3        726.73        841.96        47.17 o                         
 -11  12   3        500.61        536.50        41.60 o                         
  -9  12   3      13383.92      13434.07       177.64 o                         
  -7  12   3       8425.24       9078.70       142.65 o                         
  -5  12   3       2088.68       2164.82       137.01 o                         
  -3  12   3         80.74         47.38        47.63 o                         
  -1  12   3       5165.23       4863.41       216.25 o                         
   1  12   3         78.98        101.94        35.19 o                         
   3  12   3       6381.80       5646.93       216.12 o                         
   5  12   3      25729.70      25276.82       665.71 o                         
   7  12   3        485.70        530.77        51.25 o                         
   9  12   3       3309.56       3140.18        96.00 o                         
  11  12   3         16.44         26.52        29.48 o                         
  13  12   3         75.14         98.41        29.31 o                         
  15  12   3       3761.61       3253.08       107.22 o                         
 -14  13   3       4691.43       4744.24       102.88 o                         
 -12  13   3      39410.55      40969.24       347.61 o                         
 -10  13   3       6615.53       6936.80       142.55 o                         
  -8  13   3       3323.27       3573.41        94.84 o                         
  -6  13   3      34278.59      34033.30       323.76 o                         
  -4  13   3      80782.10      79217.30       885.44 o                         
  -2  13   3       6377.77       6321.43       245.06 o                         
   0  13   3     117245.55     115149.95      1138.95 o                         
   2  13   3        439.35        350.54        56.03 o                         
   4  13   3       5927.11       6416.57       330.05 o                         
   6  13   3      44644.38      43806.66       466.07 o                         
   8  13   3      62881.27      63503.64       608.71 o                         
  10  13   3          2.81         58.55        28.70 o                         
  12  13   3      11631.81      11095.64       172.31 o                         
  14  13   3        281.31        276.93        31.12 o                         
 -15  14   3        625.38        589.58        44.69 o                         
 -13  14   3        308.23        312.98        35.20 o                         
 -11  14   3       9766.13       9939.17       152.77 o                         
  -9  14   3      40538.02      40687.75       378.11 o                         
  -7  14   3      38615.62      37296.23       354.46 o                         
  -5  14   3       1357.93       1185.36        59.53 o                         
  -3  14   3        109.85        163.31        50.25 o                         
  -1  14   3       3467.61       3698.26       190.19 o                         
   1  14   3      18250.63      18267.56       479.50 o                         
   3  14   3      60422.99      58384.42       643.45 o                         
   5  14   3      79774.57      77132.62       593.25 o                         
   7  14   3      11961.22      11522.87       238.50 o                         
   9  14   3        799.24       1035.52        83.79 o                         
  11  14   3       1622.73       2064.29        82.49 o                         
  13  14   3         17.82         60.29        30.23 o                         
  15  14   3       5730.06       4809.97       186.09 o                         
 -14  15   3        105.56        139.81        30.80 o                         
 -12  15   3       8078.75       8154.38       156.75 o                         
 -10  15   3       6044.35       5910.33       155.42 o                         
  -8  15   3      47335.33      47609.06       506.52 o                         
  -6  15   3        366.29        352.34        44.96 o                         
  -4  15   3      26731.40      26340.82       288.15 o                         
  -2  15   3       8489.67       8801.49       193.34 o                         
   0  15   3      29708.70      28498.96       377.44 o                         
   2  15   3      19369.63      19569.87       265.66 o                         
   4  15   3      59565.47      58726.52       635.96 o                         
   6  15   3        288.02        338.59        48.66 o                         
   8  15   3      16345.62      16503.38       493.95 o                         
  10  15   3       1922.63       1836.91       104.37 o                         
  12  15   3       4963.38       5162.61       133.08 o                         
  14  15   3       4883.12       4529.34       120.16 o                         
 -13  16   3          9.18         10.84        18.63 o                         
 -11  16   3       2032.51       2096.12        86.51 o                         
  -9  16   3      13919.40      15127.35       257.30 o                         
  -7  16   3       8098.23       7948.73       184.22 o                         
  -5  16   3       2114.60       2169.69        84.85 o                         
  -3  16   3         63.56        197.67        50.65 o                         
  -1  16   3       2158.08       2072.08       103.43 o                         
   1  16   3        133.25        176.41        34.60 o                         
   3  16   3      24970.95      25247.22       415.94 o                         
   5  16   3      31314.63      30379.96       390.05 o                         
   7  16   3        338.65        403.49        58.14 o                         
   9  16   3       1402.69       1647.71        98.16 o                         
  11  16   3       6028.80       6813.41       184.75 o                         
  13  16   3        555.44        663.80        44.11 o                         
 -12  17   3        430.46        294.43        42.46 o                         
 -10  17   3      16095.03      17575.01       260.03 o                         
  -8  17   3      59432.66      60275.39       577.50 o                         
  -6  17   3       7920.48       7660.25       177.38 o                         
  -4  17   3       9204.39       9429.40       198.70 o                         
  -2  17   3       1496.82       1663.39        99.30 o                         
   0  17   3      10511.79      10414.26       271.40 o                         
   2  17   3      33237.51      32895.73       360.93 o                         
   4  17   3      79362.33      78247.39       727.75 o                         
   6  17   3       7717.52       7754.85       210.62 o                         
   8  17   3       2428.56       2086.89       109.75 o                         
  10  17   3       4939.87       5607.48       168.78 o                         
  12  17   3       5045.65       5473.78       123.19 o                         
 -11  18   3       2004.99       1773.31        70.24 o                         
  -9  18   3         52.01         28.01        43.31 o                         
  -7  18   3        877.59        798.54        61.14 o                         
  -5  18   3      13673.27      13674.04       236.68 o                         
  -3  18   3       4794.85       4679.73       153.08 o                         
  -1  18   3       5749.13       6010.30       196.71 o                         
   1  18   3      19975.22      19872.51       301.33 o                         
   3  18   3       1183.13       1427.14        90.31 o                         
   5  18   3        246.02        318.35        55.09 o                         
   7  18   3       7923.19       7916.81       209.05 o                         
   9  18   3        430.42        558.98        62.36 o                         
  11  18   3       3015.81       3079.66       111.11 o                         
 -10  19   3       3711.41       4274.85       107.98 o                         
  -8  19   3      21397.48      22659.36       564.91 o                         
  -6  19   3        317.96        322.45        42.77 o                         
  -4  19   3       9815.82       9897.56       221.92 o                         
  -2  19   3        896.86        914.86        72.93 o                         
   0  19   3       2975.48       3014.24       152.67 o                         
   2  19   3       4409.30       4742.70       185.23 o                         
   4  19   3      38109.27      38510.47       493.87 o                         
   6  19   3        178.02        219.27        46.56 o                         
   8  19   3       2020.28       1668.90        94.30 o                         
  10  19   3       5692.42       6334.76       159.07 o                         
  -9  20   3       1461.20       1442.79        84.53 o                         
  -7  20   3       2080.14       2151.69        75.74 o                         
  -5  20   3      11727.60      12230.91       248.20 o                         
  -3  20   3       4155.86       3952.66       121.49 o                         
  -1  20   3      14367.69      14548.45       288.53 o                         
   1  20   3       9682.82      10151.15       271.87 o                         
   3  20   3       1358.15       1217.94        80.54 o                         
   5  20   3       8258.76       8641.34       244.17 o                         
   7  20   3      12659.06      13962.46       258.58 o                         
   9  20   3       5812.13       6681.63       161.61 o                         
  -8  21   3        817.45        976.49        60.40 o                         
  -6  21   3       2924.87       2828.73       110.29 o                         
  -4  21   3      17430.20      17722.88       254.47 o                         
  -2  21   3         27.55         76.18        34.60 o                         
   0  21   3      20282.11      20715.98       392.72 o                         
   2  21   3         81.98        164.07        38.07 o                         
   4  21   3       1556.37       1651.92        84.48 o                         
   6  21   3       3775.08       3752.74       124.62 o                         
   8  21   3       9174.53       9089.89       183.35 o                         
  -7  22   3          0.75         43.35        31.26 o                         
  -5  22   3       2739.27       3323.95       112.05 o                         
  -3  22   3        720.67        871.65        63.81 o                         
  -1  22   3       3619.75       3689.04       149.90 o                         
   1  22   3       4038.31       4564.01       241.71 o                         
   3  22   3        476.91        432.86        54.14 o                         
   5  22   3        203.20        261.34        38.25 o                         
   7  22   3       5889.29       6390.19       182.79 o                         
  -6  23   3       2731.31       2921.76       111.79 o                         
  -4  23   3      12444.24      12439.46       208.04 o                         
  -2  23   3        643.09        752.52        59.37 o                         
   0  23   3      16338.89      16938.39       460.88 o                         
   2  23   3        831.30        823.42        98.60 o                         
   4  23   3         10.40        127.31        53.03 o                         
   6  23   3       8680.16       8526.77       188.30 o                         
  -5  24   3        333.47        394.84        42.78 o                         
  -3  24   3        224.70        243.36        36.10 o                         
  -1  24   3       1321.27       1535.82       121.10 o                         
   1  24   3         46.33         63.66        43.41 o                         
   3  24   3       6291.42       6030.98       154.91 o                         
   5  24   3       3229.30       3129.50       134.84 o                         
   0  25   3       7183.86       7022.01       228.06 o                         
 -16   0   4      30429.86      32644.57       803.91 o                         
 -14   0   4      54069.65      56788.47       820.05 o                         
 -12   0   4       4054.23       3872.23       176.78 o                         
 -10   0   4      28192.20      26966.77      1172.29 o                         
  -8   0   4       2603.30       2757.44       221.35 o                         
  -6   0   4       3349.26       3456.19       189.35 o                         
  -4   0   4     387632.94     378802.97      2750.34 o                         
  -2   0   4     347869.78     336175.34      4998.50 o                         
   0   0   4        400.52        369.88        49.51 o                         
   2   0   4      30163.82      34355.45       654.77 o                         
   4   0   4       1308.97       1871.84       125.39 o                         
   6   0   4       6986.57       8326.27       234.28 o                         
   8   0   4     305839.41     308158.38      3274.36 o                         
  10   0   4     131503.14     135753.56      2696.40 o                         
  12   0   4       1698.34       1825.38       124.80 o                         
  14   0   4       2859.60       2784.57       222.53 o                         
  16   0   4      13443.49      13045.19       305.56 o                         
 -17   1   4       1585.98       1453.88        60.94 o                         
 -15   1   4       3153.26       3286.02       117.48 o                         
 -13   1   4       1030.14       1234.13       101.24 o                         
 -11   1   4       1421.38       1773.42        82.63 o                         
  -9   1   4       6065.34       6096.11       290.90 o                         
  -7   1   4      18574.02      17836.46       359.39 o                         
  -5   1   4      25222.84      24183.63       314.31 o                         
  -3   1   4     247756.38     249293.94      1317.76 o                         
  -1   1   4       8603.09       9134.13       121.74 o                         
   1   1   4     141328.30     146325.83       748.92 o                         
   3   1   4        611.95        533.20        74.50 o                         
   5   1   4      14074.29      14471.47       185.94 o                         
   7   1   4       7809.52       7897.58       282.05 o                         
   9   1   4      17654.45      18055.02       484.86 o                         
  11   1   4      14494.27      14118.08       213.53 o                         
  13   1   4       7487.46       7586.48       200.57 o                         
  15   1   4       1119.74       1111.67        79.92 o                         
  17   1   4          2.69         39.04        52.99 o                         
 -16   2   4      13399.50      14209.99       263.53 o                         
 -14   2   4      23748.57      24562.82       347.67 o                         
 -12   2   4      11044.71      10814.30       185.03 o                         
 -10   2   4      27184.31      27482.39       678.66 o                         
  -8   2   4      33088.24      34208.12       660.04 o                         
  -6   2   4      11813.04      11842.87       275.47 o                         
  -4   2   4      79216.27      76406.63       569.52 o                         
  -2   2   4     243923.59     242439.88      1208.35 o                         
   0   2   4      44128.30      48514.56       325.17 o                         
   2   2   4        367.08        966.90       133.20 o                         
   4   2   4      69645.54      69211.38       567.31 o                         
   6   2   4       2594.51       2193.92       125.21 o                         
   8   2   4      99417.42      96926.33      1191.47 o                         
  10   2   4      49974.70      50112.26      1146.96 o                         
  12   2   4       4819.28       4625.58       122.65 o                         
  14   2   4        133.03        228.99        43.25 o                         
  16   2   4      11053.60      10567.26       259.92 o                         
 -17   3   4       5322.67       5235.17       112.83 o                         
 -15   3   4      10289.89      10749.91       220.16 o                         
 -13   3   4       6223.31       7063.18       178.83 o                         
 -11   3   4       5202.37       5824.67       168.33 o                         
  -9   3   4       4425.42       3676.28       294.98 o                         
  -7   3   4      54781.40      52949.01       832.21 o                         
  -5   3   4      92084.54      90673.84       949.64 o                         
  -3   3   4     215433.14     217548.59      1387.78 o                         
  -1   3   4     568482.81     575563.81      3791.34 o                         
   1   3   4      98284.96      97034.51       585.97 o                         
   3   3   4      23546.63      22297.45       315.58 o                         
   5   3   4       8316.97       9249.11       219.04 o                         
   7   3   4      23758.20      23770.91       417.08 o                         
   9   3   4      44053.43      45775.46      1059.28 o                         
  11   3   4      48732.90      49458.28       479.12 o                         
  13   3   4      36170.95      36379.91       506.43 o                         
  15   3   4       4299.51       4310.61       113.53 o                         
  17   3   4        128.10        201.07        47.68 o                         
 -16   4   4         23.27         42.07        30.83 o                         
 -14   4   4         76.64        110.16        35.61 o                         
 -12   4   4      26723.83      27811.78       337.27 o                         
 -10   4   4      38639.94      39680.71       354.71 o                         
  -8   4   4      52769.04      51103.99       886.31 o                         
  -6   4   4     194964.55     195083.91      1826.36 o                         
  -4   4   4       1199.09       1145.43        60.68 o                         
  -2   4   4       7461.16       7002.03       109.96 o                         
   0   4   4     138646.27     137973.25      1090.90 o                         
   2   4   4      28954.64      28872.82       324.30 o                         
   4   4   4     133296.70     133995.69      1412.54 o                         
   6   4   4     103135.95     105988.27       990.92 o                         
   8   4   4       4793.62       4466.11       308.82 o                         
  10   4   4       2783.58       2854.24       110.83 o                         
  12   4   4      68566.48      67313.93       687.76 o                         
  14   4   4      19781.35      19528.25       424.47 o                         
  16   4   4       5418.68       5774.93       168.41 o                         
 -17   5   4        873.12        738.78        43.72 o                         
 -15   5   4        459.97        531.54        49.33 o                         
 -13   5   4        576.82        575.39        53.17 o                         
 -11   5   4        913.09        781.43        47.89 o                         
  -9   5   4         45.35         35.97        72.82 o                         
  -7   5   4       3935.28       3783.19       226.23 o                         
  -5   5   4      21433.90      21247.00       307.25 o                         
  -3   5   4      10827.05      10763.79       144.31 o                         
  -1   5   4      31494.94      32634.63       285.67 o                         
   1   5   4      88690.34      84379.04       826.74 o                         
   3   5   4       3471.29       3229.37       116.96 o                         
   5   5   4       3961.19       4172.66       243.95 o                         
   7   5   4       1647.26       1597.46       109.66 o                         
   9   5   4       1249.39       1159.80       174.72 o                         
  11   5   4       7193.40       7707.32       189.65 o                         
  13   5   4      13200.52      13814.70       289.25 o                         
  15   5   4       1501.30       1674.27        86.27 o                         
  17   5   4         70.62         67.93        37.43 o                         
 -16   6   4       1122.25       1069.90        65.38 o                         
 -14   6   4        117.90        127.50        32.99 o                         
 -12   6   4      37204.01      37467.79       341.76 o                         
 -10   6   4      33197.33      33801.84       341.58 o                         
  -8   6   4      82537.77      81415.94      1036.43 o                         
  -6   6   4     175436.83     172663.14      1203.87 o                         
  -4   6   4        868.44        844.83        54.95 o                         
  -2   6   4      40699.44      41701.53       321.78 o                         
   0   6   4     274866.00     276612.12      1341.76 o                         
   2   6   4     194493.52     189729.55      1168.68 o                         
   4   6   4      88303.12      87113.76       792.11 o                         
   6   6   4      67325.05      70574.32       785.95 o                         
   8   6   4        116.53         69.81        53.67 o                         
  10   6   4      13452.16      13446.59       218.71 o                         
  12   6   4     107030.04     106231.91       897.13 o                         
  14   6   4      26867.11      28204.57       393.64 o                         
  16   6   4       2244.29       2247.89        86.08 o                         
 -17   7   4       2235.67       2107.58        87.59 o                         
 -15   7   4       8619.94       8698.39       177.96 o                         
 -13   7   4       6686.71       6825.54       160.74 o                         
 -11   7   4         40.95         60.83        34.62 o                         
  -9   7   4        514.85        708.86        57.18 o                         
  -7   7   4       8522.81       9258.60       376.92 o                         
  -5   7   4      34250.35      35565.25       428.04 o                         
  -3   7   4     110189.88     110565.73       709.24 o                         
  -1   7   4      34290.92      36457.93       384.18 o                         
   1   7   4       9418.36      10124.13       253.72 o                         
   3   7   4        802.29        822.60        72.39 o                         
   5   7   4      15738.23      16731.99       617.31 o                         
   7   7   4      12239.80      13105.56       378.86 o                         
   9   7   4      48592.71      48036.12       504.07 o                         
  11   7   4       6008.60       5967.21       204.22 o                         
  13   7   4       4712.00       4710.07       144.40 o                         
  15   7   4        573.08        576.13        53.42 o                         
  17   7   4        174.22        212.36        42.08 o                         
 -16   8   4       1481.37       1429.93        60.52 o                         
 -14   8   4       5875.70       5912.21       145.02 o                         
 -12   8   4      12582.73      12453.29       199.58 o                         
 -10   8   4       6856.23       6966.73       164.32 o                         
  -8   8   4      62274.04      61271.22      1103.20 o                         
  -6   8   4      83450.66      78661.84       732.03 o                         
  -4   8   4       2761.25       2830.65       118.17 o                         
  -2   8   4       5654.23       6248.51       216.97 o                         
   0   8   4     100317.06      95537.59       696.05 o                         
   2   8   4     108762.61     105266.37       906.75 o                         
   4   8   4      45843.80      44270.91       659.48 o                         
   6   8   4      27079.01      26295.38       643.33 o                         
   8   8   4      37692.46      37110.79       847.12 o                         
  10   8   4       3909.74       3658.37       102.95 o                         
  12   8   4      32148.06      32434.04       362.39 o                         
  14   8   4       4763.90       5428.64       133.21 o                         
  16   8   4       2976.84       2748.36        89.35 o                         
 -15   9   4      11710.92      11799.78       187.49 o                         
 -13   9   4       4626.20       4579.68       118.06 o                         
 -11   9   4         29.05        159.24        46.05 o                         
  -9   9   4        806.13        857.33        43.12 o                         
  -7   9   4       9682.01      10056.61       364.41 o                         
  -5   9   4      85261.93      83509.18       760.48 o                         
  -3   9   4     180811.62     177890.19      1592.96 o                         
  -1   9   4      83665.59      80942.89       631.45 o                         
   1   9   4       2470.23       2254.00       144.06 o                         
   3   9   4      22741.82      23057.58       391.30 o                         
   5   9   4        543.47        326.37       106.31 o                         
   7   9   4      18423.07      17622.57       561.22 o                         
   9   9   4      61798.43      62138.49       587.92 o                         
  11   9   4      22406.32      22596.96       272.22 o                         
  13   9   4       9034.46       9338.39       177.66 o                         
  15   9   4       3440.28       3585.50       111.09 o                         
 -16  10   4      12573.33      11981.53       168.42 o                         
 -14  10   4      23662.24      23668.60       290.79 o                         
 -12  10   4        586.95        535.13        47.17 o                         
 -10  10   4       8301.43       8332.91       134.23 o                         
  -8  10   4      15480.38      14976.23       174.17 o                         
  -6  10   4       6158.14       6092.83       201.84 o                         
  -4  10   4     169715.81     167175.31      1180.54 o                         
  -2  10   4     162687.41     158060.03      1167.48 o                         
   0  10   4        445.05        357.84        48.07 o                         
   2  10   4       9903.82       9091.26       249.93 o                         
   4  10   4      38162.26      36669.72       627.24 o                         
   6  10   4        484.31        550.72       110.26 o                         
   8  10   4      83351.47      84425.24       635.23 o                         
  10  10   4      52936.75      51149.82       435.04 o                         
  12  10   4        153.52        192.51        38.23 o                         
  14  10   4        158.80        197.30        34.45 o                         
  16  10   4       6376.75       6307.50       172.05 o                         
 -15  11   4       1327.32       1344.63        59.86 o                         
 -13  11   4        588.06        507.12        45.61 o                         
 -11  11   4       2606.15       2634.19        81.23 o                         
  -9  11   4       1075.08       1050.27        49.40 o                         
  -7  11   4        805.62       1050.38        80.46 o                         
  -5  11   4       6056.12       6141.68       202.56 o                         
  -3  11   4      28660.53      26851.11       405.69 o                         
  -1  11   4       1034.14        901.02        91.57 o                         
   1  11   4       5659.45       5640.66       201.86 o                         
   3  11   4       4092.07       3795.60       197.92 o                         
   5  11   4       2252.01       1925.16       153.23 o                         
   7  11   4          7.87        104.68        32.03 o                         
   9  11   4       3566.28       3524.85       112.39 o                         
  11  11   4       4543.61       4555.26       125.83 o                         
  13  11   4          0.55         41.00        27.05 o                         
  15  11   4       1017.83       1025.20        48.61 o                         
 -14  12   4      17269.90      17702.49       309.71 o                         
 -12  12   4       3579.72       3692.81        87.66 o                         
 -10  12   4      11840.28      11957.13       174.63 o                         
  -8  12   4        269.03        388.23        47.96 o                         
  -6  12   4       2017.14       2112.47        72.43 o                         
  -4  12   4     220926.59     214443.97      1608.54 o                         
  -2  12   4     181217.27     175816.58      1506.42 o                         
   0  12   4          9.65         89.75        53.58 o                         
   2  12   4       3525.51       3664.28       195.32 o                         
   4  12   4      61149.87      60504.99       882.89 o                         
   6  12   4       2038.77       2019.96       123.58 o                         
   8  12   4      73622.62      71586.10       720.90 o                         
  10  12   4      29651.68      29479.96       383.83 o                         
  12  12   4         75.09         77.92        32.80 o                         
  14  12   4        992.77       1071.67        53.38 o                         
 -15  13   4        755.63        629.14        42.45 o                         
 -13  13   4       5577.22       5394.50       114.82 o                         
 -11  13   4       7909.87       7350.51       132.44 o                         
  -9  13   4        781.76        901.14        51.35 o                         
  -7  13   4      25342.24      25886.70       264.37 o                         
  -5  13   4       7731.57       7811.22       144.92 o                         
  -3  13   4       5851.10       5927.34       247.57 o                         
  -1  13   4      52362.51      51949.90       739.94 o                         
   1  13   4      46197.61      45037.45       769.53 o                         
   3  13   4         10.21         49.54        59.79 o                         
   5  13   4       9388.67       9117.25       216.57 o                         
   7  13   4      12828.22      11551.44       227.27 o                         
   9  13   4       2620.25       2645.67       107.98 o                         
  11  13   4       7132.56       7411.29       158.21 o                         
  13  13   4       8104.36       8633.74       223.98 o                         
  15  13   4        289.90        268.58        33.07 o                         
 -14  14   4       2280.04       2419.06       114.07 o                         
 -12  14   4       9268.44       9232.08       137.60 o                         
 -10  14   4      15312.31      15928.60       199.69 o                         
  -8  14   4       1620.57       1805.62       104.12 o                         
  -6  14   4       6429.22       6467.77       131.15 o                         
  -4  14   4      49528.73      50023.32       511.94 o                         
  -2  14   4      31203.62      30379.25       375.25 o                         
   0  14   4      27594.19      28208.62       618.68 o                         
   2  14   4       9392.09       8777.32       245.71 o                         
   4  14   4      31413.60      30005.97       357.60 o                         
   6  14   4      11910.54      11792.57       228.89 o                         
   8  14   4      15762.48      14994.38       278.03 o                         
  10  14   4       5098.22       5425.07       178.05 o                         
  12  14   4       4433.91       4146.29       108.41 o                         
  14  14   4        142.75         83.17        25.20 o                         
 -13  15   4       2411.67       2325.46        82.87 o                         
 -11  15   4       3672.88       3383.82        98.40 o                         
  -9  15   4       3224.96       3561.73       100.47 o                         
  -7  15   4      29757.10      30866.65       424.51 o                         
  -5  15   4      10196.47      10390.88       198.73 o                         
  -3  15   4       9402.52       8893.51       201.03 o                         
  -1  15   4      31261.17      30371.66       400.72 o                         
   1  15   4      43340.09      42369.89       488.35 o                         
   3  15   4       4676.00       4650.63       132.91 o                         
   5  15   4      15893.01      15125.31       227.93 o                         
   7  15   4       5952.21       5786.65       169.33 o                         
   9  15   4       4029.24       3978.34       151.96 o                         
  11  15   4       9367.32      10062.06       231.25 o                         
  13  15   4      15152.67      16421.76       264.42 o                         
 -12  16   4       8297.50       7956.18       140.85 o                         
 -10  16   4       8247.70       7657.16       188.76 o                         
  -8  16   4      18026.55      19127.56       260.16 o                         
  -6  16   4      36466.99      36755.77       410.89 o                         
  -4  16   4        530.92        633.98        59.43 o                         
  -2  16   4        302.93        299.64        45.03 o                         
   0  16   4     106189.22     104094.80      1175.67 o                         
   2  16   4      17250.72      17025.25       264.09 o                         
   4  16   4      13307.44      12422.10       213.07 o                         
   6  16   4      16430.50      15334.32       302.32 o                         
   8  16   4        149.36        244.38        49.68 o                         
  10  16   4        617.44        519.36        63.75 o                         
  12  16   4      19885.89      20522.05       312.20 o                         
 -13  17   4          9.53         21.94        17.71 o                         
 -11  17   4        511.67        453.27        41.98 o                         
  -9  17   4        913.47        951.08        59.23 o                         
  -7  17   4       9196.54       9092.12       172.29 o                         
  -5  17   4         90.86        142.02        46.26 o                         
  -3  17   4       4311.43       4219.22       156.39 o                         
  -1  17   4         85.39        166.95        42.99 o                         
   1  17   4       6035.74       5972.26       195.51 o                         
   3  17   4       2738.91       2639.49        96.74 o                         
   5  17   4      10531.23      10554.94       318.15 o                         
   7  17   4        959.08        941.68        76.98 o                         
   9  17   4       2550.07       2535.11       117.80 o                         
  11  17   4        166.90        199.23        46.76 o                         
  13  17   4       2965.28       2912.31        90.96 o                         
 -12  18   4       4042.35       3593.52        99.83 o                         
 -10  18   4       2759.77       2405.34        85.41 o                         
  -8  18   4      24431.29      25964.48       380.62 o                         
  -6  18   4      21183.84      22836.43       319.24 o                         
  -4  18   4        224.84        342.83        63.71 o                         
  -2  18   4       6285.30       6209.36       178.98 o                         
   0  18   4      39068.02      38970.28       476.43 o                         
   2  18   4      24052.08      24318.84       320.54 o                         
   4  18   4      11540.45      11389.78       250.76 o                         
   6  18   4      12434.21      11552.79       254.76 o                         
   8  18   4        660.05        818.95        98.52 o                         
  10  18   4       1176.50       1200.21        75.65 o                         
  12  18   4      16489.57      17060.38       246.28 o                         
 -11  19   4        200.47        263.45        30.19 o                         
  -9  19   4         64.48         62.47        33.90 o                         
  -7  19   4         66.95         54.46        32.88 o                         
  -5  19   4       7412.58       7666.97       200.33 o                         
  -3  19   4      30960.30      31141.90       434.29 o                         
  -1  19   4       9626.01       9496.28       221.03 o                         
   1  19   4        504.18        645.28        76.61 o                         
   3  19   4        874.06        926.20        62.66 o                         
   5  19   4        900.78       1059.31        77.54 o                         
   7  19   4       4990.15       4698.26       153.19 o                         
   9  19   4      17243.63      17211.63       353.67 o                         
  11  19   4       4050.56       3898.17       159.13 o                         
 -10  20   4       1452.09       1404.70        67.20 o                         
  -8  20   4       9093.94       9272.10       328.20 o                         
  -6  20   4       2351.80       2666.16       111.86 o                         
  -4  20   4       6639.88       6278.93       175.73 o                         
  -2  20   4       4934.37       4789.67       154.57 o                         
   0  20   4       7677.65       8372.45       251.09 o                         
   2  20   4       3846.00       3859.19       163.37 o                         
   4  20   4       6997.85       6743.88       179.48 o                         
   6  20   4       1549.02       1514.40        86.86 o                         
   8  20   4       8748.92       8263.86       186.92 o                         
  10  20   4       1540.69       1283.73        66.12 o                         
  -9  21   4         47.59         83.41        30.80 o                         
  -7  21   4          3.31         80.84        61.91 o                         
  -5  21   4       3486.77       4073.19       133.51 o                         
  -3  21   4      22724.19      24675.48       358.42 o                         
  -1  21   4       3584.04       3704.12       126.64 o                         
   1  21   4        334.40        273.27        51.94 o                         
   3  21   4       1953.82       2196.96       115.09 o                         
   5  21   4       1824.60       2026.18        93.03 o                         
   7  21   4       1364.05       1132.17        69.13 o                         
   9  21   4       9418.86       9389.65       172.86 o                         
  -8  22   4        516.42        418.18        45.56 o                         
  -6  22   4         42.66         99.32       110.96 o                         
  -4  22   4      16137.22      16613.27       265.58 o                         
  -2  22   4      19993.55      20154.78       360.17 o                         
   0  22   4        546.01        524.09        77.27 o                         
   2  22   4         49.18        107.56        60.50 o                         
   4  22   4       4357.24       4496.07       126.28 o                         
   6  22   4         55.42         89.81        26.76 o                         
   8  22   4      12585.77      11713.53       253.51 o                         
  -5  23   4          9.18         33.43        30.25 o                         
  -3  23   4       2754.80       3211.68       102.20 o                         
  -1  23   4        125.22         75.95        34.44 o                         
   1  23   4       3134.08       3136.73       186.34 o                         
   3  23   4        840.59        895.05       102.00 o                         
   5  23   4       3738.07       3491.41       179.34 o                         
  -4  24   4       8726.72       9120.33       189.99 o                         
  -2  24   4       8873.72       9264.94       196.53 o                         
   0  24   4        420.41        319.54        60.92 o                         
   2  24   4        400.12        393.57        67.64 o                         
   4  24   4       4091.16       3941.35       176.23 o                         
 -16   1   5        169.99        246.84        33.22 o                         
 -14   1   5      57996.21      61633.79       801.66 o                         
 -12   1   5      25811.25      26697.27       327.15 o                         
 -10   1   5       1632.85       1632.50        85.42 o                         
  -8   1   5      28301.09      29385.60       642.41 o                         
  -6   1   5     252186.44     251446.53      1856.95 o                         
  -4   1   5       5647.98       5732.10       152.14 o                         
  -2   1   5     619793.19     614947.94      4446.32 o                         
   0   1   5      46837.68      46130.07       440.64 o                         
   2   1   5      15378.96      15182.92       221.54 o                         
   4   1   5     118917.17     122491.89       890.95 o                         
   6   1   5     303123.47     301880.38      1994.32 o                         
   8   1   5       6473.88       5991.13       321.73 o                         
  10   1   5      48731.25      50972.71       738.75 o                         
  12   1   5         31.13        139.73        37.07 o                         
  14   1   5        784.64        952.78        65.47 o                         
  16   1   5       5783.29       5589.21       133.95 o                         
 -17   2   5         17.85         56.56        26.27 o                         
 -15   2   5       4199.68       4390.45       156.32 o                         
 -13   2   5      11286.08      10876.51       199.57 o                         
 -11   2   5      39496.66      39777.19       370.84 o                         
  -9   2   5      61183.26      66345.40      1078.96 o                         
  -7   2   5      30409.58      31111.08       651.72 o                         
  -5   2   5      60813.29      64900.64       689.97 o                         
  -3   2   5        300.09        390.06        26.72 o                         
  -1   2   5      17333.80      18021.68       203.71 o                         
   1   2   5     193527.44     195925.08      1203.92 o                         
   3   2   5     108355.10     109855.12       873.15 o                         
   5   2   5      54940.37      55888.77       630.12 o                         
   7   2   5      33940.98      32257.90       614.21 o                         
   9   2   5       6477.23       6364.10       305.57 o                         
  11   2   5         69.77         94.81        31.34 o                         
  13   2   5       7201.43       7481.63       178.27 o                         
  15   2   5      11683.77      11667.24       240.94 o                         
  17   2   5       4707.21       4634.49       161.36 o                         
 -16   3   5         89.54         88.59        34.79 o                         
 -14   3   5      17839.45      19128.78       295.69 o                         
 -12   3   5       1050.49       1179.64        77.28 o                         
 -10   3   5      73911.14      77080.41       632.07 o                         
  -8   3   5       1982.92       1896.11       161.48 o                         
  -6   3   5      79150.07      79058.79       698.68 o                         
  -4   3   5       8035.30       8491.24       119.20 o                         
  -2   3   5     187775.86     182064.03       974.52 o                         
   0   3   5      19757.38      18439.95       223.60 o                         
   2   3   5     155212.42     157585.98      1161.51 o                         
   4   3   5       2671.89       2323.23       113.57 o                         
   6   3   5      91385.80      91260.09       975.35 o                         
   8   3   5          3.57         67.15        59.67 o                         
  10   3   5      52640.66      50416.04       518.22 o                         
  12   3   5       1611.99       1635.55        72.71 o                         
  14   3   5      20030.22      20266.89       343.80 o                         
  16   3   5          3.25         35.18        32.66 o                         
 -17   4   5         54.98         40.08        22.32 o                         
 -15   4   5       4852.94       4916.94       145.45 o                         
 -13   4   5       9560.59       9970.09       196.60 o                         
 -11   4   5      33374.03      32771.04       341.49 o                         
  -9   4   5      55316.08      56959.86       877.68 o                         
  -7   4   5      30854.54      30020.06       555.35 o                         
  -5   4   5       5772.45       5579.82       144.94 o                         
  -3   4   5        142.38        221.29        28.85 o                         
  -1   4   5     125710.23     127668.06       894.50 o                         
   1   4   5     199814.20     196216.59      1306.79 o                         
   3   4   5      97842.17      96613.26       774.13 o                         
   5   4   5     122268.16     125215.48      1286.34 o                         
   7   4   5       6663.68       5382.47       243.78 o                         
   9   4   5       6451.85       6493.53       427.60 o                         
  11   4   5       1874.08       1616.94        86.89 o                         
  13   4   5       6567.20       6785.38       197.62 o                         
  15   4   5       8675.44       9167.43       266.02 o                         
  17   4   5       3362.35       3210.53       129.93 o                         
 -16   5   5       1847.46       1792.44        81.08 o                         
 -14   5   5       1628.99       1755.69        83.23 o                         
 -12   5   5      16281.95      16274.45       236.83 o                         
 -10   5   5     185828.88     189958.83      1194.95 o                         
  -8   5   5      55644.77      56629.02       844.15 o                         
  -6   5   5      67405.48      66173.23       717.28 o                         
  -4   5   5        134.34        243.49        34.88 o                         
  -2   5   5      52296.66      50405.98       370.46 o                         
   0   5   5      55762.47      54832.15       479.47 o                         
   2   5   5     741624.00     724299.44      3582.02 o                         
   4   5   5     106814.23     105648.72       911.38 o                         
   6   5   5       4653.28       4488.19       191.11 o                         
   8   5   5      15121.13      13646.61       593.12 o                         
  10   5   5      45430.79      44074.27       486.57 o                         
  12   5   5       2650.26       2697.82       125.91 o                         
  14   5   5      60459.38      62873.07       853.14 o                         
  16   5   5       2827.33       3027.12        98.25 o                         
 -17   6   5        202.46        223.55        31.91 o                         
 -15   6   5         11.83         39.71        29.65 o                         
 -13   6   5       1208.97       1268.67        74.84 o                         
 -11   6   5        122.02        143.61        31.86 o                         
  -9   6   5       1132.69       1534.95        72.73 o                         
  -7   6   5       5401.79       5136.67       212.13 o                         
  -5   6   5        624.24        809.20        64.78 o                         
  -3   6   5       2020.92       2338.73        73.08 o                         
  -1   6   5       2187.61       2311.66        79.64 o                         
   1   6   5       3959.39       3479.38       130.65 o                         
   3   6   5        493.82        507.20        55.78 o                         
   5   6   5       4962.63       4792.63       178.22 o                         
   7   6   5       5924.97       5985.25       308.39 o                         
   9   6   5       5522.44       4923.55       171.66 o                         
  11   6   5       4719.54       5141.43       152.61 o                         
  13   6   5        292.15        263.53        51.84 o                         
  15   6   5         95.31        149.67        36.99 o                         
  17   6   5        239.50        160.70        36.09 o                         
 -16   7   5       3038.81       2920.37        84.95 o                         
 -14   7   5       2331.36       2154.83        90.35 o                         
 -12   7   5      10310.22      10760.60       207.09 o                         
 -10   7   5     132286.58     133595.97       831.12 o                         
  -8   7   5      21072.80      20712.96       538.55 o                         
  -6   7   5      47675.21      46731.86       668.19 o                         
  -4   7   5      10730.60      10981.64       199.41 o                         
  -2   7   5      58603.30      57978.06       428.39 o                         
   0   7   5      29217.41      26825.15       307.51 o                         
   2   7   5     405603.22     379828.53      2097.51 o                         
   4   7   5     101749.45     100701.07       922.51 o                         
   6   7   5      10648.44      10344.68       396.64 o                         
   8   7   5      16220.76      14958.35       525.50 o                         
  10   7   5      52747.35      52635.69       478.75 o                         
  12   7   5        947.46        977.32        69.75 o                         
  14   7   5      36687.15      37289.79       585.20 o                         
  16   7   5       1158.98       1243.06        61.70 o                         
 -15   8   5       4630.38       4592.73       116.64 o                         
 -13   8   5      11471.65      11393.39       208.88 o                         
 -11   8   5      24470.13      24716.85       271.47 o                         
  -9   8   5      33063.93      33271.69       276.11 o                         
  -7   8   5      31494.00      29856.62       566.47 o                         
  -5   8   5      28905.13      27727.47       393.11 o                         
  -3   8   5      12195.36      12322.74       296.83 o                         
  -1   8   5      67669.45      69051.97       580.18 o                         
   1   8   5      79833.50      80188.98       707.58 o                         
   3   8   5      75656.49      72486.33       874.78 o                         
   5   8   5     125353.23     120168.19      1287.77 o                         
   7   8   5      50875.91      49230.01       967.15 o                         
   9   8   5         10.37        128.42        29.36 o                         
  11   8   5       5231.24       5294.52       125.77 o                         
  13   8   5       5926.95       5567.15       152.73 o                         
  15   8   5       4806.76       4738.19       160.29 o                         
 -16   9   5        490.55        541.76        48.12 o                         
 -14   9   5      15407.67      15425.67       257.08 o                         
 -12   9   5       2302.49       2332.85        87.24 o                         
 -10   9   5      23780.72      22774.08       246.39 o                         
  -8   9   5       2221.95       2494.07        81.80 o                         
  -6   9   5     122083.39     123584.76      1243.95 o                         
  -4   9   5        399.20        572.52        61.53 o                         
  -2   9   5     111634.24     108293.38       841.47 o                         
   0   9   5       6306.89       7141.57       207.82 o                         
   2   9   5      34564.79      31657.96       434.10 o                         
   4   9   5       5476.58       5890.11       208.58 o                         
   6   9   5     100348.09      97616.37      1406.57 o                         
   8   9   5          3.55         95.56        30.22 o                         
  10   9   5      42403.17      41753.98       423.28 o                         
  12   9   5         33.28         68.86        29.97 o                         
  14   9   5       5737.64       6250.94       137.61 o                         
  16   9   5       2125.85       1717.40        77.79 o                         
 -15  10   5       4959.48       5005.23       115.49 o                         
 -13  10   5       8386.17       8854.82       178.79 o                         
 -11  10   5       5477.74       5394.31       125.63 o                         
  -9  10   5       5730.23       5436.22        99.86 o                         
  -7  10   5      17087.65      15866.61       276.36 o                         
  -5  10   5      10726.24       9622.11       268.33 o                         
  -3  10   5       5191.97       5558.76       178.00 o                         
  -1  10   5      27122.13      26838.84       384.23 o                         
   1  10   5      16126.53      15665.39       302.01 o                         
   3  10   5      24536.26      23054.51       427.18 o                         
   5  10   5      94731.66      92212.61      1339.10 o                         
   7  10   5      34149.22      32779.85       493.07 o                         
   9  10   5        533.64        579.18        51.39 o                         
  11  10   5        525.27        447.83        50.68 o                         
  13  10   5       1196.24       1294.78        75.38 o                         
  15  10   5       1145.10       1137.33        71.66 o                         
 -14  11   5      27242.81      29439.27       319.15 o                         
 -12  11   5      15989.27      16201.22       224.13 o                         
 -10  11   5         94.74        111.91        25.67 o                         
  -8  11   5      15973.92      16225.12       186.42 o                         
  -6  11   5     126440.56     129309.05       855.20 o                         
  -4  11   5       4014.61       4474.12       178.58 o                         
  -2  11   5     156809.34     152115.11      1233.65 o                         
   0  11   5      39605.55      38791.46       592.92 o                         
   2  11   5       1459.96       1439.37       110.00 o                         
   4  11   5      70806.88      68698.62       949.38 o                         
   6  11   5     195841.19     185729.73      1370.86 o                         
   8  11   5       5883.59       6293.69       147.38 o                         
  10  11   5      16097.05      14928.72       261.50 o                         
  12  11   5       1129.63       1061.80        69.48 o                         
  14  11   5        760.53        848.78        50.07 o                         
 -15  12   5        954.35        997.01        48.18 o                         
 -13  12   5         13.78         68.50        33.00 o                         
 -11  12   5       5790.18       5550.44       115.03 o                         
  -9  12   5       9366.46       9537.59       137.59 o                         
  -7  12   5        461.94        636.96        49.63 o                         
  -5  12   5       1348.19       1509.43        73.86 o                         
  -3  12   5       7427.89       6813.54       234.74 o                         
  -1  12   5       1741.18       2124.16       144.72 o                         
   1  12   5      16999.86      17992.28       481.81 o                         
   3  12   5      19731.42      18969.92       473.89 o                         
   5  12   5          1.78        156.18        53.78 o                         
   7  12   5        336.40        350.09        60.17 o                         
   9  12   5        245.61        281.91        35.47 o                         
  11  12   5          0.11          4.83        35.01 o                         
  13  12   5       3353.70       3165.75        96.37 o                         
  15  12   5       3141.15       2827.60       178.34 o                         
 -14  13   5      20378.87      20503.84       417.21 o                         
 -12  13   5       4425.53       4810.72       127.48 o                         
 -10  13   5       1287.26       1406.23        57.19 o                         
  -8  13   5        815.14        869.63        43.38 o                         
  -6  13   5      62439.47      61952.80       508.88 o                         
  -4  13   5        889.47        892.33        61.90 o                         
  -2  13   5      87283.76      86783.53      1022.80 o                         
   0  13   5      20179.40      19880.36       449.18 o                         
   2  13   5      20316.75      20743.09       501.86 o                         
   4  13   5      19818.63      18949.98       261.56 o                         
   6  13   5     108543.09     105242.46       815.19 o                         
   8  13   5        202.40        320.93        37.79 o                         
  10  13   5       9824.46       9362.87       200.57 o                         
  12  13   5         17.31         89.87        30.84 o                         
  14  13   5       2938.57       2698.14        76.03 o                         
 -13  14   5       1722.71       1534.93        71.50 o                         
 -11  14   5      19890.95      19535.18       229.25 o                         
  -9  14   5      30845.28      31000.96       290.38 o                         
  -7  14   5       2254.13       2062.75        88.37 o                         
  -5  14   5          5.99         53.15        31.22 o                         
  -3  14   5        826.29        832.47        64.02 o                         
  -1  14   5        530.45        737.44        52.79 o                         
   1  14   5      76101.70      76509.65       800.11 o                         
   3  14   5      54795.59      54082.49       510.84 o                         
   5  14   5      16272.09      15964.54       281.05 o                         
   7  14   5       4398.99       4676.21       126.82 o                         
   9  14   5       2061.33       2490.49       122.65 o                         
  11  14   5        211.42        360.47        43.00 o                         
  13  14   5       7491.92       7412.13       132.79 o                         
 -14  15   5       3910.47       3420.53       120.54 o                         
 -12  15   5        203.33        217.03        26.58 o                         
 -10  15   5      28301.33      28828.76       355.35 o                         
  -8  15   5       5664.73       5697.21       157.15 o                         
  -6  15   5      11404.43      11352.72       227.19 o                         
  -4  15   5         41.34         72.64        51.46 o                         
  -2  15   5      32476.27      32284.11       404.91 o                         
   0  15   5       6868.49       6755.76       228.59 o                         
   2  15   5      81537.65      80686.38       744.22 o                         
   4  15   5       2107.75       2125.10        93.40 o                         
   6  15   5      11815.66      11581.65       201.91 o                         
   8  15   5         37.72        198.35        54.89 o                         
  10  15   5      11894.70      12222.44       263.98 o                         
  12  15   5       3314.46       3035.77       116.44 o                         
  14  15   5      11476.24      10787.01       179.63 o                         
 -13  16   5        142.62        174.55        41.89 o                         
 -11  16   5       8145.74       8700.90       167.11 o                         
  -9  16   5      10916.42      11237.00       216.52 o                         
  -7  16   5        734.71        616.31        56.24 o                         
  -5  16   5        633.19        796.01        74.93 o                         
  -3  16   5       1830.41       1732.41        80.68 o                         
  -1  16   5        579.57        565.82        51.72 o                         
   1  16   5       8671.24       8751.08       214.19 o                         
   3  16   5      34855.93      34691.87       404.70 o                         
   5  16   5       1026.45       1143.10        67.43 o                         
   7  16   5        424.21        390.50        57.06 o                         
   9  16   5       5027.73       5440.09       173.52 o                         
  11  16   5       3140.32       3587.15       131.80 o                         
  13  16   5        935.04        850.88        63.13 o                         
 -12  17   5       3085.77       3065.84        87.44 o                         
 -10  17   5      38782.30      40458.69       486.86 o                         
  -8  17   5       9117.86       9525.01       197.22 o                         
  -6  17   5       4523.65       4800.18       140.65 o                         
  -4  17   5        467.90        395.56        56.29 o                         
  -2  17   5       7248.18       6916.98       183.12 o                         
   0  17   5      14628.18      14390.08       240.61 o                         
   2  17   5      87069.80      87418.27       911.40 o                         
   4  17   5      14067.92      13593.15       237.25 o                         
   6  17   5        854.04        890.27        75.30 o                         
   8  17   5       2804.24       3257.65       154.55 o                         
  10  17   5      11784.29      13452.31       258.80 o                         
  12  17   5       1983.44       1828.76        81.91 o                         
 -11  18   5          1.24         36.86        27.35 o                         
  -9  18   5        144.36        122.86        47.63 o                         
  -7  18   5       6505.47       6262.72       156.00 o                         
  -5  18   5       4508.14       4355.65       151.68 o                         
  -3  18   5       1369.33       1535.23        94.78 o                         
  -1  18   5       7107.17       7408.09       197.15 o                         
   1  18   5        111.54        112.70        47.85 o                         
   3  18   5        109.59        181.99        37.68 o                         
   5  18   5       4070.69       4181.65       126.29 o                         
   7  18   5       4191.80       4399.69       152.55 o                         
   9  18   5       1946.74       1983.94        99.38 o                         
  11  18   5       4283.96       3976.17       120.71 o                         
 -10  19   5      17117.22      18312.61       407.03 o                         
  -8  19   5        317.87        415.62        44.39 o                         
  -6  19   5      10178.64      10508.94       198.36 o                         
  -4  19   5         10.46          3.96        37.99 o                         
  -2  19   5      10810.05      10649.63       238.29 o                         
   0  19   5       4644.64       5080.42       199.71 o                         
   2  19   5      35942.61      36312.74       477.63 o                         
   4  19   5       1484.17       1542.86        76.99 o                         
   6  19   5       2530.74       2256.91       106.66 o                         
   8  19   5       2429.36       2785.62       114.12 o                         
  10  19   5      11715.86      12428.98       219.28 o                         
  -9  20   5       1563.99       1474.72        88.92 o                         
  -7  20   5       8159.38       8792.38       212.29 o                         
  -5  20   5       6051.30       6120.42       332.67 o                         
  -3  20   5       4388.72       4838.03       154.73 o                         
  -1  20   5      15870.97      16424.99       290.54 o                         
   1  20   5        663.24        820.04        83.81 o                         
   3  20   5       3437.99       3324.41       126.54 o                         
   5  20   5      15955.53      17091.22       473.27 o                         
   7  20   5       9893.90      10685.72       223.13 o                         
   9  20   5         20.33         12.04        32.49 o                         
  -8  21   5       1175.41        982.43        71.91 o                         
  -6  21   5      13105.10      12833.01       284.49 o                         
  -4  21   5        155.10        160.81        42.99 o                         
  -2  21   5      11264.58      11223.45       227.06 o                         
   0  21   5       1042.42        942.59        83.88 o                         
   2  21   5       3158.59       3252.44       144.06 o                         
   4  21   5       3040.14       2722.80       120.43 o                         
   6  21   5      13384.29      13371.79       235.43 o                         
   8  21   5          1.63          2.49        34.19 o                         
  -7  22   5       1088.26       1383.89        82.14 o                         
  -5  22   5       2108.52       2521.68        96.17 o                         
  -3  22   5       2291.18       2340.38        94.94 o                         
  -1  22   5       6296.89       6708.11       204.30 o                         
   1  22   5        265.04        269.47        49.14 o                         
   3  22   5         41.51         44.65        59.42 o                         
   5  22   5       5706.75       6000.04       216.38 o                         
   7  22   5       6198.20       6594.92       200.86 o                         
  -6  23   5       7753.11       7326.37       246.12 o                         
  -4  23   5        119.73        147.82        35.25 o                         
  -2  23   5      12110.04      12641.39       206.34 o                         
   0  23   5       1942.79       2082.52       101.65 o                         
   2  23   5         66.37         56.10        47.81 o                         
   4  23   5       5453.25       5797.65       238.49 o                         
   6  23   5      14549.58      14305.08       881.02 o                         
  -3  24   5       1247.93       1277.02        56.80 o                         
  -1  24   5        140.93        152.37        31.99 o                         
   1  24   5       3847.86       3668.94       181.45 o                         
   3  24   5       5607.19       5334.98       209.86 o                         
 -16   0   6      24013.44      22529.15       794.62 o                         
 -14   0   6         15.01         71.98        49.32 o                         
 -12   0   6      19794.43      18747.83       384.89 o                         
 -10   0   6       2697.48       3093.46       116.64 o                         
  -8   0   6        975.48        697.85       111.43 o                         
  -6   0   6     279794.91     283984.28      2894.00 o                         
  -4   0   6     570117.00     564402.00      3491.10 o                         
  -2   0   6      10785.08      11073.50       261.05 o                         
   0   0   6      30799.77      32326.33       395.62 o                         
   2   0   6     119656.70     114737.02      1551.53 o                         
   4   0   6      31469.72      31283.03       568.04 o                         
   6   0   6     276691.81     279383.09      2519.87 o                         
   8   0   6     284433.91     294004.44      4539.82 o                         
  10   0   6      10288.38      10249.78       348.30 o                         
  12   0   6       2911.69       2707.83       153.03 o                         
  14   0   6      30457.51      29785.37       526.18 o                         
  16   0   6       6370.32       6407.03       198.71 o                         
 -17   1   6       1597.11       1517.07        92.76 o                         
 -15   1   6       2121.55       2171.45        80.03 o                         
 -13   1   6        719.67        936.30        64.89 o                         
 -11   1   6        136.70        153.62        44.62 o                         
  -9   1   6       6756.78       7149.65       275.35 o                         
  -7   1   6      24818.42      24649.77       395.56 o                         
  -5   1   6      72828.07      72268.38       541.90 o                         
  -3   1   6      20916.23      21285.85       229.62 o                         
  -1   1   6      41469.65      42070.07       320.71 o                         
   1   1   6      15136.29      15888.14       185.58 o                         
   3   1   6       1187.46       1697.20        81.50 o                         
   5   1   6      15745.70      15358.49       292.80 o                         
   7   1   6      22372.31      22829.35       531.52 o                         
   9   1   6      15741.29      15949.02       574.77 o                         
  11   1   6      12910.60      12694.77       253.93 o                         
  13   1   6       4033.93       3978.79       130.56 o                         
  15   1   6        539.36        479.42        46.44 o                         
  17   1   6         77.75         -3.08        27.18 o                         
 -16   2   6      12543.26      12424.46       324.43 o                         
 -14   2   6       2199.25       2122.56        89.53 o                         
 -12   2   6      26184.14      26028.36       273.73 o                         
 -10   2   6      10665.25      11119.95       175.68 o                         
  -8   2   6      17854.21      17728.58       476.81 o                         
  -6   2   6     133702.95     135378.86      1039.31 o                         
  -4   2   6     186461.95     182307.48      1089.95 o                         
  -2   2   6      35000.06      35597.20       287.02 o                         
   0   2   6      57130.00      59825.51       549.04 o                         
   2   2   6     103684.42     103487.66       705.74 o                         
   4   2   6     102841.10     103850.80       917.51 o                         
   6   2   6     133122.72     137433.61      1311.10 o                         
   8   2   6     101764.59     101058.33      1297.55 o                         
  10   2   6       1889.68       1764.39        91.46 o                         
  12   2   6       1202.28       1243.60        75.40 o                         
  14   2   6      16246.04      16017.04       258.30 o                         
  16   2   6       4965.64       4834.44       119.62 o                         
 -17   3   6       4971.84       4205.62       109.21 o                         
 -15   3   6       6876.10       7324.54       221.01 o                         
 -13   3   6       3244.24       3700.14       119.21 o                         
 -11   3   6         72.24         71.79        44.05 o                         
  -9   3   6      17266.16      17220.82       503.23 o                         
  -7   3   6      79121.93      78592.95       882.90 o                         
  -5   3   6      69816.92      68343.76       710.00 o                         
  -3   3   6     177637.22     175619.25       848.61 o                         
  -1   3   6     273570.47     276821.94      1283.09 o                         
   1   3   6       7273.95       6750.03       120.84 o                         
   3   3   6        766.37        874.17        71.40 o                         
   5   3   6      40547.48      42417.43       565.13 o                         
   7   3   6      62193.66      61752.09       929.05 o                         
   9   3   6      56082.44      57072.86       962.33 o                         
  11   3   6      46953.43      47519.38       472.10 o                         
  13   3   6      14794.28      14916.55       255.03 o                         
  15   3   6        935.35       1042.73        93.20 o                         
  17   3   6        132.14        132.29        79.68 o                         
 -16   4   6        697.50        669.41        46.72 o                         
 -14   4   6      15248.42      16136.01       295.55 o                         
 -12   4   6      26838.99      28024.05       346.33 o                         
 -10   4   6      22301.35      22129.37       253.61 o                         
  -8   4   6      88114.30      88594.35      1012.28 o                         
  -6   4   6        988.64       1029.78        85.68 o                         
  -4   4   6        692.48       1083.32        69.17 o                         
  -2   4   6     161687.62     162347.77       890.81 o                         
   0   4   6     272495.56     273358.34      1916.31 o                         
   2   4   6      72358.57      74345.80       640.58 o                         
   4   4   6     112933.52     114279.91       913.85 o                         
   6   4   6        606.69        757.26       183.14 o                         
   8   4   6        759.08        741.03        99.78 o                         
  10   4   6      70585.28      70048.16       820.38 o                         
  12   4   6      46154.93      46587.68       546.40 o                         
  14   4   6       1829.42       2034.27       106.53 o                         
  16   4   6       3291.61       3184.62        98.37 o                         
 -17   5   6        453.49        382.00        35.18 o                         
 -15   5   6        544.46        503.61        46.33 o                         
 -13   5   6        703.80        854.76        64.80 o                         
 -11   5   6        500.65        620.15        50.10 o                         
  -9   5   6       2229.45       2229.97        75.61 o                         
  -7   5   6       1441.17       1263.60       109.21 o                         
  -5   5   6       9293.09       8759.71       226.09 o                         
  -3   5   6       8454.52       7804.88       139.09 o                         
  -1   5   6      56200.61      56495.66       660.64 o                         
   1   5   6        573.35        432.77        42.63 o                         
   3   5   6        901.82       1153.17        81.47 o                         
   5   5   6      13088.58      13177.22       422.66 o                         
   7   5   6       1416.73       1307.65       117.06 o                         
   9   5   6       5112.22       4749.28       144.03 o                         
  11   5   6      12204.94      12382.42       238.20 o                         
  13   5   6       1960.45       2189.11        97.19 o                         
  15   5   6         40.52         76.99        40.20 o                         
  17   5   6         41.16         18.20        28.80 o                         
 -16   6   6         55.95         90.14        25.84 o                         
 -14   6   6      13852.80      14637.44       254.59 o                         
 -12   6   6      22089.39      22375.87       307.09 o                         
 -10   6   6      34976.82      34775.03       389.10 o                         
  -8   6   6     136874.70     138807.00      1552.24 o                         
  -6   6   6      14853.08      13975.53       310.75 o                         
  -4   6   6       4142.65       4472.27       138.59 o                         
  -2   6   6     347490.25     348300.16      2007.94 o                         
   0   6   6     145572.69     141971.98       963.71 o                         
   2   6   6      26916.91      26655.48       366.53 o                         
   4   6   6      85488.22      84197.20       840.13 o                         
   6   6   6       5401.13       5969.11       216.11 o                         
   8   6   6        239.16        402.81        98.34 o                         
  10   6   6     105711.92     105013.02       934.23 o                         
  12   6   6      65514.43      67067.66       731.41 o                         
  14   6   6        423.49        381.21        55.39 o                         
  16   6   6       2267.32       2201.65        79.41 o                         
 -15   7   6       2698.78       2713.16        91.52 o                         
 -13   7   6       1175.21       1197.14        72.59 o                         
 -11   7   6        115.41        116.24        37.60 o                         
  -9   7   6          7.01         30.47        28.48 o                         
  -7   7   6      27437.94      27775.86       543.26 o                         
  -5   7   6      48043.82      49166.36       676.11 o                         
  -3   7   6      51792.76      52236.40       470.17 o                         
  -1   7   6      22644.78      22790.68       280.31 o                         
   1   7   6        580.99        741.01        70.14 o                         
   3   7   6       1174.03       1081.80        78.43 o                         
   5   7   6      13679.43      14746.13       335.40 o                         
   7   7   6      44045.41      43562.02       909.06 o                         
   9   7   6      31580.93      31359.79       315.55 o                         
  11   7   6       2886.92       2944.40       103.25 o                         
  13   7   6       2647.75       2531.36       104.90 o                         
  15   7   6       1067.28        999.94        61.76 o                         
 -16   8   6       4702.38       4271.77       102.03 o                         
 -14   8   6       3869.60       3936.45       116.19 o                         
 -12   8   6       8271.52       8087.76       178.18 o                         
 -10   8   6      21189.75      21486.72       238.72 o                         
  -8   8   6      74629.02      73368.22       705.20 o                         
  -6   8   6       2955.46       2965.96       173.35 o                         
  -4   8   6      27312.77      26792.86       380.76 o                         
  -2   8   6      75674.97      72939.92       701.68 o                         
   0   8   6      86160.62      81733.71       671.78 o                         
   2   8   6      34093.72      32864.16       554.15 o                         
   4   8   6      55161.68      52664.91       661.94 o                         
   6   8   6      17897.14      18098.16       557.69 o                         
   8   8   6      21639.73      21141.24       268.99 o                         
  10   8   6      35811.03      35241.98       394.26 o                         
  12   8   6      17048.55      17742.84       282.01 o                         
  14   8   6       3426.67       3168.49       124.67 o                         
  16   8   6       1882.69       1653.91        77.24 o                         
 -15   9   6       4250.27       4109.66       105.77 o                         
 -13   9   6        487.76        464.52        52.69 o                         
 -11   9   6        672.69        611.33        48.72 o                         
  -9   9   6       2088.81       1943.16        71.05 o                         
  -7   9   6      40449.46      40054.98       414.23 o                         
  -5   9   6      95568.73      93352.35      1050.35 o                         
  -3   9   6      85596.09      83308.97       743.04 o                         
  -1   9   6      23007.10      22861.74       311.82 o                         
   1   9   6        772.94        527.31        63.78 o                         
   3   9   6       4663.08       4968.94       196.73 o                         
   5   9   6      29358.25      28133.76       591.06 o                         
   7   9   6      67983.30      67864.79      1125.95 o                         
   9   9   6      35968.72      35385.70       344.09 o                         
  11   9   6      10560.84      10877.45       219.83 o                         
  13   9   6       3911.30       4025.86       124.60 o                         
  15   9   6       3640.35       3811.72       128.03 o                         
 -16  10   6      14549.90      13245.33       315.94 o                         
 -14  10   6          0.84         -6.91        32.36 o                         
 -12  10   6       6017.54       6481.65       156.53 o                         
 -10  10   6       3031.44       2826.95        80.42 o                         
  -8  10   6       9058.65       8708.05       134.51 o                         
  -6  10   6      84110.77      84786.58      1605.86 o                         
  -4  10   6     136800.72     135527.94      1085.72 o                         
  -2  10   6        297.47        196.39        43.82 o                         
   0  10   6      17540.83      16140.86       314.60 o                         
   2  10   6      36345.77      37078.57       509.94 o                         
   4  10   6      10844.14      10130.93       405.18 o                         
   6  10   6      90681.56      89149.77      1385.83 o                         
   8  10   6      63939.33      63271.57       486.91 o                         
  10  10   6         65.67        135.27        34.81 o                         
  12  10   6       1227.34       1266.89        88.31 o                         
  14  10   6      11047.15      11293.69       200.11 o                         
  16  10   6       1970.52       1924.90        74.82 o                         
 -15  11   6        200.57        279.61        32.66 o                         
 -13  11   6       2158.12       2260.58        88.54 o                         
 -11  11   6        450.82        426.08        38.40 o                         
  -9  11   6          1.66         29.71        22.60 o                         
  -7  11   6       2508.95       2527.22        71.50 o                         
  -5  11   6      14811.37      15005.72       657.48 o                         
  -3  11   6       6531.10       6476.51       204.95 o                         
  -1  11   6         23.99        191.44        58.03 o                         
   1  11   6        439.27        428.38        68.40 o                         
   3  11   6      11771.94      11356.66       365.22 o                         
   5  11   6        100.24          5.51        61.34 o                         
   7  11   6      11792.62      11448.82       314.56 o                         
   9  11   6        124.56        210.54        43.30 o                         
  11  11   6        405.69        417.16        50.57 o                         
  13  11   6        528.55        719.71        50.61 o                         
  15  11   6       2931.01       3064.65       103.82 o                         
 -14  12   6         75.86        118.54        30.00 o                         
 -12  12   6       8359.12       9181.71       158.65 o                         
 -10  12   6        266.14        281.77        35.37 o                         
  -8  12   6       1024.29        974.71        49.54 o                         
  -6  12   6     108347.87     108862.27      1089.05 o                         
  -4  12   6     141815.30     138289.50       883.99 o                         
  -2  12   6      11755.53      12257.07       350.97 o                         
   0  12   6       4356.25       4335.70       207.10 o                         
   2  12   6      29471.86      29281.94       599.50 o                         
   4  12   6      30605.19      28875.49       561.80 o                         
   6  12   6      80485.10      79092.40       635.82 o                         
   8  12   6      54829.44      53875.49       445.11 o                         
  10  12   6        207.33        309.06        36.61 o                         
  12  12   6          6.45         47.03        36.51 o                         
  14  12   6      13506.71      14007.76       345.11 o                         
 -13  13   6       7210.07       6662.75       135.76 o                         
 -11  13   6        185.19        155.49        29.67 o                         
  -9  13   6       6496.59       6725.43       128.08 o                         
  -7  13   6      21516.15      21223.64       233.58 o                         
  -5  13   6       1561.82       1468.09        63.31 o                         
  -3  13   6      19959.85      20238.58       245.99 o                         
  -1  13   6      42939.93      41844.07       418.27 o                         
   1  13   6       2085.36       1985.97       164.39 o                         
   3  13   6      10346.61      10363.02       219.93 o                         
   5  13   6       7587.27       7369.93       163.21 o                         
   7  13   6       1496.94       1562.23       128.81 o                         
   9  13   6       9784.12       9814.68       181.98 o                         
  11  13   6      17415.62      17696.11       275.20 o                         
  13  13   6       1321.49       1378.71        61.48 o                         
 -14  14   6       3322.04       3038.52       122.36 o                         
 -12  14   6      10837.62      10616.77       224.59 o                         
 -10  14   6       1206.34       1251.47        69.15 o                         
  -8  14   6       5380.35       5463.48       137.60 o                         
  -6  14   6      14191.95      13894.57       199.94 o                         
  -4  14   6      31899.59      31113.50       381.95 o                         
  -2  14   6       4439.19       4670.80       126.36 o                         
   0  14   6      25619.87      25739.05       324.14 o                         
   2  14   6      27047.13      26364.12       376.83 o                         
   4  14   6      23794.78      22716.95       299.75 o                         
   6  14   6      15102.70      14825.99       252.99 o                         
   8  14   6      10070.00      10458.73       211.68 o                         
  10  14   6       2589.49       2546.89       102.43 o                         
  12  14   6       1914.28       1748.70        69.65 o                         
  14  14   6       7206.68       6949.25       208.85 o                         
 -13  15   6       2907.54       2664.62       111.49 o                         
 -11  15   6          8.75         32.54        29.19 o                         
  -9  15   6      14189.62      14752.60       284.41 o                         
  -7  15   6      20823.11      20634.21       308.46 o                         
  -5  15   6       4883.14       4761.87       128.18 o                         
  -3  15   6      24885.31      24353.72       310.48 o                         
  -1  15   6      35963.51      35683.90       453.70 o                         
   1  15   6       4235.29       4556.96       152.14 o                         
   3  15   6       3532.88       3351.46       121.98 o                         
   5  15   6       7854.78       7338.47       213.65 o                         
   7  15   6       4039.58       3872.85       127.15 o                         
   9  15   6       8988.91       9486.76       234.01 o                         
  11  15   6      24981.96      26998.84       605.82 o                         
  13  15   6       5120.22       5435.44       137.27 o                         
 -12  16   6       9427.64       8706.80       252.92 o                         
 -10  16   6       4741.78       5142.13       157.01 o                         
  -8  16   6      27141.15      27788.34       393.21 o                         
  -6  16   6        370.71        461.59        50.36 o                         
  -4  16   6          6.66         98.97        34.77 o                         
  -2  16   6      68223.32      66650.77       590.60 o                         
   0  16   6      48481.50      47511.99       475.15 o                         
   2  16   6       7271.25       7010.86       194.34 o                         
   4  16   6      22757.28      21538.18       311.50 o                         
   6  16   6        162.91        209.22        38.45 o                         
   8  16   6          0.33        -10.23        42.91 o                         
  10  16   6      27765.85      28981.94       409.18 o                         
  12  16   6      10623.74      11058.98       208.72 o                         
 -11  17   6        291.83        378.80        49.93 o                         
  -9  17   6       5274.88       5839.23       147.44 o                         
  -7  17   6       1319.65       1346.00        77.83 o                         
  -5  17   6       2271.92       2184.20       109.97 o                         
  -3  17   6         16.47         67.24        39.09 o                         
  -1  17   6       4700.60       4933.24       201.35 o                         
   1  17   6        273.47        379.11        55.91 o                         
   3  17   6       5604.55       5691.22       213.85 o                         
   5  17   6         16.83         37.80        32.63 o                         
   7  17   6       2741.77       2749.36       103.89 o                         
   9  17   6          5.08         46.08        39.32 o                         
  11  17   6       3541.90       3470.05       117.56 o                         
 -10  18   6       8261.52       8391.88       235.11 o                         
  -8  18   6      23325.25      24422.91       313.51 o                         
  -6  18   6        698.84        835.26        62.47 o                         
  -4  18   6        119.50        137.19        40.11 o                         
  -2  18   6      44765.01      44709.88       669.83 o                         
   0  18   6      24278.79      24813.73       521.42 o                         
   2  18   6       3085.72       3102.50       132.55 o                         
   4  18   6      14137.88      13516.63       232.81 o                         
   6  18   6        143.97        201.89        38.82 o                         
   8  18   6        139.64        184.25        45.56 o                         
  10  18   6      22220.60      23256.54       327.06 o                         
 -11  19   6          2.03         33.48        25.32 o                         
  -9  19   6        697.20        734.31       117.23 o                         
  -7  19   6       2918.33       2971.66       133.31 o                         
  -5  19   6      18872.14      20044.52       408.22 o                         
  -3  19   6       9214.46       8766.06       263.39 o                         
  -1  19   6         94.86         85.68        38.74 o                         
   1  19   6        319.29        348.31        50.50 o                         
   3  19   6       2551.37       2648.02       118.97 o                         
   5  19   6       2157.85       1932.02        83.98 o                         
   7  19   6      16137.88      15821.81       382.57 o                         
   9  19   6       7755.93       7504.21       172.46 o                         
  11  19   6        209.65        188.04        31.02 o                         
 -10  20   6       3077.21       3039.99       136.06 o                         
  -8  20   6       7041.34       7107.87       277.36 o                         
  -6  20   6       2580.79       2662.82       134.37 o                         
  -4  20   6      10696.29      10386.41       276.07 o                         
  -2  20   6       3597.02       4041.09       139.49 o                         
   0  20   6       7650.92       7760.39       241.36 o                         
   2  20   6       6970.48       6772.91       180.96 o                         
   4  20   6       2929.54       2865.69        95.96 o                         
   6  20   6       5899.92       5673.53       174.93 o                         
   8  20   6       5331.77       4599.33       131.50 o                         
  10  20   6       2416.36       2510.15        83.88 o                         
  -7  21   6       1782.52       2151.73       189.61 o                         
  -5  21   6      12356.64      14840.13       255.40 o                         
  -3  21   6       7857.85       9009.16       199.46 o                         
  -1  21   6        258.93        217.92        37.87 o                         
   1  21   6         52.78        146.43       112.50 o                         
   3  21   6       3705.00       4074.80       129.72 o                         
   5  21   6        343.43        337.53        42.78 o                         
   7  21   6      10355.61      10244.21       248.29 o                         
  -6  22   6      10319.63      11025.04       193.32 o                         
  -4  22   6      16093.33      16530.98       257.31 o                         
  -2  22   6        181.89        259.58        37.00 o                         
   0  22   6       1383.06       1316.27        88.97 o                         
   2  22   6       5628.80       5518.89       172.43 o                         
   4  22   6       1021.27       1039.43        79.14 o                         
   6  22   6      10046.18       9015.58       223.96 o                         
  -5  23   6       1247.25       1697.04        70.39 o                         
  -3  23   6        152.76        248.41        33.71 o                         
  -1  23   6       4062.97       4007.49       140.43 o                         
   1  23   6         55.86         11.89        30.58 o                         
   3  23   6       4527.31       4569.16       210.59 o                         
   5  23   6        833.37        655.25        55.66 o                         
  -2  24   6          6.61         28.95        25.62 o                         
   0  24   6        980.75        813.51        55.09 o                         
   2  24   6       2781.83       2806.30       149.24 o                         
 -16   1   7      18325.87      17912.31       609.54 o                         
 -14   1   7      27974.29      28692.66       441.58 o                         
 -12   1   7        366.58        419.05        43.82 o                         
 -10   1   7      10342.70      10437.59       158.11 o                         
  -8   1   7     166239.05     174188.92      1561.26 o                         
  -6   1   7      46691.04      47778.79       564.16 o                         
  -4   1   7     199264.61     199249.09      1019.87 o                         
  -2   1   7     134558.39     129263.69       804.64 o                         
   0   1   7      39352.52      41238.49       345.18 o                         
   2   1   7      33785.80      34893.84       378.10 o                         
   4   1   7     342887.47     342942.84      2706.15 o                         
   6   1   7      92573.63      95503.73       984.16 o                         
   8   1   7      65835.18      68327.76      1060.30 o                         
  10   1   7      13507.84      14180.62       253.42 o                         
  12   1   7       4696.00       4733.34       142.87 o                         
  14   1   7       6095.60       5892.41       152.67 o                         
  16   1   7      29947.43      29008.32       378.13 o                         
 -17   2   7        448.69        365.60        31.30 o                         
 -15   2   7       4402.38       4384.27       119.20 o                         
 -13   2   7      21091.12      20979.21       262.75 o                         
 -11   2   7      30072.66      30603.09       298.24 o                         
  -9   2   7      31993.15      32547.61       365.61 o                         
  -7   2   7       6985.85       7404.44       250.16 o                         
  -5   2   7        493.64        583.76        58.64 o                         
  -3   2   7      35038.59      35370.77       323.04 o                         
  -1   2   7      60441.91      59413.24       429.21 o                         
   1   2   7     228246.08     230449.08      1154.13 o                         
   3   2   7     112052.78     111623.21       938.26 o                         
   5   2   7      33631.16      32011.43       463.95 o                         
   7   2   7      12790.99      11980.16       382.62 o                         
   9   2   7       2180.26       2772.35       127.83 o                         
  11   2   7       7372.31       7261.16       203.54 o                         
  13   2   7      13248.74      14029.70       248.24 o                         
  15   2   7       9447.08       9475.46       179.03 o                         
  17   2   7       3016.94       2714.59       160.86 o                         
 -16   3   7       6506.46       6533.24       179.96 o                         
 -14   3   7       1635.87       1858.15        85.79 o                         
 -12   3   7      31225.41      30984.46       366.54 o                         
 -10   3   7      13031.39      13209.63       193.78 o                         
  -8   3   7      62697.09      63899.56       985.96 o                         
  -6   3   7        924.91        947.77        81.92 o                         
  -4   3   7     176311.31     178188.86      1226.38 o                         
  -2   3   7      37162.59      37117.32       337.24 o                         
   0   3   7     137282.69     140433.12       797.38 o                         
   2   3   7      26427.91      27660.54       332.69 o                         
   4   3   7     146758.03     147578.27      1523.75 o                         
   6   3   7       9007.64       8562.69       246.65 o                         
   8   3   7      51407.22      51117.25      1050.60 o                         
  10   3   7        338.51        390.93        50.87 o                         
  12   3   7      37190.97      36896.95       432.91 o                         
  14   3   7       2173.24       2165.06        91.80 o                         
  16   3   7       5879.26       5707.67       128.56 o                         
 -17   4   7        260.24        264.10        30.52 o                         
 -15   4   7       3737.58       3701.26       149.24 o                         
 -13   4   7      14003.04      14246.89       238.75 o                         
 -11   4   7      24170.53      24674.20       351.13 o                         
  -9   4   7      15917.92      16348.59       215.94 o                         
  -7   4   7       1452.08       1703.24       128.34 o                         
  -5   4   7         66.54        116.30        65.75 o                         
  -3   4   7      11973.95      12317.48       221.37 o                         
  -1   4   7      84313.00      82026.21       643.48 o                         
   1   4   7     105362.90     101843.34       944.46 o                         
   3   4   7     108624.55     109306.46       888.95 o                         
   5   4   7      32150.46      30247.59       456.76 o                         
   7   4   7       9680.89       8671.33       281.28 o                         
   9   4   7        228.02        235.63        42.99 o                         
  11   4   7       4272.40       4434.84       145.26 o                         
  13   4   7       7321.13       7432.58       207.09 o                         
  15   4   7       6502.46       6629.80       189.82 o                         
  17   4   7       1719.46       1622.50        65.67 o                         
 -16   5   7       1461.07       1371.97        68.44 o                         
 -14   5   7       2347.05       2285.02        92.50 o                         
 -12   5   7      94606.93      97152.96       756.98 o                         
 -10   5   7      61988.47      64586.56       515.70 o                         
  -8   5   7      11939.53      11905.31       356.57 o                         
  -6   5   7        582.66        656.90        74.26 o                         
  -4   5   7      72376.38      69654.54       695.05 o                         
  -2   5   7        155.54        217.89        34.55 o                         
   0   5   7     456273.09     454154.69      2225.75 o                         
   2   5   7     147580.78     145000.58      1985.36 o                         
   4   5   7      13333.29      13598.10       288.78 o                         
   6   5   7       2950.09       3074.75       164.08 o                         
   8   5   7      67847.12      65772.61      1171.26 o                         
  10   5   7         31.38        107.81        36.98 o                         
  12   5   7      63828.79      64663.21       707.95 o                         
  14   5   7      18814.90      19825.01       489.75 o                         
  16   5   7         54.95        112.43        33.06 o                         
 -15   6   7        349.27        315.92        38.44 o                         
 -13   6   7          8.31         90.25        39.06 o                         
 -11   6   7          1.32          8.50        32.03 o                         
  -9   6   7       3408.20       3382.30        98.58 o                         
  -7   6   7       1661.84       1538.54       128.14 o                         
  -5   6   7        283.31        298.76        52.62 o                         
  -3   6   7      14490.70      14205.94       262.31 o                         
  -1   6   7       1208.08       1134.45        64.91 o                         
   1   6   7       2668.80       3490.45       116.22 o                         
   3   6   7       1340.12       1392.66        92.86 o                         
   5   6   7       3224.19       3112.66       159.50 o                         
   7   6   7        607.14        660.57       195.60 o                         
   9   6   7       7533.57       7478.64       143.66 o                         
  11   6   7         13.19        124.79        52.58 o                         
  13   6   7       1108.09       1345.08        76.29 o                         
  15   6   7        311.23        281.55        54.82 o                         
 -16   7   7       1842.03       1604.26        61.00 o                         
 -14   7   7       1243.90       1240.11        69.30 o                         
 -12   7   7      52972.07      55423.40       523.91 o                         
 -10   7   7      32924.93      33443.82       352.38 o                         
  -8   7   7      15145.74      14499.32       267.47 o                         
  -6   7   7      10434.91      11000.15       330.51 o                         
  -4   7   7      47704.27      45828.30       645.66 o                         
  -2   7   7      10570.22      10793.80       185.58 o                         
   0   7   7     253811.11     244363.39      2264.54 o                         
   2   7   7     121963.74     110883.46       912.16 o                         
   4   7   7       2162.47       2017.66       126.00 o                         
   6   7   7       5039.25       4900.14       210.06 o                         
   8   7   7      89469.69      89101.81       654.63 o                         
  10   7   7       2504.22       2481.76        94.41 o                         
  12   7   7      35768.04      36292.28       492.94 o                         
  14   7   7       9156.36       9609.21       275.47 o                         
  16   7   7        428.81        376.02        42.00 o                         
 -15   8   7       5379.67       5353.82       151.78 o                         
 -13   8   7       7857.25       8089.66       173.08 o                         
 -11   8   7      11893.88      12459.21       224.39 o                         
  -9   8   7      25853.76      26326.99       264.90 o                         
  -7   8   7      15100.39      14111.18       317.50 o                         
  -5   8   7        225.44        383.97       121.88 o                         
  -3   8   7      19897.50      18629.54       319.25 o                         
  -1   8   7      68638.69      69920.77       630.53 o                         
   1   8   7      74110.33      74980.54       721.49 o                         
   3   8   7     122889.83     122967.61      1244.39 o                         
   5   8   7      51617.99      49101.44      1073.84 o                         
   7   8   7      19223.50      18926.59       350.58 o                         
   9   8   7        525.70        623.96        47.32 o                         
  11   8   7       5218.43       5129.94       148.61 o                         
  13   8   7       5119.46       5299.40       142.13 o                         
  15   8   7       9039.02       8985.41       197.74 o                         
 -16   9   7       5956.27       5546.71       139.13 o                         
 -14   9   7       2880.80       2640.76        92.31 o                         
 -12   9   7       6521.63       6586.55       160.12 o                         
 -10   9   7        547.65        648.01        47.93 o                         
  -8   9   7      66954.80      66716.63       462.12 o                         
  -6   9   7      26101.18      27105.60       556.82 o                         
  -4   9   7      70479.64      69080.75       861.04 o                         
  -2   9   7       6823.60       6272.20       187.94 o                         
   0   9   7      57987.13      56408.39       640.00 o                         
   2   9   7       8641.83       8271.00       259.96 o                         
   4   9   7     113977.55     112428.44      1292.36 o                         
   6   9   7       2982.99       2791.07       229.12 o                         
   8   9   7      51825.76      50635.69       460.80 o                         
  10   9   7       7631.16       7510.22       165.84 o                         
  12   9   7      11593.41      11720.79       291.18 o                         
  14   9   7         50.48         43.46        35.26 o                         
  16   9   7       8942.81       8463.35       161.79 o                         
 -15  10   7       5631.35       5655.21       129.21 o                         
 -13  10   7       6048.97       6184.59       144.97 o                         
 -11  10   7       1955.83       2146.62        82.62 o                         
  -9  10   7      13545.81      13085.21       190.58 o                         
  -7  10   7       9012.09       8364.20       128.80 o                         
  -5  10   7        953.16       1122.77       116.85 o                         
  -3  10   7      26021.34      25214.19       403.89 o                         
  -1  10   7      18249.71      17398.02       326.14 o                         
   1  10   7      17616.17      17323.95       347.31 o                         
   3  10   7      54894.05      52686.93       899.37 o                         
   5  10   7      40730.32      40001.49       877.16 o                         
   7  10   7       3624.76       3772.43       110.16 o                         
   9  10   7        530.37        500.20        63.87 o                         
  11  10   7        344.13        320.99        47.08 o                         
  13  10   7        945.48        935.37        60.60 o                         
  15  10   7       5191.27       5336.75       140.20 o                         
 -14  11   7      12525.17      12867.93       191.46 o                         
 -12  11   7         89.21        149.87        42.66 o                         
 -10  11   7       3019.56       2847.35        92.95 o                         
  -8  11   7      73600.87      71885.58       498.36 o                         
  -6  11   7      14124.26      14239.14       182.89 o                         
  -4  11   7      71439.40      69388.59      1027.57 o                         
  -2  11   7      45758.38      45584.05       571.25 o                         
   0  11   7        227.54         84.16        61.39 o                         
   2  11   7      28107.50      27483.17       512.86 o                         
   4  11   7     205985.39     199534.09      1917.54 o                         
   6  11   7      33773.23      32842.71       388.57 o                         
   8  11   7      19028.29      17577.32       256.84 o                         
  10  11   7       6949.66       6291.09       164.91 o                         
  12  11   7       2180.66       2229.13        82.63 o                         
  14  11   7       3808.11       3456.82       101.68 o                         
 -15  12   7        621.18        594.32        37.24 o                         
 -13  12   7        775.07        732.70        50.31 o                         
 -11  12   7       4243.69       4240.77       102.81 o                         
  -9  12   7       1001.16        986.82        52.49 o                         
  -7  12   7        197.49        188.85        34.16 o                         
  -5  12   7        704.52        689.52        42.41 o                         
  -3  12   7       2553.83       2563.31        84.24 o                         
  -1  12   7       6079.06       6370.25       257.36 o                         
   1  12   7      25778.41      27472.65       600.76 o                         
   3  12   7       2293.65       2290.43       102.43 o                         
   5  12   7        435.34        424.93        45.63 o                         
   7  12   7       5491.86       5295.85       132.89 o                         
   9  12   7         95.62         94.46        30.80 o                         
  11  12   7       1983.14       1889.22        78.14 o                         
  13  12   7       4835.57       4519.15       107.76 o                         
 -14  13   7       8034.68       8411.97       269.27 o                         
 -12  13   7       2993.56       2736.69        81.17 o                         
 -10  13   7         89.25        155.08        31.18 o                         
  -8  13   7      25834.46      25399.44       261.96 o                         
  -6  13   7       2344.65       2181.63        73.32 o                         
  -4  13   7      42635.46      42768.86       368.66 o                         
  -2  13   7      38306.19      38499.76       357.77 o                         
   0  13   7       9148.58       8812.15       174.39 o                         
   2  13   7       5165.67       5137.69       144.68 o                         
   4  13   7     108563.94     106247.64       776.78 o                         
   6  13   7      14502.95      13870.84       244.24 o                         
   8  13   7      11999.49      11674.16       200.15 o                         
  10  13   7        414.04        408.43        42.97 o                         
  12  13   7       4520.05       4729.83       129.06 o                         
  14  13   7        495.66        501.24        33.33 o                         
 -13  14   7       7964.57       7702.01       394.50 o                         
 -11  14   7      16603.30      16953.10       233.83 o                         
  -9  14   7       9862.96       9692.21       151.51 o                         
  -7  14   7          5.64         72.24        29.43 o                         
  -5  14   7         78.46        147.81        37.42 o                         
  -3  14   7       2347.33       2264.76        88.18 o                         
  -1  14   7      34266.22      34763.46       380.42 o                         
   1  14   7      63072.91      62608.88       566.38 o                         
   3  14   7      24169.75      23611.18       378.73 o                         
   5  14   7       3630.97       3629.97       121.30 o                         
   7  14   7       6927.16       6950.86       171.61 o                         
   9  14   7        653.00        807.96        55.25 o                         
  11  14   7       5560.61       5188.75       137.55 o                         
  13  14   7      10335.64       9760.33       158.48 o                         
 -12  15   7      15004.46      14846.97       331.49 o                         
 -10  15   7       9200.75       8616.98       176.19 o                         
  -8  15   7       6403.73       6387.21       162.58 o                         
  -6  15   7       1141.28       1290.74        76.15 o                         
  -4  15   7      31230.31      31048.54       391.49 o                         
  -2  15   7         43.69        133.96        47.23 o                         
   0  15   7      74955.62      73238.49       708.96 o                         
   2  15   7      11310.35      11126.90       245.20 o                         
   4  15   7       9075.12       8861.92       230.81 o                         
   6  15   7        883.01        954.54        67.59 o                         
   8  15   7       9897.06      10127.90       204.98 o                         
  10  15   7        130.33         95.36        54.89 o                         
  12  15   7      17694.06      17611.61       286.10 o                         
 -11  16   7       7379.39       8022.23       213.20 o                         
  -9  16   7        960.29        953.31        64.19 o                         
  -7  16   7       1757.28       1607.90        83.83 o                         
  -5  16   7        516.90        650.62        56.41 o                         
  -3  16   7        195.46        268.91        59.79 o                         
  -1  16   7      18335.74      18578.69       323.79 o                         
   1  16   7      14630.42      14898.34       291.52 o                         
   3  16   7       6271.16       6189.46       193.69 o                         
   5  16   7        291.81        308.47        48.67 o                         
   7  16   7       4064.47       4430.85       133.26 o                         
   9  16   7       4003.53       4246.68       124.93 o                         
  11  16   7        508.82        481.52        53.06 o                         
 -12  17   7      18365.57      18132.41       251.90 o                         
 -10  17   7      14474.54      14690.13       318.75 o                         
  -8  17   7       2667.86       2879.66       106.84 o                         
  -6  17   7        593.86        862.75        61.40 o                         
  -4  17   7      11385.17      10884.76       352.15 o                         
  -2  17   7       3025.32       3313.46       168.59 o                         
   0  17   7      73562.77      74066.38       808.53 o                         
   2  17   7      37776.97      37969.18       612.00 o                         
   4  17   7        342.48        264.37        41.95 o                         
   6  17   7        801.44       1090.60        67.29 o                         
   8  17   7      19051.57      20286.02       395.53 o                         
  10  17   7        118.83        109.31        52.55 o                         
  12  17   7      12559.31      11929.93       194.81 o                         
 -11  18   7         25.07         59.03        28.76 o                         
  -9  18   7       3672.99       3266.24       119.16 o                         
  -7  18   7       5020.71       4722.90       151.57 o                         
  -5  18   7        453.76        626.61        81.18 o                         
  -3  18   7       4309.09       4592.49       192.49 o                         
  -1  18   7        947.73        933.13       110.53 o                         
   1  18   7        240.53        486.24        74.78 o                         
   3  18   7       6129.31       6040.19       183.43 o                         
   5  18   7       4991.78       4816.18       134.11 o                         
   7  18   7        922.92        943.67        60.67 o                         
   9  18   7       3586.12       3370.32       119.55 o                         
  11  18   7        351.46        289.93        38.39 o                         
 -10  19   7       3297.35       3365.41       104.51 o                         
  -8  19   7       5776.26       5608.60       150.11 o                         
  -6  19   7       1958.54       2178.12       125.29 o                         
  -4  19   7       7962.77       8288.49       252.64 o                         
  -2  19   7        320.89        315.99        49.01 o                         
   0  19   7      33284.04      35564.18       456.95 o                         
   2  19   7       7193.98       7670.98       201.47 o                         
   4  19   7       3137.54       2723.92       118.41 o                         
   6  19   7        181.85        291.74        38.80 o                         
   8  19   7      14242.12      14864.18       254.18 o                         
  10  19   7        533.21        607.27        47.38 o                         
  -9  20   7       4543.44       4445.01       433.02 o                         
  -7  20   7       5672.18       5942.74       186.93 o                         
  -5  20   7        371.41        409.16        57.50 o                         
  -3  20   7       9057.49       9586.79       214.58 o                         
  -1  20   7       3428.39       3348.14       125.10 o                         
   1  20   7       1625.55       1598.17        89.23 o                         
   3  20   7      12852.83      13669.25       309.45 o                         
   5  20   7      13981.60      14033.73       294.26 o                         
   7  20   7        121.99        240.49        38.53 o                         
   9  20   7       1588.36       1411.61        65.84 o                         
  -8  21   7      10785.21      10420.90       220.19 o                         
  -6  21   7       2046.20       1874.43        84.31 o                         
  -4  21   7       8996.86       9704.33       201.65 o                         
  -2  21   7       3375.47       3400.00       119.34 o                         
   0  21   7       2008.10       2170.16       119.72 o                         
   2  21   7        447.22        354.18        42.76 o                         
   4  21   7      14730.03      14003.78       294.09 o                         
   6  21   7       1256.88       1257.00        66.16 o                         
   8  21   7       5222.02       5074.75       117.41 o                         
  -7  22   7        584.50        715.46        56.81 o                         
  -5  22   7        266.67        315.48        39.75 o                         
  -3  22   7       4748.78       5464.32       138.69 o                         
  -1  22   7        380.19        477.19        91.71 o                         
   1  22   7        551.72        520.48        57.59 o                         
   3  22   7       3263.74       3720.78       167.84 o                         
   5  22   7       4627.75       4936.88       234.21 o                         
  -4  23   7       5705.03       5799.69       122.98 o                         
  -2  23   7       5608.08       5760.32       212.18 o                         
   0  23   7        603.87        612.73        56.82 o                         
   2  23   7       2207.76       2339.14       146.83 o                         
   4  23   7      15389.31      16518.48       400.45 o                         
  -1  24   7       2200.96       1989.90        74.09 o                         
 -16   0   8         68.76        109.41        54.07 o                         
 -14   0   8      10958.08      11172.01       265.23 o                         
 -12   0   8         66.96         81.10        37.84 o                         
 -10   0   8       7013.05       7941.01       198.50 o                         
  -8   0   8      90373.34      89329.73      2539.46 o                         
  -6   0   8     325994.25     331715.16      4776.92 o                         
  -4   0   8      37077.82      38103.64       541.71 o                         
  -2   0   8      53234.69      55170.25       742.96 o                         
   0   0   8     139623.19     143513.81      1409.20 o                         
   2   0   8      97520.55      94720.65       952.05 o                         
   4   0   8      59447.44      59100.49       969.64 o                         
   6   0   8     262113.03     259881.27      2950.57 o                         
   8   0   8      27501.83      30697.41      1190.88 o                         
  10   0   8       1744.35       1839.96       196.09 o                         
  12   0   8      39817.72      39965.72       645.86 o                         
  14   0   8      21456.86      21342.14       424.31 o                         
  16   0   8       2582.04       2235.28       112.75 o                         
 -17   1   8        882.27        845.71        52.02 o                         
 -15   1   8        661.95        676.68        61.99 o                         
 -13   1   8          1.09         29.72        29.68 o                         
 -11   1   8       1668.31       1586.46        62.05 o                         
  -9   1   8       7597.24       7558.55       131.87 o                         
  -7   1   8      18428.45      18444.33       386.12 o                         
  -5   1   8      28557.35      29655.22       393.99 o                         
  -3   1   8       9636.70       9069.43       165.60 o                         
  -1   1   8       1338.63       1174.88        64.52 o                         
   1   1   8        129.47        292.48        33.55 o                         
   3   1   8      10443.44      11687.38       236.38 o                         
   5   1   8      23116.94      22975.37       405.05 o                         
   7   1   8      19068.30      19379.22       536.39 o                         
   9   1   8      11431.90      11000.15       222.71 o                         
  11   1   8       6989.94       6551.59       184.39 o                         
  13   1   8        449.57        510.58        52.77 o                         
  15   1   8          2.08          2.19        28.42 o                         
 -16   2   8         62.84        119.60        30.97 o                         
 -14   2   8      14710.07      15060.59       389.15 o                         
 -12   2   8        480.47        573.93        49.13 o                         
 -10   2   8      26751.75      27434.61       256.64 o                         
  -8   2   8      31066.33      31700.32       609.11 o                         
  -6   2   8     203758.28     207046.44      1410.24 o                         
  -4   2   8       9260.70       9492.47       229.12 o                         
  -2   2   8     129908.05     130591.26       846.46 o                         
   0   2   8      78736.50      79315.52       552.10 o                         
   2   2   8     159873.73     158039.70      1514.97 o                         
   4   2   8      44049.68      43018.95       501.50 o                         
   6   2   8     187656.80     186434.03      1795.81 o                         
   8   2   8        470.72        358.03       109.27 o                         
  10   2   8      12449.21      12400.76       252.54 o                         
  12   2   8      18253.50      17359.85       281.55 o                         
  14   2   8      19054.30      19080.95       292.36 o                         
  16   2   8       1541.59       1347.64        48.31 o                         
 -15   3   8       1891.19       1726.63        72.31 o                         
 -13   3   8        572.53        737.65        58.89 o                         
 -11   3   8      11069.75      10641.39       187.33 o                         
  -9   3   8      39095.28      37834.31       410.10 o                         
  -7   3   8      35349.09      35225.70       595.87 o                         
  -5   3   8     119809.70     119931.28       921.52 o                         
  -3   3   8      39633.69      37533.48       422.72 o                         
  -1   3   8      59569.42      60886.26       553.51 o                         
   1   3   8        235.47        225.72        34.11 o                         
   3   3   8      46931.97      47467.70       687.34 o                         
   5   3   8      44833.48      44742.24       586.63 o                         
   7   3   8      84808.25      83790.54      1155.80 o                         
   9   3   8      43982.62      43247.89       411.49 o                         
  11   3   8      29422.19      28118.86       389.19 o                         
  13   3   8       1689.64       1761.88        87.31 o                         
  15   3   8          6.36         39.36        31.68 o                         
 -16   4   8       2378.74       2285.85        92.04 o                         
 -14   4   8      21567.93      23266.15       370.25 o                         
 -12   4   8       3808.64       3362.07       116.75 o                         
 -10   4   8      81583.10      81859.03       677.36 o                         
  -8   4   8        824.72        772.72        65.51 o                         
  -6   4   8      13462.35      12869.02       307.54 o                         
  -4   4   8      81768.70      81000.34       788.84 o                         
  -2   4   8     197363.86     198548.36      1302.99 o                         
   0   4   8        304.82        580.48        51.80 o                         
   2   4   8     205376.20     208005.42      1414.99 o                         
   4   4   8       5104.26       5370.14       188.22 o                         
   6   4   8      35811.34      34902.42       579.70 o                         
   8   4   8      59254.52      60196.17       535.60 o                         
  10   4   8      73002.68      73299.61       676.65 o                         
  12   4   8         81.35         81.54        56.79 o                         
  14   4   8      11971.54      12000.70       250.03 o                         
  16   4   8        361.59        317.79        37.08 o                         
 -15   5   8        572.29        522.32        45.50 o                         
 -13   5   8         54.91        108.76        40.51 o                         
 -11   5   8       8501.71       8161.78       195.36 o                         
  -9   5   8       4176.69       4130.93       112.28 o                         
  -7   5   8       4410.26       4235.98       189.32 o                         
  -5   5   8       4380.64       3991.89       167.93 o                         
  -3   5   8      12037.82      11106.70       226.48 o                         
  -1   5   8      19220.41      19198.71       302.33 o                         
   1   5   8         55.61        147.17        39.96 o                         
   3   5   8       4628.86       5095.77       176.94 o                         
   5   5   8      10516.26      11099.60       286.23 o                         
   7   5   8       2673.31       2629.52       164.45 o                         
   9   5   8      14783.50      13910.92       254.16 o                         
  11   5   8       2804.42       2893.79       145.14 o                         
  13   5   8        547.44        701.38        70.84 o                         
  15   5   8         33.64         57.52        35.76 o                         
 -16   6   8       4157.21       3765.22        90.82 o                         
 -14   6   8      20907.47      21622.96       336.60 o                         
 -12   6   8       3375.64       3436.22       118.37 o                         
 -10   6   8      95724.95      96306.66       771.05 o                         
  -8   6   8      15237.67      14899.19       188.22 o                         
  -6   6   8        497.50        331.72        61.37 o                         
  -4   6   8     211986.66     209865.47      2003.51 o                         
  -2   6   8     276623.97     275824.94      1825.79 o                         
   0   6   8       8963.54       9288.96       249.55 o                         
   2   6   8     107090.36     103304.86       895.61 o                         
   4   6   8       7621.43       7936.94       234.12 o                         
   6   6   8       1188.58       1377.42       117.38 o                         
   8   6   8      99204.01      99151.69       799.89 o                         
  10   6   8     133911.70     134461.55      1115.68 o                         
  12   6   8       1414.04       1425.15        91.42 o                         
  14   6   8       6806.79       6789.44       210.46 o                         
  16   6   8        608.21        583.87        48.24 o                         
 -15   7   8        302.20        309.12        36.75 o                         
 -13   7   8        204.21        196.70        41.34 o                         
 -11   7   8         59.18         91.44        38.92 o                         
  -9   7   8       6091.18       6009.56       125.80 o                         
  -7   7   8      34298.39      34087.53       376.44 o                         
  -5   7   8      77548.69      79658.61      1033.52 o                         
  -3   7   8       3361.93       3162.36       165.37 o                         
  -1   7   8      13589.16      13780.40       239.76 o                         
   1   7   8       1667.47       1571.14        98.91 o                         
   3   7   8      11073.05      11349.00       276.78 o                         
   5   7   8      25481.09      24553.65       513.29 o                         
   7   7   8      36150.84      36873.64       420.49 o                         
   9   7   8      14245.21      13834.93       202.82 o                         
  11   7   8       5132.64       4739.32       163.59 o                         
  13   7   8       1459.89       1453.25        77.28 o                         
  15   7   8          8.20         73.60        38.40 o                         
 -16   8   8        538.65        516.07        36.98 o                         
 -14   8   8      12252.96      12408.26       234.53 o                         
 -12   8   8       4950.42       5056.31       139.65 o                         
 -10   8   8      39195.17      39596.52       374.37 o                         
  -8   8   8         38.80        114.04        31.55 o                         
  -6   8   8      43839.29      44269.58       724.87 o                         
  -4   8   8      35689.75      36240.41       814.43 o                         
  -2   8   8      76629.88      75778.34       896.66 o                         
   0   8   8       3642.52       3628.32       138.30 o                         
   2   8   8     132482.69     132576.02      1206.65 o                         
   4   8   8       7160.83       7619.34       260.11 o                         
   6   8   8      36856.56      35659.23       728.57 o                         
   8   8   8      22477.12      21957.03       282.45 o                         
  10   8   8      56086.21      56140.59       507.43 o                         
  12   8   8         57.32         56.44        41.43 o                         
  14   8   8       6058.29       6278.56       209.81 o                         
 -15   9   8        493.40        488.61        39.26 o                         
 -13   9   8         33.42         16.11        44.91 o                         
 -11   9   8        299.70        305.20        43.74 o                         
  -9   9   8      13620.11      12485.85       179.89 o                         
  -7   9   8      66985.69      64890.23       440.01 o                         
  -5   9   8      86388.45      84458.13      1197.42 o                         
  -3   9   8      20818.84      20842.47       451.33 o                         
  -1   9   8       5245.62       4933.22       170.54 o                         
   1   9   8       4021.38       3638.18       161.91 o                         
   3   9   8       7235.53       7110.56       292.09 o                         
   5   9   8      41138.82      40702.79       772.80 o                         
   7   9   8      51621.95      48568.88       525.73 o                         
   9   9   8      16056.73      16197.10       224.96 o                         
  11   9   8       7688.61       7633.67       193.31 o                         
  13   9   8       4112.76       4364.61       143.96 o                         
  15   9   8        302.06        390.02        47.32 o                         
 -14  10   8       4637.06       4721.62       114.84 o                         
 -12  10   8       1919.62       1851.88        77.40 o                         
 -10  10   8       9385.87       9350.73       156.97 o                         
  -8  10   8      25604.75      25733.59       281.61 o                         
  -6  10   8     152305.47     156152.20       868.18 o                         
  -4  10   8       5567.15       5268.34       242.15 o                         
  -2  10   8      18576.90      18494.42       381.11 o                         
   0  10   8      16610.66      17230.55       405.13 o                         
   2  10   8      51251.47      50871.68       659.26 o                         
   4  10   8      51270.05      49598.67       983.53 o                         
   6  10   8     135361.89     132771.64       866.82 o                         
   8  10   8       2834.05       2720.15       113.83 o                         
  10  10   8       5236.99       5472.49       152.41 o                         
  12  10   8       4865.10       4817.31       171.67 o                         
  14  10   8       7986.63       8438.04       159.70 o                         
 -15  11   8        499.93        552.51        36.09 o                         
 -13  11   8        549.03        557.03        48.12 o                         
 -11  11   8         17.35         58.98        26.00 o                         
  -9  11   8        486.02        440.93        41.60 o                         
  -7  11   8       7473.69       7129.69       143.12 o                         
  -5  11   8      10006.60      10013.44       130.94 o                         
  -3  11   8         10.59         28.22        32.74 o                         
  -1  11   8       2842.09       3119.93       161.65 o                         
   1  11   8       5836.22       5488.95       266.71 o                         
   3  11   8       2490.40       2450.80       121.81 o                         
   5  11   8       6783.00       6581.62       130.43 o                         
   7  11   8       2894.73       2772.96        96.64 o                         
   9  11   8        138.00        203.77        48.84 o                         
  11  11   8        226.45        406.95        47.27 o                         
  13  11   8       2091.09       2316.02        76.31 o                         
  15  11   8       1006.57       1056.21        59.11 o                         
 -14  12   8       4739.05       4857.01       104.98 o                         
 -12  12   8        104.51        117.25        35.31 o                         
 -10  12   8       4670.62       4431.16       105.20 o                         
  -8  12   8      26911.51      28255.00       442.28 o                         
  -6  12   8     115104.78     116182.78       595.02 o                         
  -4  12   8       9145.78       8639.02       130.84 o                         
  -2  12   8      20818.84      20782.31       288.65 o                         
   0  12   8      20099.50      20519.86       358.24 o                         
   2  12   8      39653.08      39845.35       416.24 o                         
   4  12   8      37206.32      36094.51       353.20 o                         
   6  12   8     110606.08     109299.54       735.08 o                         
   8  12   8       8044.44       7537.76       159.95 o                         
  10  12   8        287.88        272.00        36.98 o                         
  12  12   8      13203.74      13823.46       221.48 o                         
  14  12   8      11181.91      12519.22       338.97 o                         
 -13  13   8        549.50        535.64        41.33 o                         
 -11  13   8        683.02        839.04        50.49 o                         
  -9  13   8       9445.22       9620.90       152.48 o                         
  -7  13   8       3171.31       3328.51        90.82 o                         
  -5  13   8      11256.78      10568.12       149.82 o                         
  -3  13   8      26337.70      25147.99       345.88 o                         
  -1  13   8      18590.73      17773.61       259.83 o                         
   1  13   8       3154.17       3086.87       102.06 o                         
   3  13   8      15265.57      14319.86       250.69 o                         
   5  13   8        791.07        883.91        62.03 o                         
   7  13   8       5755.28       5470.66       146.87 o                         
   9  13   8      17005.72      16934.66       242.94 o                         
  11  13   8       7272.17       7269.09       144.59 o                         
  13  13   8        229.85        180.59        27.46 o                         
 -12  14   8         12.40         15.82        24.78 o                         
 -10  14   8       8258.69       8291.53       151.10 o                         
  -8  14   8       4606.62       4740.00       105.52 o                         
  -6  14   8      31289.62      31433.81       349.73 o                         
  -4  14   8       2359.89       2627.43        97.88 o                         
  -2  14   8      41780.42      42541.21       478.60 o                         
   0  14   8       6845.60       6942.06       161.26 o                         
   2  14   8      32353.98      32106.52       385.66 o                         
   4  14   8       5301.10       5526.86       149.55 o                         
   6  14   8      30683.56      30531.13       429.42 o                         
   8  14   8       1851.04       1807.68        88.48 o                         
  10  14   8       5000.60       4882.38       120.01 o                         
  12  14   8       5160.13       5293.64       156.11 o                         
 -13  15   8         24.02         22.46        24.60 o                         
 -11  15   8       3942.75       4141.97       168.47 o                         
  -9  15   8      13041.46      13344.34       317.29 o                         
  -7  15   8       3855.37       3993.94       128.83 o                         
  -5  15   8      13411.98      13230.76       239.23 o                         
  -3  15   8      41360.71      40718.99       537.61 o                         
  -1  15   8       3557.75       3490.58       126.26 o                         
   1  15   8        831.67        943.23        64.43 o                         
   3  15   8       8861.65       8511.07       232.27 o                         
   5  15   8       3525.07       3230.79       129.20 o                         
   7  15   8       6321.76       6574.62       169.49 o                         
   9  15   8      19678.49      20519.78       317.97 o                         
  11  15   8      10805.32      11767.77       228.77 o                         
  13  15   8         60.01        126.59        26.02 o                         
 -12  16   8        128.02        267.89        36.49 o                         
 -10  16   8      17459.04      18158.42       332.11 o                         
  -8  16   8       1395.05       1522.03        93.11 o                         
  -6  16   8       5110.20       5372.81       170.91 o                         
  -4  16   8      19892.38      20356.30       429.07 o                         
  -2  16   8      58538.92      57343.77       791.78 o                         
   0  16   8        478.26        604.11        90.41 o                         
   2  16   8      34966.43      33989.32       540.98 o                         
   4  16   8        874.01        686.43        84.57 o                         
   6  16   8       1579.95       1528.54        80.15 o                         
   8  16   8      19670.20      20267.61       316.39 o                         
  10  16   8      27616.87      28083.83       471.25 o                         
  12  16   8         40.38          8.20        26.38 o                         
 -11  17   8       3414.46       3540.47       111.79 o                         
  -9  17   8       2283.82       2440.70       127.96 o                         
  -7  17   8        611.38        605.28        73.46 o                         
  -5  17   8         11.52         77.91        60.92 o                         
  -3  17   8       1840.92       2274.32       141.03 o                         
  -1  17   8       3628.57       3983.70       199.67 o                         
   1  17   8       5406.75       5641.62       217.06 o                         
   3  17   8       1076.20       1079.81        99.33 o                         
   5  17   8       3192.76       3096.92       108.88 o                         
   7  17   8        416.53        437.66        46.12 o                         
   9  17   8       2070.49       2126.40        99.08 o                         
  11  17   8       1966.51       2061.09        82.67 o                         
 -10  18   8      19443.07      19887.94       344.63 o                         
  -8  18   8       1285.92       1469.57        81.23 o                         
  -6  18   8        770.28        900.77       129.39 o                         
  -4  18   8      11103.45      11969.51       309.87 o                         
  -2  18   8      38347.38      39357.22       501.82 o                         
   0  18   8        260.85        421.81        58.28 o                         
   2  18   8      24025.88      23717.34       457.56 o                         
   4  18   8         76.93        112.16        41.37 o                         
   6  18   8        397.55        441.98        44.84 o                         
   8  18   8      11554.10      11870.94       223.31 o                         
  10  18   8      20344.24      21020.76       400.63 o                         
  -9  19   8        662.92        674.93        61.84 o                         
  -7  19   8       9663.75      10898.17       265.03 o                         
  -5  19   8      10559.37      11313.27       287.99 o                         
  -3  19   8        258.71        190.77        48.25 o                         
  -1  19   8        323.82        289.95        47.86 o                         
   1  19   8       2005.57       2095.91       128.42 o                         
   3  19   8         12.50         91.16        48.35 o                         
   5  19   8      14165.67      13737.59       344.62 o                         
   7  19   8       9138.38       8988.19       147.10 o                         
   9  19   8       1009.61        805.43        57.21 o                         
  -8  20   8        178.83        134.20        53.28 o                         
  -6  20   8       7634.85       7522.88       213.73 o                         
  -4  20   8        423.81        631.82        57.33 o                         
  -2  20   8      10714.40      11649.48       232.66 o                         
   0  20   8        622.96        662.48        76.23 o                         
   2  20   8       6860.02       6638.17       175.42 o                         
   4  20   8       1981.12       1990.27        94.87 o                         
   6  20   8       9421.81       8378.71       180.49 o                         
   8  20   8        536.56        694.80        49.70 o                         
  -7  21   8       7134.69       8134.67       246.98 o                         
  -5  21   8       7184.31       8067.56       188.55 o                         
  -3  21   8        202.81        219.31        39.00 o                         
  -1  21   8         43.23         70.45        26.81 o                         
   1  21   8       2340.67       2506.23       124.80 o                         
   3  21   8          6.48         44.28        32.65 o                         
   5  21   8       6045.43       6139.71       148.58 o                         
   7  21   8       5817.21       5764.01       165.06 o                         
  -6  22   8      14650.25      15179.76       262.11 o                         
  -4  22   8       1374.36       1219.72        55.90 o                         
  -2  22   8       1454.40       1635.76        73.65 o                         
   0  22   8        989.19       1118.54        79.18 o                         
   2  22   8       4198.53       4242.97       459.61 o                         
   4  22   8       4897.40       4398.65       173.99 o                         
   6  22   8      15061.79      12958.49       265.88 o                         
  -3  23   8       1548.98       1342.65        51.83 o                         
  -1  23   8        910.60        807.00        56.84 o                         
   1  23   8       1763.04       1774.91       127.20 o                         
   3  23   8        902.53        878.96        53.91 o                         
 -16   1   9      13195.15      12197.14       244.97 o                         
 -14   1   9        107.15        170.16        32.08 o                         
 -12   1   9        267.83        267.52        43.00 o                         
 -10   1   9      70797.81      72457.29       500.35 o                         
  -8   1   9      80739.13      83358.06       754.73 o                         
  -6   1   9      46182.39      45439.10       622.03 o                         
  -4   1   9     101015.79     101591.20       791.85 o                         
  -2   1   9       1094.24       1231.95        72.71 o                         
   0   1   9        776.95        569.62        45.70 o                         
   2   1   9     275142.66     275985.97      1616.08 o                         
   4   1   9     145827.67     141898.98      1066.96 o                         
   6   1   9      29072.41      29635.42       481.82 o                         
   8   1   9      27471.32      28419.30       388.07 o                         
  10   1   9      11609.80      11348.71       226.23 o                         
  12   1   9       1472.36       1427.67        82.09 o                         
  14   1   9      37126.41      37726.79       409.73 o                         
  16   1   9      15601.01      14308.56       243.18 o                         
 -15   2   9       3795.62       3809.85       107.63 o                         
 -13   2   9      19491.08      19363.49       246.34 o                         
 -11   2   9      12776.77      12898.20       200.82 o                         
  -9   2   9       8279.85       8440.46       148.38 o                         
  -7   2   9       7116.90       8015.27       336.04 o                         
  -5   2   9       9955.19       9927.35       237.42 o                         
  -3   2   9      58386.97      59898.22       613.61 o                         
  -1   2   9     105180.60     105363.81       849.93 o                         
   1   2   9     107380.86     110513.27       811.67 o                         
   3   2   9      77644.93      77074.25       697.76 o                         
   5   2   9      15582.11      14782.37       312.56 o                         
   7   2   9        769.07        619.43        90.87 o                         
   9   2   9       4808.76       5102.46       132.19 o                         
  11   2   9      18587.97      18250.98       316.77 o                         
  13   2   9      10460.24      10512.06       275.54 o                         
  15   2   9       6567.25       6337.46       161.40 o                         
 -16   3   9       2980.93       2975.96        92.71 o                         
 -14   3   9      12338.36      12136.61       336.02 o                         
 -12   3   9      14944.64      15313.73       246.96 o                         
 -10   3   9      13291.12      13369.68       224.44 o                         
  -8   3   9      18819.78      19287.95       234.22 o                         
  -6   3   9      36901.94      37148.64       548.46 o                         
  -4   3   9      69843.99      68388.91       720.01 o                         
  -2   3   9      63525.52      63617.61       589.23 o                         
   0   3   9      51263.09      53725.89       571.04 o                         
   2   3   9      80846.68      81129.59       878.43 o                         
   4   3   9      19643.19      19962.65       347.02 o                         
   6   3   9      55491.98      53752.95       706.22 o                         
   8   3   9       8860.78       8932.96       168.21 o                         
  10   3   9      30868.52      30761.98       365.21 o                         
  12   3   9      13690.27      13615.37       243.21 o                         
  14   3   9       6948.69       7012.19       185.75 o                         
  16   3   9       1691.65       1676.19        62.37 o                         
 -15   4   9       4026.63       3929.96       199.08 o                         
 -13   4   9      14281.20      14692.31       237.36 o                         
 -11   4   9       9168.72       9277.49       192.06 o                         
  -9   4   9        265.61        455.78        37.93 o                         
  -7   4   9        398.94        635.49        97.89 o                         
  -5   4   9      19024.43      18583.71       372.46 o                         
  -3   4   9      46060.90      45222.05       506.31 o                         
  -1   4   9     102447.54     101449.10       888.32 o                         
   1   4   9      26847.90      25774.67       395.86 o                         
   3   4   9      52935.31      54552.95       638.31 o                         
   5   4   9       5343.58       4619.19       189.20 o                         
   7   4   9         65.97        136.71        39.11 o                         
   9   4   9        929.71       1004.60        73.56 o                         
  11   4   9      13993.86      14038.18       363.95 o                         
  13   4   9       6427.01       6455.06       189.76 o                         
  15   4   9       3911.01       3961.32       123.91 o                         
 -16   5   9         26.28         63.52        23.34 o                         
 -14   5   9      28211.89      29114.30       371.29 o                         
 -12   5   9      57716.82      58709.07       539.51 o                         
 -10   5   9       4247.02       4267.36       146.48 o                         
  -8   5   9       8069.07       7868.73       138.90 o                         
  -6   5   9      46876.55      47568.61       695.57 o                         
  -4   5   9       1775.88       1698.18       186.86 o                         
  -2   5   9     231982.56     235336.94      1442.13 o                         
   0   5   9     195026.83     193443.78      1380.37 o                         
   2   5   9        128.73        130.86        45.12 o                         
   4   5   9        608.78       1017.81        91.27 o                         
   6   5   9      81353.53      81762.09       982.05 o                         
   8   5   9      11655.31      11226.31       224.30 o                         
  10   5   9      70929.60      70849.35       859.95 o                         
  12   5   9      39033.57      40307.00      1109.21 o                         
  14   5   9         37.89         73.27        37.80 o                         
  16   5   9        932.36        798.53        52.52 o                         
 -15   6   9         11.47         62.19        25.59 o                         
 -13   6   9         73.38         82.60        37.98 o                         
 -11   6   9        578.21        543.11        54.44 o                         
  -9   6   9       2725.20       2858.78        96.70 o                         
  -7   6   9       3252.93       3156.13        88.48 o                         
  -5   6   9       7918.79       7772.24       248.13 o                         
  -3   6   9         43.50        198.36        63.95 o                         
  -1   6   9       1798.90       1660.70        90.73 o                         
   1   6   9       5819.36       6457.04       200.85 o                         
   3   6   9       6384.74       5956.38       206.64 o                         
   5   6   9       1494.79       1643.05       117.26 o                         
   7   6   9       1015.82       1035.43        63.49 o                         
   9   6   9         19.64        112.22        41.83 o                         
  11   6   9        160.42        400.46        73.53 o                         
  13   6   9        296.37        379.72        56.69 o                         
  15   6   9        823.67        689.97        52.65 o                         
 -14   7   9      22444.60      23246.65       484.86 o                         
 -12   7   9      31338.55      32513.85       389.03 o                         
 -10   7   9       8479.89       8457.95       183.48 o                         
  -8   7   9       8222.67       8157.62       153.61 o                         
  -6   7   9      26156.68      25302.73       285.87 o                         
  -4   7   9       3670.24       3262.60       181.40 o                         
  -2   7   9     254493.95     254975.78      1780.60 o                         
   0   7   9     131806.75     131490.19      1812.57 o                         
   2   7   9       1087.29       1369.14       102.39 o                         
   4   7   9        942.25       1098.35       109.55 o                         
   6   7   9      70161.55      68636.21       899.82 o                         
   8   7   9      21382.37      21108.18       319.11 o                         
  10   7   9      39209.90      37720.21       569.82 o                         
  12   7   9      24151.67      25387.93       574.22 o                         
  14   7   9        252.76        283.04        60.21 o                         
 -15   8   9       4270.05       4142.55        98.48 o                         
 -13   8   9       6011.58       6247.77       134.03 o                         
 -11   8   9      11074.13      11476.41       213.90 o                         
  -9   8   9      14177.71      14177.60       201.59 o                         
  -7   8   9        723.07        562.90        46.02 o                         
  -5   8   9      22980.19      22548.28       609.08 o                         
  -3   8   9      27984.44      27363.85       526.06 o                         
  -1   8   9      37506.71      36604.01       482.63 o                         
   1   8   9      58734.35      58474.36      1159.85 o                         
   3   8   9      80660.21      77905.58       834.64 o                         
   5   8   9       9155.17       8812.31       301.40 o                         
   7   8   9        374.37        463.47        56.89 o                         
   9   8   9        323.75        281.69        41.45 o                         
  11   8   9       7158.95       6836.01       167.46 o                         
  13   8   9       8586.94       8930.46       272.19 o                         
  15   8   9       8066.01       7869.24       164.04 o                         
 -14   9   9       3688.85       3614.82       100.08 o                         
 -12   9   9       3158.26       3136.67       100.15 o                         
 -10   9   9      22850.77      22413.67       256.48 o                         
  -8   9   9      23398.59      23715.03       285.81 o                         
  -6   9   9      30642.87      29803.84       256.24 o                         
  -4   9   9      34977.11      34054.18       486.25 o                         
  -2   9   9      37323.57      36772.30       615.26 o                         
   0   9   9      16759.94      15915.49       346.96 o                         
   2   9   9      63781.99      64270.03       839.92 o                         
   4   9   9      27886.27      27619.86       629.68 o                         
   6   9   9      39844.32      39443.92       385.63 o                         
   8   9   9      21162.26      20203.63       274.33 o                         
  10   9   9       3533.80       3800.04       125.77 o                         
  12   9   9       2098.08       2340.62       109.29 o                         
  14   9   9      11252.98      11082.89       238.20 o                         
 -15  10   9       2547.95       2437.48        69.30 o                         
 -13  10   9       3298.92       3401.88       102.33 o                         
 -11  10   9       5653.61       5868.20       133.71 o                         
  -9  10   9       6748.92       6492.24       122.36 o                         
  -7  10   9         26.73         93.73        33.72 o                         
  -5  10   9      10849.97      10671.42       135.93 o                         
  -3  10   9      17429.54      17827.95       253.47 o                         
  -1  10   9       9637.41       8809.15       300.40 o                         
   1  10   9      21482.94      20383.63       411.81 o                         
   3  10   9      50449.18      48765.36       590.40 o                         
   5  10   9       5009.98       4602.88       120.12 o                         
   7  10   9       1293.25       1294.40        68.07 o                         
   9  10   9        647.22        651.35        52.44 o                         
  11  10   9        858.05        794.56        59.61 o                         
  13  10   9       4288.24       4407.03       116.45 o                         
  15  10   9       5094.30       5307.29       125.93 o                         
 -14  11   9         27.42         36.75        23.89 o                         
 -12  11   9        304.63        301.72        38.76 o                         
 -10  11   9      35703.23      34396.14       344.62 o                         
  -8  11   9      25048.29      24200.25       281.36 o                         
  -6  11   9      39893.20      40169.71       294.47 o                         
  -4  11   9      58273.69      58662.57       398.15 o                         
  -2  11   9        293.42        192.54        35.19 o                         
   0  11   9       5479.48       5800.71       140.67 o                         
   2  11   9     159893.80     162816.12      1004.39 o                         
   4  11   9      79326.40      78353.85       536.58 o                         
   6  11   9      13387.08      13365.58       194.98 o                         
   8  11   9      12476.07      11439.82       218.26 o                         
  10  11   9        151.89        213.31        38.12 o                         
  12  11   9       1206.54       1119.13        56.82 o                         
  14  11   9      22894.70      22841.48       525.61 o                         
 -13  12   9       1543.70       1602.07        65.48 o                         
 -11  12   9        551.53        471.54        40.31 o                         
  -9  12   9         12.74         36.31        30.09 o                         
  -7  12   9        855.86        960.70        52.48 o                         
  -5  12   9        488.41        573.02        37.61 o                         
  -3  12   9       1342.32       1341.17        67.58 o                         
  -1  12   9      24347.70      24140.78       337.52 o                         
   1  12   9       5565.70       5655.27       118.38 o                         
   3  12   9        268.77        264.73        37.39 o                         
   5  12   9        713.61        726.47        47.37 o                         
   7  12   9       1265.38       1448.60        64.52 o                         
   9  12   9        623.81        578.25        49.00 o                         
  11  12   9       5886.19       5506.58       125.86 o                         
  13  12   9        733.76        605.63        34.98 o                         
 -12  13   9        153.18        171.77        26.75 o                         
 -10  13   9      17021.02      16631.10       201.16 o                         
  -8  13   9      10396.15      10201.54       172.51 o                         
  -6  13   9      32070.41      32534.79       326.19 o                         
  -4  13   9      24988.32      25127.42       303.51 o                         
  -2  13   9       1368.80       1650.85        76.88 o                         
   0  13   9       2910.60       2978.01       142.72 o                         
   2  13   9      92369.55      90557.34       755.86 o                         
   4  13   9      51140.28      49292.75       526.45 o                         
   6  13   9      13981.37      13481.50       227.40 o                         
   8  13   9       2034.54       2030.60        83.47 o                         
  10  13   9       7066.13       7051.42       145.90 o                         
  12  13   9          1.07         24.36        21.89 o                         
 -13  14   9      10228.78       9421.41       320.66 o                         
 -11  14   9       4342.21       4055.05       104.63 o                         
  -9  14   9       1953.67       1851.06        78.53 o                         
  -7  14   9       1005.87       1022.75        71.04 o                         
  -5  14   9       1430.95       1455.08        76.52 o                         
  -3  14   9      26989.72      26594.73       367.65 o                         
  -1  14   9      41316.22      40900.20       465.23 o                         
   1  14   9      32231.22      31015.17       337.14 o                         
   3  14   9       4857.02       4596.27       204.76 o                         
   5  14   9       3380.95       3776.65       151.81 o                         
   7  14   9       4881.48       4989.07       140.88 o                         
   9  14   9       2137.54       1920.28        77.85 o                         
  11  14   9      13267.73      12450.44       198.36 o                         
  13  14   9       3916.37       3525.53        82.68 o                         
 -12  15   9       7134.08       6091.66       160.91 o                         
 -10  15   9        654.41        809.92        51.42 o                         
  -8  15   9       3874.39       3934.61       124.26 o                         
  -6  15   9      16126.14      15636.28       259.81 o                         
  -4  15   9       9265.21       8767.69       274.31 o                         
  -2  15   9      46193.03      46917.32       534.79 o                         
   0  15   9      22551.24      21727.08       313.78 o                         
   2  15   9       4667.46       4631.52       168.11 o                         
   4  15   9       8709.26       8015.57       256.17 o                         
   6  15   9      12897.07      12911.95       260.66 o                         
   8  15   9       1128.04       1178.42        69.58 o                         
  10  15   9      19366.95      18924.53       258.08 o                         
  12  15   9       5799.18       5233.59       127.35 o                         
 -11  16   9        844.83        896.66        60.36 o                         
  -9  16   9        502.39        641.39        59.72 o                         
  -7  16   9          7.23         29.34        35.65 o                         
  -5  16   9       1169.24       1278.03        93.84 o                         
  -3  16   9       4257.64       4723.79       198.65 o                         
  -1  16   9      22112.01      22984.43       369.92 o                         
   1  16   9       3170.57       3440.67       133.23 o                         
   3  16   9         71.93        112.50        56.69 o                         
   5  16   9       3379.74       3677.52       133.07 o                         
   7  16   9       3839.75       4112.17       113.11 o                         
   9  16   9        290.62        281.90        50.01 o                         
  11  16   9       3739.02       3812.50       112.59 o                         
 -10  17   9        158.19        194.48        37.62 o                         
  -8  17   9        850.66        858.74        66.23 o                         
  -6  17   9       5595.52       5492.48       204.34 o                         
  -4  17   9        902.23        818.98        91.37 o                         
  -2  17   9      42906.50      44182.47       543.58 o                         
   0  17   9      49301.18      50493.82       582.88 o                         
   2  17   9        146.74        174.32        53.20 o                         
   4  17   9        665.71        720.41        79.61 o                         
   6  17   9      11681.48      12157.43       237.08 o                         
   8  17   9       3608.96       3697.79       121.32 o                         
  10  17   9      13987.51      13442.24       245.57 o                         
  -9  18   9       5543.01       5266.02       139.80 o                         
  -7  18   9        202.46        190.22        52.53 o                         
  -5  18   9       1589.41       1773.40        98.04 o                         
  -3  18   9        283.95        274.04        50.46 o                         
  -1  18   9         70.65        174.72        45.83 o                         
   1  18   9       2988.00       2645.60       143.09 o                         
   3  18   9       9546.61       9346.87       266.92 o                         
   5  18   9          5.84         31.32        33.76 o                         
   7  18   9       1981.99       2001.85        72.27 o                         
   9  18   9        837.66        694.42        44.18 o                         
  -8  19   9       2995.51       2794.51       123.47 o                         
  -6  19   9       2838.10       3095.50       140.44 o                         
  -4  19   9       1577.97       1510.97        78.41 o                         
  -2  19   9      18396.01      19707.51       321.29 o                         
   0  19   9      15016.94      15928.04       277.41 o                         
   2  19   9       1508.72       1418.25       104.25 o                         
   4  19   9         35.00         61.74        34.27 o                         
   6  19   9       8977.61       9556.90       177.61 o                         
   8  19   9       4088.10       3958.41        95.25 o                         
  -7  20   9          2.65         26.57        27.87 o                         
  -5  20   9       4865.65       5612.02       148.40 o                         
  -3  20   9       2050.11       2315.57       116.64 o                         
  -1  20   9       1348.11       1362.32        77.08 o                         
   1  20   9       7753.91       7442.33       182.59 o                         
   3  20   9      14069.98      15064.44       383.33 o                         
   5  20   9       1396.57       1498.39        72.46 o                         
   7  20   9       1324.18       1158.97        54.02 o                         
  -6  21   9       2781.78       2934.07        94.31 o                         
  -4  21   9       3935.44       3936.96       102.16 o                         
  -2  21   9       1285.70       1404.70        67.77 o                         
   0  21   9         76.72         69.17        36.87 o                         
   2  21   9      10687.53      10239.66       199.29 o                         
   4  21   9       3657.43       3236.07        95.80 o                         
   6  21   9       3339.86       3009.36        80.66 o                         
  -5  22   9       2709.89       3021.62        89.30 o                         
  -3  22   9        925.18       1165.74        52.99 o                         
  -1  22   9        100.24         43.41        32.58 o                         
   1  22   9       1404.71       1748.18        83.27 o                         
   3  22   9       4233.82       4459.69       146.28 o                         
   5  22   9        298.47        365.18        39.43 o                         
   0  23   9        358.17        462.32        45.69 o                         
 -16   0  10       4888.92       4233.13       202.42 o                         
 -14   0  10        530.87        478.89        59.99 o                         
 -12   0  10       8487.79       9146.25       260.99 o                         
 -10   0  10      23495.36      22957.24       378.55 o                         
  -8   0  10     191142.14     195643.83      1594.01 o                         
  -6   0  10      81629.41      81953.41      1285.54 o                         
  -4   0  10       3363.53       3174.49       175.32 o                         
  -2   0  10       4419.59       4117.71       178.84 o                         
   0   0  10      89030.42      88983.70      1132.14 o                         
   2   0  10      13092.71      13907.34       508.81 o                         
   4   0  10     272593.41     269160.09      4617.53 o                         
   6   0  10      61028.66      58394.01      1932.53 o                         
   8   0  10       2521.47       2405.29       127.26 o                         
  10   0  10      21840.49      21438.98       707.05 o                         
  12   0  10      40656.96      42092.54      1335.05 o                         
  14   0  10         38.85         18.36        43.45 o                         
  16   0  10      15537.34      13598.65       244.20 o                         
 -15   1  10        119.10        109.82        30.42 o                         
 -13   1  10        814.67        764.15        56.96 o                         
 -11   1  10       4360.04       4112.20       114.06 o                         
  -9   1  10       6451.38       6483.80       127.96 o                         
  -7   1  10      13789.67      14352.52       233.38 o                         
  -5   1  10      13579.72      13076.35       291.73 o                         
  -3   1  10       6844.14       7146.51       203.95 o                         
  -1   1  10        454.63        604.63        53.91 o                         
   1   1  10       6558.29       6249.28       193.67 o                         
   3   1  10      10755.81      10674.91       249.71 o                         
   5   1  10      16460.81      17166.55       351.91 o                         
   7   1  10      22368.31      21389.39       257.52 o                         
   9   1  10       6274.65       5961.89       143.38 o                         
  11   1  10       2220.47       2249.62       100.01 o                         
  13   1  10         15.12         73.02        36.92 o                         
  15   1  10        391.51        413.06        38.21 o                         
 -16   2  10       6356.99       5852.40       182.71 o                         
 -14   2  10        601.13        575.12        45.78 o                         
 -12   2  10      18918.59      19424.35       275.40 o                         
 -10   2  10       2607.24       2640.16        84.13 o                         
  -8   2  10      85418.42      85499.87       529.43 o                         
  -6   2  10      32242.80      32385.57       590.16 o                         
  -4   2  10      45692.95      45425.37       586.28 o                         
  -2   2  10        643.16        677.81        74.79 o                         
   0   2  10     135597.62     136418.91      1445.16 o                         
   2   2  10        426.29        696.81        93.98 o                         
   4   2  10     146421.77     143599.28      1741.58 o                         
   6   2  10      13964.99      13251.06       322.53 o                         
   8   2  10      17739.49      17528.75       247.07 o                         
  10   2  10       4624.60       4670.09       135.81 o                         
  12   2  10      33909.82      34619.82       413.26 o                         
  14   2  10         23.71         96.09        29.36 o                         
  16   2  10       9833.84       9289.82       181.73 o                         
 -15   3  10        404.04        419.00        38.80 o                         
 -13   3  10        953.20        923.89        70.15 o                         
 -11   3  10      23583.48      23262.49       351.69 o                         
  -9   3  10      20780.96      21047.89       237.99 o                         
  -7   3  10      49951.93      50246.23       499.10 o                         
  -5   3  10      51224.14      51476.53       607.20 o                         
  -3   3  10      47534.53      48324.80       545.76 o                         
  -1   3  10       6377.00       7156.20       204.25 o                         
   1   3  10       2280.90       2287.58       122.82 o                         
   3   3  10      55753.64      57376.51       683.42 o                         
   5   3  10      52825.29      53254.68       778.53 o                         
   7   3  10      56374.55      57772.81       732.21 o                         
   9   3  10      37723.02      36338.55       385.54 o                         
  11   3  10       4625.09       4458.38       159.26 o                         
  13   3  10        245.26        336.83        61.55 o                         
  15   3  10        918.21        855.40        59.41 o                         
 -16   4  10      10406.60       9492.32       155.54 o                         
 -14   4  10        494.15        629.37        48.31 o                         
 -12   4  10      42330.76      42801.75       439.39 o                         
 -10   4  10      12254.52      11899.37       282.99 o                         
  -8   4  10      15589.14      16141.80       241.75 o                         
  -6   4  10      24780.95      25239.38       473.93 o                         
  -4   4  10     193388.73     193483.06      1466.31 o                         
  -2   4  10      10853.22      10946.31       261.65 o                         
   0   4  10     116020.80     116683.98      1661.43 o                         
   2   4  10      19022.53      19897.78       377.28 o                         
   4   4  10      23831.89      24008.86       445.57 o                         
   6   4  10      17529.27      17619.61       283.15 o                         
   8   4  10     113327.73     114650.40      1049.07 o                         
  10   4  10       4416.74       4391.43       152.96 o                         
  12   4  10      17611.76      17587.61       402.68 o                         
  14   4  10         99.95         43.50        33.65 o                         
 -15   5  10         27.63         49.94        26.20 o                         
 -13   5  10        488.56        424.83        44.52 o                         
 -11   5  10       5884.06       5690.31       149.69 o                         
  -9   5  10       3738.56       3845.81       109.94 o                         
  -7   5  10       2376.60       2461.73        74.70 o                         
  -5   5  10      12743.74      12128.27       319.33 o                         
  -3   5  10       1864.65       1755.07       102.88 o                         
  -1   5  10       2414.91       2852.74       154.06 o                         
   1   5  10         91.56         71.18        38.54 o                         
   3   5  10       3456.43       3330.24       161.24 o                         
   5   5  10       4805.40       4933.48       207.31 o                         
   7   5  10       6678.28       6197.80       152.19 o                         
   9   5  10       9069.43       8696.11       205.58 o                         
  11   5  10        374.84        417.58        76.22 o                         
  13   5  10        130.38        174.28        47.79 o                         
  15   5  10          2.64         10.01        26.35 o                         
 -14   6  10         20.30         46.15        28.49 o                         
 -12   6  10      35303.55      36311.86       576.99 o                         
 -10   6  10      25452.37      24986.83       326.03 o                         
  -8   6  10       9772.58       9916.30       167.84 o                         
  -6   6  10      35960.89      35258.42       387.69 o                         
  -4   6  10     287481.84     288384.47      1978.90 o                         
  -2   6  10      27957.30      27893.78       415.09 o                         
   0   6  10     111393.14     113125.70      1018.52 o                         
   2   6  10      20193.38      20372.59       393.69 o                         
   4   6  10       7684.20       7275.01       247.24 o                         
   6   6  10      47528.69      47954.16       711.65 o                         
   8   6  10     160521.48     162920.62      1160.15 o                         
  10   6  10      15586.20      15621.39       317.54 o                         
  12   6  10       7199.68       7610.77       255.35 o                         
  14   6  10          0.39         46.37        30.51 o                         
 -15   7  10        170.18        178.60        29.76 o                         
 -13   7  10         44.39         94.25        36.18 o                         
 -11   7  10        928.87        977.66        61.93 o                         
  -9   7  10       8177.08       7848.21       138.84 o                         
  -7   7  10      24769.74      24395.75       234.94 o                         
  -5   7  10      24711.01      25813.14       315.27 o                         
  -3   7  10       1238.13       1175.69       108.73 o                         
  -1   7  10      11051.20      11043.79       287.05 o                         
   1   7  10        183.31        242.23        54.55 o                         
   3   7  10      37078.00      37249.63       568.07 o                         
   5   7  10      26446.11      26345.28       367.59 o                         
   7   7  10       6247.61       6524.56       165.80 o                         
   9   7  10       5421.72       5038.67       156.60 o                         
  11   7  10       1589.86       1681.07       126.35 o                         
  13   7  10        167.23        108.51        40.03 o                         
  15   7  10       1091.05        968.80        55.58 o                         
 -14   8  10        119.14        146.65        31.59 o                         
 -12   8  10      21563.00      22099.91       344.33 o                         
 -10   8  10       3310.48       3303.39        94.94 o                         
  -8   8  10      31119.93      31480.72       291.75 o                         
  -6   8  10         28.27        130.53        31.16 o                         
  -4   8  10     108148.71     107004.16      1049.92 o                         
  -2   8  10       1768.03       1695.48       156.38 o                         
   0   8  10      93362.37      94911.99      1014.71 o                         
   2   8  10       1204.44       1038.72       173.40 o                         
   4   8  10      37786.94      37851.32       447.76 o                         
   6   8  10       1399.17       1339.90        75.01 o                         
   8   8  10      60320.71      60373.16       601.45 o                         
  10   8  10       2829.09       2758.05       110.79 o                         
  12   8  10       5230.63       5197.09       204.96 o                         
  14   8  10        299.59        342.57        43.27 o                         
 -13   9  10        137.98        204.92        48.62 o                         
 -11   9  10       3765.21       4032.25       124.88 o                         
  -9   9  10      23413.19      22216.61       275.64 o                         
  -7   9  10      33541.36      32274.50       289.09 o                         
  -5   9  10      21766.86      22247.30       218.30 o                         
  -3   9  10       8775.75       9282.99       160.75 o                         
  -1   9  10        613.40        417.53        81.37 o                         
   1   9  10         64.73        174.01       104.76 o                         
   3   9  10      40207.93      38708.82       375.89 o                         
   5   9  10      47446.02      45385.39       422.37 o                         
   7   9  10      14793.04      14616.73       263.43 o                         
   9   9  10       6376.20       6334.04       168.73 o                         
  11   9  10       6613.98       6724.66       284.18 o                         
  13   9  10        965.14       1066.68        75.26 o                         
 -14  10  10         18.28         54.28        23.18 o                         
 -12  10  10       8872.98       8595.92       168.82 o                         
 -10  10  10       1873.66       2016.72        80.71 o                         
  -8  10  10      84023.10      83664.74       563.76 o                         
  -6  10  10      16214.43      16663.65       206.77 o                         
  -4  10  10      21490.36      21106.26       222.48 o                         
  -2  10  10       6335.13       6403.92       140.47 o                         
   0  10  10      53465.21      54182.42       531.89 o                         
   2  10  10       4945.57       5392.42       111.22 o                         
   4  10  10     111098.23     113188.76       758.96 o                         
   6  10  10      16094.85      15494.38       240.09 o                         
   8  10  10       3471.81       3663.81       144.27 o                         
  10  10  10       2941.29       3097.36       137.59 o                         
  12  10  10      12685.27      12988.95       280.16 o                         
  14  10  10        416.98        350.49        33.69 o                         
 -13  11  10         46.55        135.47        27.77 o                         
 -11  11  10        370.40        325.71        38.10 o                         
  -9  11  10       5811.19       5643.77       119.63 o                         
  -7  11  10       1872.87       1822.10        70.24 o                         
  -5  11  10         43.23         96.63        36.76 o                         
  -3  11  10        117.20        198.56        29.97 o                         
  -1  11  10         82.21         81.59        29.57 o                         
   1  11  10       2113.93       2116.89        73.29 o                         
   3  11  10       6432.10       6112.94       163.44 o                         
   5  11  10       6746.69       6250.16       127.65 o                         
   7  11  10        337.36        365.82        40.06 o                         
   9  11  10         30.89        112.46        27.53 o                         
  11  11  10       2324.86       2519.98        85.49 o                         
  13  11  10       1484.76       1758.78        69.41 o                         
 -12  12  10       3616.33       3462.16        98.28 o                         
 -10  12  10       6289.30       6400.24       173.31 o                         
  -8  12  10      77670.34      78516.99       611.70 o                         
  -6  12  10      19939.71      19899.44       230.52 o                         
  -4  12  10       5420.91       5662.86       133.12 o                         
  -2  12  10        144.19        202.33        35.37 o                         
   0  12  10      55000.55      55679.71       446.59 o                         
   2  12  10       6930.66       6562.73       136.92 o                         
   4  12  10     135567.33     133745.47       790.50 o                         
   6  12  10      18766.99      18353.04       226.20 o                         
   8  12  10         10.20         64.04        30.75 o                         
  10  12  10       7371.21       7841.09       153.57 o                         
  12  12  10      21194.21      22392.13       281.97 o                         
 -13  13  10        772.37        727.01        46.55 o                         
 -11  13  10       2186.01       2380.50        80.05 o                         
  -9  13  10       2593.18       2698.82        80.55 o                         
  -7  13  10       3588.09       3486.95       100.39 o                         
  -5  13  10      21978.64      21532.95       262.73 o                         
  -3  13  10      11645.58      11002.75       202.92 o                         
  -1  13  10        135.80        159.46        36.40 o                         
   1  13  10       4762.32       4666.91       111.64 o                         
   3  13  10       6346.37       6122.58       146.21 o                         
   5  13  10       1418.32       1389.99        74.60 o                         
   7  13  10      13527.24      13258.23       190.07 o                         
   9  13  10      11471.96      11301.49       188.08 o                         
  11  13  10        236.11        293.09        36.62 o                         
  13  13  10        645.84        573.27        39.39 o                         
 -12  14  10       4663.52       4295.59        92.08 o                         
 -10  14  10        381.08        468.59        41.59 o                         
  -8  14  10      25303.27      26471.33       351.50 o                         
  -6  14  10        820.16        960.98        68.19 o                         
  -4  14  10      22927.94      23419.57       304.07 o                         
  -2  14  10          0.14         48.33        37.57 o                         
   0  14  10      28638.46      28880.75       347.37 o                         
   2  14  10        320.64        288.13        73.71 o                         
   4  14  10      52170.32      52213.51       615.04 o                         
   6  14  10        645.07        724.37        60.02 o                         
   8  14  10      10925.79      10832.81       183.80 o                         
  10  14  10       1538.54       1692.24        66.97 o                         
  12  14  10      11877.21      11475.30       253.70 o                         
 -11  15  10       5927.77       6126.27       166.75 o                         
  -9  15  10       4360.74       4699.72       117.82 o                         
  -7  15  10       3526.12       3626.64       119.53 o                         
  -5  15  10      23128.34      23300.88       426.43 o                         
  -3  15  10      11855.81      11815.92       268.21 o                         
  -1  15  10        828.55        796.05        64.21 o                         
   1  15  10       7388.93       7359.08       194.47 o                         
   3  15  10       3664.82       3890.81       177.79 o                         
   5  15  10       4423.69       4383.52       185.33 o                         
   7  15  10      16009.21      17108.97       323.03 o                         
   9  15  10      12377.08      12880.39       211.34 o                         
  11  15  10       1736.17       1709.26        64.33 o                         
 -10  16  10       2242.04       2398.13        96.01 o                         
  -8  16  10        561.99        715.05        61.64 o                         
  -6  16  10       3956.11       4133.16       203.03 o                         
  -4  16  10      39669.27      40792.94       681.81 o                         
  -2  16  10        633.56        531.07        68.42 o                         
   0  16  10      24101.11      24474.14       377.75 o                         
   2  16  10       6524.84       5861.85       217.14 o                         
   4  16  10       1248.84       1337.75       105.44 o                         
   6  16  10       5418.66       5487.63       129.78 o                         
   8  16  10      39152.55      39111.89       456.52 o                         
  10  16  10       1710.89       1740.79        66.88 o                         
  -9  17  10         19.62         -8.30        25.50 o                         
  -7  17  10        602.19        635.10        57.94 o                         
  -5  17  10       1087.20       1247.62        87.17 o                         
  -3  17  10       1661.85       1529.94       107.65 o                         
  -1  17  10       1292.20       1354.69        88.12 o                         
   1  17  10       2833.75       2960.23       153.10 o                         
   3  17  10       1878.04       1685.72       195.84 o                         
   5  17  10       1091.24        914.83        77.69 o                         
   7  17  10        209.69        284.23        34.72 o                         
   9  17  10       1543.24       1630.69        65.49 o                         
  -8  18  10        257.47        243.47        31.11 o                         
  -6  18  10       3793.06       4326.41       167.77 o                         
  -4  18  10      28575.26      31047.88       489.82 o                         
  -2  18  10       1025.93       1046.45        85.95 o                         
   0  18  10      18180.17      18535.29       306.22 o                         
   2  18  10        768.63        713.79        81.45 o                         
   4  18  10        577.67        704.77        63.18 o                         
   6  18  10       6169.80       6558.52       149.36 o                         
   8  18  10      23309.94      23832.90       327.21 o                         
  -7  19  10       9561.11       9882.19       231.60 o                         
  -5  19  10       1012.87       1079.90        60.03 o                         
  -3  19  10         26.79         -9.02        38.32 o                         
  -1  19  10       3145.52       3266.82       112.19 o                         
   1  19  10         82.73        170.50        51.69 o                         
   3  19  10       7417.89       7033.46       179.98 o                         
   5  19  10       9338.73       8960.96       171.70 o                         
   7  19  10       1704.85       1508.19        62.65 o                         
  -6  20  10         82.88         26.40        35.57 o                         
  -4  20  10       7425.91       8110.81       243.64 o                         
  -2  20  10          0.38         53.36        30.78 o                         
   0  20  10       7809.06       7640.70       161.12 o                         
   2  20  10        650.48        641.99        55.09 o                         
   4  20  10       8851.07       8230.79       158.38 o                         
   6  20  10         77.83         42.82        22.75 o                         
  -5  21  10        580.67        657.83        46.88 o                         
  -3  21  10         35.38         29.62        21.37 o                         
  -1  21  10       1605.13       1527.08        65.32 o                         
   1  21  10        532.26        555.59        46.15 o                         
   3  21  10       3289.86       3263.66        94.14 o                         
   5  21  10       6307.66       6002.56       115.73 o                         
  -2  22  10        512.20        397.89        37.14 o                         
   0  22  10       4614.10       4784.09       123.22 o                         
   2  22  10        922.02        757.25        51.40 o                         
 -14   1  11        685.99        584.51        41.44 o                         
 -12   1  11      26297.93      26149.39       258.03 o                         
 -10   1  11      41170.73      41834.67       408.73 o                         
  -8   1  11      19657.31      18307.51       303.93 o                         
  -6   1  11      71324.75      72657.62       488.91 o                         
  -4   1  11        707.97        998.47        84.75 o                         
  -2   1  11        351.26        480.66        58.36 o                         
   0   1  11     222950.53     226497.16      1744.18 o                         
   2   1  11     207324.20     206082.86      1682.53 o                         
   4   1  11       2568.88       2658.51       151.89 o                         
   6   1  11      47841.73      48475.73       641.84 o                         
   8   1  11       2683.89       2513.35        96.61 o                         
  10   1  11       1030.14        950.05       124.64 o                         
  12   1  11      30293.48      31022.16       630.29 o                         
  14   1  11      24069.65      24451.01       409.75 o                         
 -15   2  11       3796.57       3479.74       108.69 o                         
 -13   2  11      10877.69      10357.01       158.83 o                         
 -11   2  11       5521.39       5384.55       122.58 o                         
  -9   2  11         74.24        112.61        37.25 o                         
  -7   2  11        305.31        307.70        36.30 o                         
  -5   2  11      15342.38      16362.30       346.81 o                         
  -3   2  11      39446.86      38778.90       679.45 o                         
  -1   2  11      59583.94      61855.85       772.73 o                         
   1   2  11      36978.54      36979.76       594.42 o                         
   3   2  11      13485.52      13529.48       329.23 o                         
   5   2  11       2272.19       2094.10       140.30 o                         
   7   2  11       3910.89       4064.63       114.93 o                         
   9   2  11      13205.56      13472.62       231.21 o                         
  11   2  11      13130.13      12336.88       267.28 o                         
  13   2  11       9248.19       9141.87       181.70 o                         
  15   2  11       3396.20       3278.51       105.07 o                         
 -14   3  11      10438.53       9661.21       178.53 o                         
 -12   3  11       4504.69       4549.00       133.49 o                         
 -10   3  11      19358.79      19530.49       268.42 o                         
  -8   3  11      17237.60      16909.70       208.57 o                         
  -6   3  11      31312.03      31545.39       325.94 o                         
  -4   3  11      27792.39      27719.33       509.70 o                         
  -2   3  11      99682.88     100638.24      1038.19 o                         
   0   3  11      32407.85      31680.37       733.28 o                         
   2   3  11      42187.09      41197.76       579.88 o                         
   4   3  11      23543.41      23190.86       455.98 o                         
   6   3  11      38346.98      37351.46       446.72 o                         
   8   3  11      16136.31      16413.06       226.26 o                         
  10   3  11      21417.22      21096.82       316.83 o                         
  12   3  11       4854.53       4976.74       167.35 o                         
  14   3  11       5717.06       5821.77       157.52 o                         
 -15   4  11       4020.21       3862.89       106.18 o                         
 -13   4  11       6638.80       6665.10       151.73 o                         
 -11   4  11       5369.89       5398.22       147.21 o                         
  -9   4  11        398.46        351.20        43.81 o                         
  -7   4  11         24.14         82.17        41.23 o                         
  -5   4  11      25586.71      25508.98       306.49 o                         
  -3   4  11      58617.24      58521.43       707.10 o                         
  -1   4  11      37185.41      35314.47       577.17 o                         
   1   4  11      29666.62      28269.13       464.93 o                         
   3   4  11      22775.05      22218.42       434.97 o                         
   5   4  11       3292.31       3301.43       105.60 o                         
   7   4  11       1517.09       1629.77        74.39 o                         
   9   4  11      14784.16      14719.25       282.67 o                         
  11   4  11       8294.01       8295.84       271.49 o                         
  13   4  11       5934.77       6007.04       192.45 o                         
  15   4  11       3142.69       3189.08       101.19 o                         
 -14   5  11      26250.63      25757.32       287.86 o                         
 -12   5  11        946.88        997.13        68.54 o                         
 -10   5  11      13293.29      12925.48       231.81 o                         
  -8   5  11       9608.09       9633.69       161.20 o                         
  -6   5  11      16032.77      16022.93       360.34 o                         
  -4   5  11     116244.45     118021.94      1917.24 o                         
  -2   5  11     215185.89     219306.95      1616.60 o                         
   0   5  11      23613.61      23940.67       480.60 o                         
   2   5  11       1935.53       1945.70       128.31 o                         
   4   5  11      56744.47      56165.29       746.31 o                         
   6   5  11      42013.86      40624.36       544.34 o                         
   8   5  11      26364.19      26344.83       405.00 o                         
  10   5  11      61428.71      62841.05      1110.22 o                         
  12   5  11        350.00        509.98        72.20 o                         
  14   5  11         44.74         29.57        48.05 o                         
 -15   6  11         15.10         27.07        22.17 o                         
 -13   6  11        175.15        137.52        42.88 o                         
 -11   6  11        371.70        439.10        45.70 o                         
  -9   6  11        651.70        683.69        50.83 o                         
  -7   6  11         36.23        116.81        31.11 o                         
  -5   6  11         74.41        184.00        33.29 o                         
  -3   6  11         59.76         57.43        66.62 o                         
  -1   6  11        734.58        720.10        88.21 o                         
   1   6  11       7997.56       8031.08       249.14 o                         
   3   6  11        397.60        354.88        73.28 o                         
   5   6  11       4176.67       3823.75       104.63 o                         
   7   6  11        303.64        369.22        68.16 o                         
   9   6  11        301.42        398.90        66.40 o                         
  11   6  11        329.34        392.86        70.27 o                         
  13   6  11        658.08        628.61        58.17 o                         
  15   6  11        215.35        199.22        30.13 o                         
 -14   7  11      18635.62      18372.60       227.47 o                         
 -12   7  11         26.71         68.54        35.53 o                         
 -10   7  11       8500.88       8170.99       181.42 o                         
  -8   7  11       4598.00       4748.79       114.59 o                         
  -6   7  11      31368.96      31133.64       376.38 o                         
  -4   7  11      83683.12      85142.09       703.46 o                         
  -2   7  11     156681.11     154214.30      1682.44 o                         
   0   7  11       4043.45       4020.99       198.99 o                         
   2   7  11       5853.59       5777.63       223.21 o                         
   4   7  11      60406.05      61678.34       528.16 o                         
   6   7  11      32207.11      32412.13       338.81 o                         
   8   7  11      25970.93      25342.72       363.75 o                         
  10   7  11      32039.40      32355.65       473.88 o                         
  12   7  11        330.51        356.27        67.26 o                         
  14   7  11          0.34         38.50        27.23 o                         
 -13   8  11       5344.81       5082.39       122.14 o                         
 -11   8  11      11286.10      11332.79       206.89 o                         
  -9   8  11        133.22        264.39        39.96 o                         
  -7   8  11        939.02        829.97        72.69 o                         
  -5   8  11      24229.55      24255.38       249.06 o                         
  -3   8  11      16470.98      15449.51       195.67 o                         
  -1   8  11      45095.29      43981.05       409.23 o                         
   1   8  11      74013.43      71661.10       533.45 o                         
   3   8  11      11542.75      11557.04       174.89 o                         
   5   8  11        228.46        146.49        35.99 o                         
   7   8  11       4647.47       4304.96       138.39 o                         
   9   8  11       1784.49       1808.34        91.77 o                         
  11   8  11      10714.61      11139.39       308.46 o                         
  13   8  11      11876.36      12588.11       291.12 o                         
 -14   9  11       3069.39       2952.60        80.43 o                         
 -12   9  11       7339.60       7248.77       152.63 o                         
 -10   9  11      15152.50      15098.46       217.59 o                         
  -8   9  11       5298.08       5649.83       133.92 o                         
  -6   9  11      49075.22      48553.06       377.88 o                         
  -4   9  11       7006.25       7186.76       123.97 o                         
  -2   9  11      22190.49      22324.54       217.17 o                         
   0   9  11      44323.36      46959.50       413.77 o                         
   2   9  11      63504.00      64119.96       580.49 o                         
   4   9  11      12290.00      12001.39       188.32 o                         
   6   9  11      19945.08      19444.99       273.55 o                         
   8   9  11       7909.18       7654.82       213.52 o                         
  10   9  11       3220.67       3276.89       135.72 o                         
  12   9  11       7830.05       7977.43       240.47 o                         
  14   9  11       5645.19       5518.18       132.27 o                         
 -13  10  11       1486.39       1454.57        61.54 o                         
 -11  10  11       5284.88       5263.91       117.73 o                         
  -9  10  11        209.40        262.23        39.27 o                         
  -7  10  11       4402.75       4599.24       108.24 o                         
  -5  10  11       6319.00       6492.58       117.71 o                         
  -3  10  11       8693.68       8734.49       146.32 o                         
  -1  10  11      11710.28      11440.20       165.62 o                         
   1  10  11      29232.52      28010.73       272.79 o                         
   3  10  11      10266.46      10248.65       166.81 o                         
   5  10  11        922.35        864.24        55.02 o                         
   7  10  11       1002.27        933.20        77.20 o                         
   9  10  11        347.42        370.64        76.51 o                         
  11  10  11       2482.73       2495.21        97.04 o                         
  13  10  11       7899.60       7969.16       148.80 o                         
 -12  11  11      16216.05      15609.08       213.31 o                         
 -10  11  11      24666.32      24179.02       358.50 o                         
  -8  11  11       6681.85       6936.85       132.24 o                         
  -6  11  11      43611.26      44030.63       368.39 o                         
  -4  11  11        800.48        777.28        44.93 o                         
  -2  11  11        126.53        187.89        32.11 o                         
   0  11  11      93580.37      94790.53       651.23 o                         
   2  11  11     108483.15     110933.91       880.24 o                         
   4  11  11       3446.96       3342.23       101.92 o                         
   6  11  11      16747.83      15634.90       238.00 o                         
   8  11  11        565.35        787.33        61.63 o                         
  10  11  11         18.66         34.96        32.62 o                         
  12  11  11      24187.74      24639.33       341.37 o                         
 -13  12  11       1167.78       1096.24        55.84 o                         
 -11  12  11         10.72         34.32        23.84 o                         
  -9  12  11        791.87        799.55        47.58 o                         
  -7  12  11       4964.87       4982.45       104.02 o                         
  -5  12  11        131.18         74.83        26.27 o                         
  -3  12  11      12981.42      12233.94       210.41 o                         
  -1  12  11       1680.29       1777.29        79.15 o                         
   1  12  11       1610.92       1747.64        92.91 o                         
   3  12  11         79.64        130.95        36.57 o                         
   5  12  11       1506.83       1595.04        89.55 o                         
   7  12  11        541.32        604.06        50.76 o                         
   9  12  11       5577.19       5449.89       131.36 o                         
  11  12  11       3136.16       2770.01        96.01 o                         
  13  12  11          3.75          4.60        18.10 o                         
 -12  13  11       5745.14       5393.98       122.23 o                         
 -10  13  11      12904.47      12068.20       189.97 o                         
  -8  13  11       7119.40       7088.72       138.99 o                         
  -6  13  11      22623.71      22847.90       267.86 o                         
  -4  13  11         59.87         78.20        44.69 o                         
  -2  13  11       3899.87       3958.31       124.07 o                         
   0  13  11      29171.25      29132.05       308.50 o                         
   2  13  11      57137.58      56825.10       482.15 o                         
   4  13  11       2812.65       2989.86       103.69 o                         
   6  13  11      11396.96      10817.45       170.07 o                         
   8  13  11       2199.92       2518.34        80.34 o                         
  10  13  11       3105.43       2922.99        99.76 o                         
  12  13  11      12111.06      11692.46       239.21 o                         
 -11  14  11        289.26        267.53        29.18 o                         
  -9  14  11         26.78         38.85        23.37 o                         
  -7  14  11       2157.64       2057.65        81.51 o                         
  -5  14  11       4432.43       4449.72       125.67 o                         
  -3  14  11      27081.95      26622.32       328.75 o                         
  -1  14  11      13189.13      13529.88       203.93 o                         
   1  14  11       9805.75       9980.45       181.92 o                         
   3  14  11       1782.74       1882.31        89.61 o                         
   5  14  11       3483.79       3596.76       126.09 o                         
   7  14  11        173.23        145.66        32.21 o                         
   9  14  11       9592.03       9248.99       156.23 o                         
  11  14  11       7498.09       6990.02       134.80 o                         
 -10  15  11       2587.95       2412.22        81.12 o                         
  -8  15  11       6372.90       6071.32       143.48 o                         
  -6  15  11       8806.03       8879.24       186.16 o                         
  -4  15  11      11392.37      11786.64       285.78 o                         
  -2  15  11      26240.68      26575.62       293.08 o                         
   0  15  11       2295.90       2296.71       100.07 o                         
   2  15  11       5744.03       5480.56       175.25 o                         
   4  15  11       2874.66       3106.83       138.14 o                         
   6  15  11       7161.69       7019.27       189.26 o                         
   8  15  11      11443.91      11318.59       245.88 o                         
  10  15  11      11797.24      10761.39       168.64 o                         
  -9  16  11        845.58        892.44        46.52 o                         
  -7  16  11        188.71        110.94        31.38 o                         
  -5  16  11       1056.56       1214.46        84.43 o                         
  -3  16  11      10503.70      11625.27       222.91 o                         
  -1  16  11      10379.00      10998.26       217.77 o                         
   1  16  11        211.82        248.25        43.29 o                         
   3  16  11       1785.28       1851.81       107.99 o                         
   5  16  11       4907.51       4990.25       160.50 o                         
   7  16  11          9.07         67.98        28.27 o                         
   9  16  11        832.83        817.19        48.61 o                         
 -10  17  11       1196.08       1234.13        76.69 o                         
  -8  17  11       3442.92       3113.28       169.43 o                         
  -6  17  11       2139.15       2086.23       121.05 o                         
  -4  17  11      22339.85      23636.98       405.10 o                         
  -2  17  11      31954.32      33164.66       391.84 o                         
   0  17  11        494.61        568.70        57.66 o                         
   2  17  11         11.45        117.25        46.77 o                         
   4  17  11      10209.03      10828.35       236.07 o                         
   6  17  11       6077.57       6159.30       145.36 o                         
   8  17  11       8599.18       8232.62       145.37 o                         
  -9  18  11       1282.88       1163.99        99.18 o                         
  -7  18  11        854.61       1108.24        81.56 o                         
  -5  18  11        615.42        650.78        50.16 o                         
  -3  18  11        359.69        400.14        46.96 o                         
  -1  18  11        331.53        324.42        45.26 o                         
   1  18  11       8810.79       8775.28       217.78 o                         
   3  18  11        511.14        457.53        57.37 o                         
   5  18  11       2138.48       2000.43        84.42 o                         
   7  18  11        651.30        533.18        41.18 o                         
   9  18  11          4.16         42.34        22.55 o                         
  -8  19  11        479.45        417.94        45.37 o                         
  -6  19  11       1895.90       2005.49        82.59 o                         
  -4  19  11       8324.30       8802.37       190.68 o                         
  -2  19  11      17068.37      17634.44       320.32 o                         
   0  19  11        393.95        417.37        44.14 o                         
   2  19  11        643.72        521.87        59.55 o                         
   4  19  11       9080.90       9140.14       170.88 o                         
   6  19  11       5051.02       4674.93       118.36 o                         
  -5  20  11       3901.49       4234.19       114.58 o                         
  -3  20  11        636.38        682.03        45.72 o                         
  -1  20  11       3809.25       3849.66       103.31 o                         
   1  20  11      12603.87      13298.63       235.89 o                         
   3  20  11       3970.48       4028.33       107.04 o                         
   5  20  11        999.21        844.69        53.61 o                         
  -4  21  11        198.04        215.38        25.17 o                         
  -2  21  11       1435.66       1514.05        58.57 o                         
   0  21  11       6486.22       6143.38       145.17 o                         
   2  21  11       6577.07       5799.65       118.28 o                         
   4  21  11       2231.99       2122.94        67.62 o                         
 -14   0  12       5673.49       5136.55       148.25 o                         
 -12   0  12       1207.88       1186.39        90.88 o                         
 -10   0  12      79163.07      80093.41       764.01 o                         
  -8   0  12      56596.95      58639.16       636.84 o                         
  -6   0  12       6380.78       6044.69       143.20 o                         
  -4   0  12       1470.39       1550.40       118.82 o                         
  -2   0  12      95584.03      93714.09      1665.42 o                         
   0   0  12        596.86       1338.99       522.22 o                         
   2   0  12     210224.48     217147.25      2904.22 o                         
   4   0  12     119654.57     121100.88      3327.87 o                         
   6   0  12         18.00         51.08        45.73 o                         
   8   0  12      11702.94      11788.50       372.93 o                         
  10   0  12      40920.28      42361.77       670.92 o                         
  12   0  12       1434.78       1433.84       112.78 o                         
  14   0  12      12083.88      11709.48       543.69 o                         
 -15   1  12          9.41         41.74        21.93 o                         
 -13   1  12       1045.53        948.72        53.31 o                         
 -11   1  12       2423.53       2237.24        86.50 o                         
  -9   1  12       7182.69       7047.87       130.66 o                         
  -7   1  12       7230.14       7202.90       137.89 o                         
  -5   1  12       1948.42       1953.83        53.42 o                         
  -3   1  12       1417.39       1266.52       130.20 o                         
  -1   1  12       2049.16       2089.68       165.96 o                         
   1   1  12       2910.56       3028.65       176.52 o                         
   3   1  12       9456.28       9275.53       317.15 o                         
   5   1  12      19147.09      19283.36       260.91 o                         
   7   1  12       6917.34       6831.54       136.25 o                         
   9   1  12       4605.04       4519.61       128.73 o                         
  11   1  12        161.31        177.50        43.14 o                         
  13   1  12         21.12          9.06        34.14 o                         
  15   1  12        480.53        434.54        39.54 o                         
 -14   2  12       4037.92       3861.35       113.44 o                         
 -12   2  12         66.98        144.49        30.89 o                         
 -10   2  12      46051.59      46287.25       429.18 o                         
  -8   2  12      23012.33      23083.78       281.17 o                         
  -6   2  12      25253.99      25009.47       248.89 o                         
  -4   2  12       2918.43       2996.64        98.12 o                         
  -2   2  12      85496.27      85273.05       884.49 o                         
   0   2  12       1554.90       1547.90       126.63 o                         
   2   2  12     107702.47     109877.53      1283.44 o                         
   4   2  12      44047.32      43274.98       601.03 o                         
   6   2  12      16315.00      15901.93       271.18 o                         
   8   2  12        125.70        189.76        34.67 o                         
  10   2  12      28156.12      28891.15       379.49 o                         
  12   2  12       1221.46       1438.50        76.29 o                         
  14   2  12       8284.22       8277.36       179.89 o                         
 -15   3  12         15.32          1.98        23.46 o                         
 -13   3  12       4018.68       3775.98       109.62 o                         
 -11   3  12      11296.71      11103.64       208.04 o                         
  -9   3  12      27472.56      26446.16       303.50 o                         
  -7   3  12      19679.74      19676.79       241.30 o                         
  -5   3  12      20570.99      20829.24       203.31 o                         
  -3   3  12       1363.91       1207.15       104.99 o                         
  -1   3  12       5701.31       5429.52       235.67 o                         
   1   3  12      11803.33      11903.94       351.77 o                         
   3   3  12      40725.89      40314.11       620.18 o                         
   5   3  12      57056.73      57565.18       547.66 o                         
   7   3  12      34634.53      34652.04       465.82 o                         
   9   3  12      13866.26      13918.82       253.74 o                         
  11   3  12        137.46        216.34        45.48 o                         
  13   3  12          5.76         81.76        37.60 o                         
  15   3  12       1307.11       1111.33        57.05 o                         
 -14   4  12       6272.68       5763.75       121.64 o                         
 -12   4  12       8840.71       8456.48       198.18 o                         
 -10   4  12       7780.61       7595.01       174.85 o                         
  -8   4  12       2733.55       2663.97       129.36 o                         
  -6   4  12      88426.50      91322.28       555.54 o                         
  -4   4  12      28202.33      29772.53       281.59 o                         
  -2   4  12      56537.16      57239.02       937.97 o                         
   0   4  12      13955.69      14006.58       380.56 o                         
   2   4  12      17624.58      17069.12       434.25 o                         
   4   4  12       6510.28       6504.33       115.52 o                         
   6   4  12      88464.29      88645.56      1003.34 o                         
   8   4  12      32047.73      31685.25       439.30 o                         
  10   4  12      15397.11      15570.84       316.15 o                         
  12   4  12        954.47       1094.47        80.36 o                         
  14   4  12       3790.11       3907.05       120.52 o                         
 -13   5  12       2008.73       2022.53        81.10 o                         
 -11   5  12       1924.07       1931.73        87.94 o                         
  -9   5  12       3477.95       3404.10       116.40 o                         
  -7   5  12       3499.25       3412.30       117.05 o                         
  -5   5  12       5160.35       5038.88       107.59 o                         
  -3   5  12        384.39        444.77        37.23 o                         
  -1   5  12        505.60        514.84        75.00 o                         
   1   5  12       4753.52       4869.61       323.51 o                         
   3   5  12        119.14        128.84        25.95 o                         
   5   5  12       9462.69       9237.71       152.14 o                         
   7   5  12      12269.07      11474.97       220.12 o                         
   9   5  12       1010.83       1046.22        84.79 o                         
  11   5  12         20.95         28.11        51.49 o                         
  13   5  12        252.53        214.24        38.57 o                         
 -14   6  12      10755.20       9616.64       153.18 o                         
 -12   6  12      15357.13      15124.41       275.17 o                         
 -10   6  12         98.66         61.06        35.78 o                         
  -8   6  12       8638.46       8370.55       184.57 o                         
  -6   6  12     101986.83     104059.09       702.76 o                         
  -4   6  12      32961.04      34483.37       382.56 o                         
  -2   6  12      39029.31      39690.14       315.89 o                         
   0   6  12      34189.29      33865.14       284.45 o                         
   2   6  12       5159.90       5068.15        91.55 o                         
   4   6  12      18641.78      18814.74       206.45 o                         
   6   6  12     131280.92     132994.05      1269.99 o                         
   8   6  12      30535.93      30525.67       461.76 o                         
  10   6  12       5340.22       5281.86       177.34 o                         
  12   6  12       1497.20       1491.52       155.83 o                         
  14   6  12       3301.78       3355.62       107.29 o                         
 -13   7  12         25.68         58.23        30.82 o                         
 -11   7  12       4521.43       4201.99       123.32 o                         
  -9   7  12       6719.30       6756.36       144.83 o                         
  -7   7  12      11507.78      11773.50       196.59 o                         
  -5   7  12       3521.44       3983.20       100.55 o                         
  -3   7  12        154.67        125.86        25.10 o                         
  -1   7  12       1101.98       1220.94        49.44 o                         
   1   7  12      15629.46      16333.80       172.87 o                         
   3   7  12      30070.36      29756.87       252.20 o                         
   5   7  12      17116.23      17322.31       241.85 o                         
   7   7  12       2035.40       2083.65        99.98 o                         
   9   7  12       3527.57       3375.18       143.95 o                         
  11   7  12         67.34        173.29       103.87 o                         
  13   7  12        458.87        437.63        47.12 o                         
 -14   8  12       8454.75       7726.03       127.23 o                         
 -12   8  12       5548.81       5618.00       204.55 o                         
 -10   8  12       3814.08       4020.62       108.72 o                         
  -8   8  12       1050.96       1239.25        71.81 o                         
  -6   8  12      42989.21      42779.63       384.42 o                         
  -4   8  12      11974.49      12193.19       177.47 o                         
  -2   8  12      33762.78      34078.91       282.19 o                         
   0   8  12      13715.38      13629.15       159.22 o                         
   2   8  12      33966.07      33837.86       432.90 o                         
   4   8  12        235.04        447.18        70.55 o                         
   6   8  12      54091.56      53077.29       541.57 o                         
   8   8  12       6082.44       5979.17       189.68 o                         
  10   8  12       8365.75       8334.63       218.77 o                         
  12   8  12        230.56        187.36        81.42 o                         
  14   8  12       6420.89       6190.37       139.32 o                         
 -13   9  12        717.40        734.26        46.27 o                         
 -11   9  12       9505.32       9497.74       243.43 o                         
  -9   9  12      22423.31      22375.32       329.32 o                         
  -7   9  12      12311.03      12307.97       218.41 o                         
  -5   9  12       5935.02       6159.12       117.49 o                         
  -3   9  12       1418.11       1564.64        63.41 o                         
  -1   9  12        146.06        189.18        36.26 o                         
   1   9  12      12856.58      12578.31       165.66 o                         
   3   9  12      35825.23      34706.59       307.41 o                         
   5   9  12      30037.78      29509.10       522.89 o                         
   7   9  12       9550.72       9181.79       233.89 o                         
   9   9  12       9015.83       8888.34       244.75 o                         
  11   9  12       1917.48       1988.52       124.88 o                         
  13   9  12         94.93         98.61        28.18 o                         
 -12  10  12          0.19          1.72        26.54 o                         
 -10  10  12      32379.74      32647.80       350.59 o                         
  -8  10  12      25311.26      26116.45       323.96 o                         
  -6  10  12       3663.26       3537.98       104.04 o                         
  -4  10  12        343.21        470.04        41.51 o                         
  -2  10  12      33111.40      32942.49       306.71 o                         
   0  10  12       1306.24       1380.64        73.34 o                         
   2  10  12      86906.17      88370.41       567.19 o                         
   4  10  12      31153.85      31255.30       326.65 o                         
   6  10  12       7141.80       7296.55       159.98 o                         
   8  10  12       1384.23       1394.96        80.43 o                         
  10  10  12      17201.44      17590.37       329.64 o                         
  12  10  12         88.99         94.09        35.59 o                         
 -13  11  12          0.12          9.69        22.81 o                         
 -11  11  12        725.53        785.74        45.15 o                         
  -9  11  12       7883.66       7506.27       144.64 o                         
  -7  11  12        104.37        115.40        27.61 o                         
  -5  11  12       1345.88       1193.82        58.05 o                         
  -3  11  12       1289.34       1314.09        67.94 o                         
  -1  11  12        640.63        672.23        53.06 o                         
   1  11  12       1581.07       1384.60        64.95 o                         
   3  11  12       3218.57       2973.80       103.05 o                         
   5  11  12        336.79        453.69        58.31 o                         
   7  11  12        479.20        500.90        47.14 o                         
   9  11  12       2255.17       2310.32        86.95 o                         
  11  11  12       2951.13       3099.01        99.87 o                         
  13  11  12         34.29         27.78        25.83 o                         
 -12  12  12        549.12        455.41        41.88 o                         
 -10  12  12      30212.08      30223.88       357.18 o                         
  -8  12  12      29032.30      29943.10       334.86 o                         
  -6  12  12        175.00        316.15        37.71 o                         
  -4  12  12       1057.33        960.76        57.57 o                         
  -2  12  12      20420.64      20091.07       291.62 o                         
   0  12  12        907.38       1069.25        63.88 o                         
   2  12  12      66313.13      66338.02       507.23 o                         
   4  12  12      38902.54      38859.19       412.92 o                         
   6  12  12         58.33         93.70        30.66 o                         
   8  12  12       5010.77       5025.70       140.83 o                         
  10  12  12      19976.52      21063.59       281.38 o                         
  12  12  12        719.46        822.50        54.60 o                         
 -11  13  12       2128.44       2043.00        67.08 o                         
  -9  13  12        600.85        691.89        43.24 o                         
  -7  13  12       9216.05       9833.54       180.39 o                         
  -5  13  12      14466.71      14389.23       191.48 o                         
  -3  13  12         87.38        150.15        40.89 o                         
  -1  13  12       2432.71       2502.64       119.67 o                         
   1  13  12       1795.02       1909.18        86.42 o                         
   3  13  12       5830.41       5389.73       159.44 o                         
   5  13  12      11027.26      10822.29       231.24 o                         
   7  13  12      11015.23      10886.10       182.78 o                         
   9  13  12       1183.47       1101.57        65.71 o                         
  11  13  12        293.04        245.27        32.78 o                         
 -10  14  12       8767.40       8095.32       188.28 o                         
  -8  14  12       3890.51       3775.71       102.30 o                         
  -6  14  12      11045.21      10822.67       208.72 o                         
  -4  14  12       1679.26       1696.02        81.32 o                         
  -2  14  12      24015.22      24771.68       282.74 o                         
   0  14  12        165.62        284.32        37.42 o                         
   2  14  12      15312.55      15007.12       207.86 o                         
   4  14  12       3073.69       3145.54       171.40 o                         
   6  14  12       4985.60       5039.92       138.65 o                         
   8  14  12         63.54         61.13        26.52 o                         
  10  14  12      12003.45      12008.58       185.41 o                         
  -9  15  12        971.39       1103.17        58.27 o                         
  -7  15  12       7815.79       8066.53       337.32 o                         
  -5  15  12       9423.93       9606.96       284.93 o                         
  -3  15  12        233.65        211.33        35.21 o                         
  -1  15  12       5685.04       5799.26       128.23 o                         
   1  15  12       2152.73       2053.66        77.56 o                         
   3  15  12       3158.56       3070.50       110.55 o                         
   5  15  12      14762.32      15169.26       281.50 o                         
   7  15  12      10413.37      10999.17       302.57 o                         
   9  15  12       2474.96       2469.08        95.93 o                         
 -10  16  12        495.92        443.66        45.66 o                         
  -8  16  12        944.08        848.13        58.44 o                         
  -6  16  12      29721.46      31013.90       498.31 o                         
  -4  16  12       5466.00       5325.09       125.12 o                         
  -2  16  12      10601.80      11084.46       232.01 o                         
   0  16  12       3320.60       3482.84       117.72 o                         
   2  16  12       1035.48       1194.62        85.96 o                         
   4  16  12       2538.51       2657.52       116.05 o                         
   6  16  12      25819.38      26253.17       396.53 o                         
   8  16  12       5988.98       6061.97       195.70 o                         
  10  16  12       2996.08       2459.89        79.56 o                         
  -9  17  12        556.29        391.21       114.74 o                         
  -7  17  12         14.77         -8.06        47.64 o                         
  -5  17  12       1247.22       1375.31        68.65 o                         
  -3  17  12        298.09        318.44        41.89 o                         
  -1  17  12       2994.77       3098.18       115.79 o                         
   1  17  12         31.13         69.64        36.77 o                         
   3  17  12       2471.04       2378.31       108.74 o                         
   5  17  12        586.18        686.12        58.52 o                         
   7  17  12        991.07       1081.12        56.19 o                         
   9  17  12         40.95         48.56        43.90 o                         
  -8  18  12        797.89        836.18        59.41 o                         
  -6  18  12      15596.19      16207.54       388.04 o                         
  -4  18  12       4570.04       4680.10       119.44 o                         
  -2  18  12       9983.18      10259.05       186.58 o                         
   0  18  12       3331.75       3211.05       101.87 o                         
   2  18  12       2713.60       2859.04       114.39 o                         
   4  18  12       2916.53       2926.51        96.86 o                         
   6  18  12      18854.67      18748.19       234.66 o                         
   8  18  12       4284.59       4426.20       139.61 o                         
  -5  19  12         81.08         42.17        28.42 o                         
  -3  19  12        774.76        743.61        49.19 o                         
  -1  19  12        847.14        918.15        53.84 o                         
   1  19  12       1701.07       1644.35        84.25 o                         
   3  19  12      12416.37      11810.30       190.10 o                         
   5  19  12       1682.86       1464.52        61.94 o                         
  -4  20  12        502.07        574.68        38.07 o                         
  -2  20  12       5963.84       5793.31       124.25 o                         
   0  20  12       1196.52       1195.29        58.25 o                         
   2  20  12       7721.81       7127.08       135.41 o                         
   4  20  12        205.57        149.93        26.09 o                         
  -1  21  12        754.47        688.72        47.52 o                         
   1  21  12       1329.65       1254.82        61.39 o                         
 -14   1  13       4568.40       4097.59       106.00 o                         
 -12   1  13      23659.23      23067.80       260.82 o                         
 -10   1  13        264.25        230.92        33.99 o                         
  -8   1  13      44835.11      44490.25       462.73 o                         
  -6   1  13       3928.45       3756.29        78.35 o                         
  -4   1  13       1531.44       1559.53        66.82 o                         
  -2   1  13      85412.54      87357.80       500.89 o                         
   0   1  13     201739.12     202802.80      1017.59 o                         
   2   1  13        168.30        203.19        25.18 o                         
   4   1  13      37257.61      37760.63       284.97 o                         
   6   1  13        556.72        733.15        73.86 o                         
   8   1  13       2310.97       2139.88       102.71 o                         
  10   1  13      30604.34      31257.47       417.41 o                         
  12   1  13      31000.24      32337.26       564.24 o                         
  14   1  13        761.38        725.21        43.46 o                         
 -13   2  13       4538.48       4156.72       120.78 o                         
 -11   2  13        740.67        679.34        50.45 o                         
  -9   2  13        506.39        537.87        62.21 o                         
  -7   2  13       9471.21       9212.51       164.36 o                         
  -5   2  13      23593.82      23700.50       217.88 o                         
  -3   2  13      58489.33      59571.94       381.58 o                         
  -1   2  13      16385.85      16338.80       181.56 o                         
   1   2  13      25938.35      25643.40       234.53 o                         
   3   2  13       1878.62       1877.49        55.40 o                         
   5   2  13        357.12        497.85        34.65 o                         
   7   2  13       3767.32       3995.90       126.80 o                         
   9   2  13      24565.13      24681.37       349.28 o                         
  11   2  13       6522.43       6724.33       162.50 o                         
  13   2  13       4948.53       4844.02       146.37 o                         
 -14   3  13          4.49         57.90        25.28 o                         
 -12   3  13      10374.08      10382.82       185.77 o                         
 -10   3  13       1810.68       1787.55        89.17 o                         
  -8   3  13      27448.20      27291.08       345.92 o                         
  -6   3  13       6875.12       6903.04       121.35 o                         
  -4   3  13      56112.73      56820.50       464.43 o                         
  -2   3  13       1589.29       1662.80        69.23 o                         
   0   3  13      59996.27      60186.88       385.04 o                         
   2   3  13      14882.63      15332.60       157.28 o                         
   4   3  13      51377.94      50137.10       489.12 o                         
   6   3  13       5224.16       5388.87       123.46 o                         
   8   3  13      29506.99      28943.33       343.58 o                         
  10   3  13       2881.26       3017.76       114.38 o                         
  12   3  13       8454.71       8770.19       207.75 o                         
  14   3  13        849.59        729.21        52.91 o                         
 -13   4  13        684.65        693.83        47.50 o                         
 -11   4  13        233.23        259.24        42.35 o                         
  -9   4  13        599.15        651.55        77.89 o                         
  -7   4  13       5424.72       5222.52       127.10 o                         
  -5   4  13      15425.92      15159.80       185.22 o                         
  -3   4  13      40600.15      40736.04       290.89 o                         
  -1   4  13      16326.87      16294.64       179.26 o                         
   1   4  13       9195.31       8704.57       179.39 o                         
   3   4  13       4806.58       4845.10        92.01 o                         
   5   4  13       3686.20       3532.50        79.17 o                         
   7   4  13       6698.13       7024.63       162.59 o                         
   9   4  13      11808.99      11866.94       274.58 o                         
  11   4  13       6184.08       6681.16       232.35 o                         
  13   4  13       3477.13       3573.59       121.46 o                         
 -14   5  13       2267.69       1882.25        69.99 o                         
 -12   5  13       2556.25       2366.87        86.88 o                         
 -10   5  13       3491.23       3381.94       128.28 o                         
  -8   5  13      10087.64      10811.74       230.92 o                         
  -6   5  13      28517.54      28484.13       367.60 o                         
  -4   5  13     147837.41     150243.75       822.69 o                         
  -2   5  13       8509.92       9088.90       123.50 o                         
   0   5  13        656.20        783.50        41.62 o                         
   2   5  13      34978.00      35244.21       283.81 o                         
   4   5  13      47226.73      46566.06       398.46 o                         
   6   5  13       7592.72       7866.94       162.59 o                         
   8   5  13      64495.85      65892.18       741.23 o                         
  10   5  13       4283.87       4263.95       157.86 o                         
  12   5  13        575.07        572.99        57.81 o                         
  14   5  13       8099.51       8230.90       171.02 o                         
 -13   6  13       1469.40       1325.83        59.96 o                         
 -11   6  13        597.42        586.61        49.94 o                         
  -9   6  13        147.94        166.30        44.11 o                         
  -7   6  13        166.85        288.01        43.71 o                         
  -5   6  13        205.86        360.82        37.95 o                         
  -3   6  13         94.52        153.75        27.93 o                         
  -1   6  13        925.12       1166.07        48.35 o                         
   1   6  13       1662.02       1680.26        56.03 o                         
   3   6  13        198.53        304.90        32.12 o                         
   5   6  13       5988.53       5967.37       127.16 o                         
   7   6  13         45.88        -21.84        55.10 o                         
   9   6  13        368.57        386.31        59.70 o                         
  11   6  13        502.72        498.72        73.08 o                         
  13   6  13        325.83        346.75        44.28 o                         
 -12   7  13       3044.47       2812.26       103.53 o                         
 -10   7  13        567.70        682.87        65.85 o                         
  -8   7  13      12400.22      12862.77       254.78 o                         
  -6   7  13      21729.23      20736.36       304.09 o                         
  -4   7  13      99158.90     102377.72       648.53 o                         
  -2   7  13       2090.18       1961.53        69.94 o                         
   0   7  13       2603.92       2795.45        75.00 o                         
   2   7  13      14549.72      14324.12       170.05 o                         
   4   7  13      41648.73      41242.52       445.75 o                         
   6   7  13      11673.07      11906.22       214.47 o                         
   8   7  13      48035.96      49138.11       610.84 o                         
  10   7  13       2895.74       2826.57       127.16 o                         
  12   7  13        750.62        695.01        75.27 o                         
 -13   8  13       4835.85       4326.42       103.88 o                         
 -11   8  13       1306.10       1318.55        66.78 o                         
  -9   8  13       1342.89       1384.54        73.13 o                         
  -7   8  13       7722.50       7568.72       170.33 o                         
  -5   8  13       9688.53      10123.32       166.15 o                         
  -3   8  13      13017.52      13815.29       164.32 o                         
  -1   8  13      36075.61      35897.45       298.35 o                         
   1   8  13      19089.90      18724.76       191.44 o                         
   3   8  13       1603.80       1733.06        65.39 o                         
   5   8  13        879.29        921.67        58.59 o                         
   7   8  13       3776.53       3788.73       151.83 o                         
   9   8  13       8704.63       8420.35       188.08 o                         
  11   8  13      11308.19      12108.85       300.21 o                         
  13   8  13       6656.54       6892.57       132.65 o                         
 -12   9  13      11452.42      10661.92       299.06 o                         
 -10   9  13        112.22        164.03        35.63 o                         
  -8   9  13      12555.43      12734.96       249.99 o                         
  -6   9  13        136.79        211.64        46.28 o                         
  -4   9  13      11575.04      11960.61       166.69 o                         
  -2   9  13       4926.22       5046.86       113.78 o                         
   0   9  13      49977.52      50214.52       381.08 o                         
   2   9  13        254.87        341.21        33.16 o                         
   4   9  13      26684.51      26548.79       398.55 o                         
   6   9  13       2875.97       3089.23       105.76 o                         
   8   9  13      13264.90      13599.10       283.50 o                         
  10   9  13       3946.49       3973.71       120.04 o                         
  12   9  13       9335.42      10027.01       200.89 o                         
 -11  10  13        415.24        431.60        64.08 o                         
  -9  10  13       3535.67       3311.91       104.45 o                         
  -7  10  13      11259.29      11321.98       206.31 o                         
  -5  10  13       3086.41       3407.14        94.82 o                         
  -3  10  13       8512.43       8315.97       178.46 o                         
  -1  10  13      12008.52      11396.73       162.48 o                         
   1  10  13      16573.13      15971.38       199.47 o                         
   3  10  13        306.08        271.38        36.14 o                         
   5  10  13        224.21        232.77        40.01 o                         
   7  10  13         96.23         80.08        32.96 o                         
   9  10  13       1738.67       1536.05        80.09 o                         
  11  10  13       6250.79       6275.26       164.02 o                         
 -12  11  13      13888.80      13410.56       230.61 o                         
 -10  11  13          5.30         37.52        32.53 o                         
  -8  11  13      19154.43      19069.97       510.02 o                         
  -6  11  13       2856.74       2602.20        87.35 o                         
  -4  11  13         16.09        126.00        31.56 o                         
  -2  11  13      26406.25      26204.87       297.75 o                         
   0  11  13      80462.73      80679.42       640.95 o                         
   2  11  13        403.62        393.75        41.77 o                         
   4  11  13      24223.90      23438.17       310.77 o                         
   6  11  13        366.68        449.03        51.07 o                         
   8  11  13        292.41        428.92        46.65 o                         
  10  11  13      17384.09      16927.25       293.42 o                         
  12  11  13      21965.39      23289.09       297.03 o                         
 -11  12  13         13.36          7.88        23.68 o                         
  -9  12  13       1056.43        982.56        63.04 o                         
  -7  12  13       3699.35       3559.46        98.39 o                         
  -5  12  13       4930.88       4740.90       114.21 o                         
  -3  12  13       5684.03       5918.72       134.18 o                         
  -1  12  13        205.60        174.57        49.89 o                         
   1  12  13        132.69        197.66        35.49 o                         
   3  12  13       3252.46       3263.35       112.81 o                         
   5  12  13        259.62        221.72        38.57 o                         
   7  12  13       4711.84       4568.98       117.51 o                         
   9  12  13       3855.83       3566.15       111.02 o                         
  11  12  13        100.52        111.57        27.32 o                         
 -10  13  13        220.23        249.41        35.66 o                         
  -8  13  13      16479.29      16980.44       257.34 o                         
  -6  13  13        873.67        910.52        52.67 o                         
  -4  13  13       4067.44       4191.05       110.31 o                         
  -2  13  13      19617.31      20109.16       281.47 o                         
   0  13  13      34026.20      35199.29       387.09 o                         
   2  13  13         93.33        242.62        47.05 o                         
   4  13  13       9857.56       9395.97       182.34 o                         
   6  13  13        905.42       1098.55        70.32 o                         
   8  13  13       2816.91       2954.39        89.36 o                         
  10  13  13       6864.73       6720.36       134.42 o                         
  -9  14  13        352.46        228.10        31.73 o                         
  -7  14  13        280.44        367.22        37.49 o                         
  -5  14  13      20296.27      20442.75       760.24 o                         
  -3  14  13      16776.06      16711.84       355.28 o                         
  -1  14  13       5694.70       5888.53       145.33 o                         
   1  14  13       2079.20       2093.24        87.16 o                         
   3  14  13       4429.42       4481.45       140.44 o                         
   5  14  13          9.04         99.84        45.07 o                         
   7  14  13       6444.60       5723.61       216.18 o                         
   9  14  13       8833.15       8258.05       151.21 o                         
 -10  15  13        408.21        372.31        41.65 o                         
  -8  15  13      10079.39       9863.38       245.92 o                         
  -6  15  13       1924.22       2016.77       118.34 o                         
  -4  15  13      19439.12      19357.88       249.81 o                         
  -2  15  13         22.63         88.30        45.56 o                         
   0  15  13       7772.36       8060.13       164.26 o                         
   2  15  13       4111.50       3932.74       150.80 o                         
   4  15  13       7315.32       7395.94       194.27 o                         
   6  15  13       4811.63       4780.85       200.59 o                         
   8  15  13      13192.30      12850.81       291.38 o                         
  10  15  13          1.58         43.63        22.27 o                         
  -9  16  13         30.14         75.37        23.77 o                         
  -7  16  13        113.33        108.31        31.05 o                         
  -5  16  13       6420.26       6322.08       147.52 o                         
  -3  16  13       8739.30       9074.20       178.96 o                         
  -1  16  13        306.84        365.47        36.82 o                         
   1  16  13        820.01        906.57        70.60 o                         
   3  16  13       3680.09       3667.81       173.60 o                         
   5  16  13       1502.72       1445.20       106.82 o                         
   7  16  13       1452.01       1332.55        75.25 o                         
   9  16  13       1756.83       1735.07       122.18 o                         
  -8  17  13       3803.66       3203.77       363.16 o                         
  -6  17  13       4710.65       5041.71       176.33 o                         
  -4  17  13      30477.09      32142.89       497.53 o                         
  -2  17  13       2867.32       2874.59        97.26 o                         
   0  17  13        490.41        522.44        44.98 o                         
   2  17  13       6746.43       7190.03       177.18 o                         
   4  17  13       8922.33       8966.00       251.70 o                         
   6  17  13       2926.85       2627.05       112.48 o                         
   8  17  13      13769.98      13133.74       341.35 o                         
  -7  18  13        515.10        463.02        37.63 o                         
  -5  18  13         11.52         23.32        25.65 o                         
  -3  18  13        138.30        162.66        30.63 o                         
  -1  18  13       4049.13       3884.80       157.14 o                         
   1  18  13       4252.86       4144.13       146.80 o                         
   3  18  13       1188.91       1184.18        92.04 o                         
   5  18  13       2023.68       1805.50        84.52 o                         
   7  18  13          2.59         13.63        31.99 o                         
  -4  19  13      13425.42      13630.89       461.15 o                         
  -2  19  13        313.79        373.74        33.84 o                         
   0  19  13       2938.19       2659.76       109.42 o                         
   2  19  13       3854.17       4146.67       103.10 o                         
   4  19  13       5632.73       5811.61       143.23 o                         
  -3  20  13       1091.93       1044.29        52.86 o                         
  -1  20  13       9515.29       9164.03       223.83 o                         
   1  20  13       5497.72       5140.07       104.89 o                         
   3  20  13          4.40        -27.82        27.82 o                         
 -14   0  14        267.65          2.82        29.55 o                         
 -12   0  14      30184.02      27820.08       949.64 o                         
 -10   0  14      30566.07      30423.98      1117.24 o                         
  -8   0  14          5.82         86.06        56.95 o                         
  -6   0  14        684.77        853.29        96.09 o                         
  -4   0  14      23572.02      24208.15       319.84 o                         
  -2   0  14        944.43       1221.83       114.29 o                         
   0   0  14     108232.98     111134.88      1121.63 o                         
   2   0  14     121669.11     125141.86       833.10 o                         
   4   0  14         34.03        112.28        38.15 o                         
   6   0  14       2407.96       2520.44       113.41 o                         
   8   0  14      73262.15      74987.96       996.05 o                         
  10   0  14       4705.40       4658.80       196.98 o                         
  12   0  14      15963.04      15954.37       792.29 o                         
  14   0  14       5388.03       4548.70       703.63 o                         
 -13   1  14        979.28        819.47        45.49 o                         
 -11   1  14       1466.92       1416.46        80.76 o                         
  -9   1  14       2697.14       2525.36       113.39 o                         
  -7   1  14       6320.65       6334.07       140.66 o                         
  -5   1  14        558.02        600.88        38.69 o                         
  -3   1  14       1095.98       1091.41        52.58 o                         
  -1   1  14       2276.99       2591.10        70.41 o                         
   1   1  14       8687.40       8779.43       128.53 o                         
   3   1  14       9670.07       9762.90       130.61 o                         
   5   1  14       4295.83       4397.18        92.98 o                         
   7   1  14      10061.47      10322.14       224.24 o                         
   9   1  14         50.66         33.14        39.67 o                         
  11   1  14          4.38         46.09        36.59 o                         
  13   1  14        269.22        293.12        33.24 o                         
 -14   2  14        734.49        609.09        46.79 o                         
 -12   2  14      13147.01      11963.61       269.92 o                         
 -10   2  14      19179.90      19389.37       311.15 o                         
  -8   2  14       1899.26       1823.17       100.54 o                         
  -6   2  14       3013.66       3235.26        87.53 o                         
  -4   2  14      18672.80      18878.20       211.72 o                         
  -2   2  14      11190.23      11691.20       163.20 o                         
   0   2  14      73246.38      74940.86       596.01 o                         
   2   2  14      44873.35      45152.83       292.46 o                         
   4   2  14      10510.18      10181.85       141.52 o                         
   6   2  14         69.31        185.33        49.17 o                         
   8   2  14      30752.16      30826.95       357.61 o                         
  10   2  14       5108.00       5164.48       164.86 o                         
  12   2  14      10693.75      10533.65       211.15 o                         
 -13   3  14       3231.26       2886.68       107.04 o                         
 -11   3  14       7285.00       7535.47       216.72 o                         
  -9   3  14      11688.99      11502.73       239.25 o                         
  -7   3  14      19685.85      19258.61       276.73 o                         
  -5   3  14       5166.77       5277.25       103.43 o                         
  -3   3  14       2356.59       2243.06        79.52 o                         
  -1   3  14       9300.06       9592.60       142.59 o                         
   1   3  14      27505.29      27631.01       300.65 o                         
   3   3  14      26159.90      25775.30       255.98 o                         
   5   3  14      20343.45      19801.02       190.61 o                         
   7   3  14      24899.42      26104.88       323.81 o                         
   9   3  14       1813.64       1872.23        91.62 o                         
  11   3  14         61.09         52.91        38.07 o                         
  13   3  14        650.91        691.40        54.00 o                         
 -12   4  14        737.03        706.11        71.36 o                         
 -10   4  14        802.08        946.79        93.64 o                         
  -8   4  14      25090.73      25187.64       364.29 o                         
  -6   4  14      26963.34      27413.14       349.82 o                         
  -4   4  14      24187.31      24027.25       230.00 o                         
  -2   4  14      23051.72      23656.67       229.84 o                         
   0   4  14       7839.76       7646.25       127.67 o                         
   2   4  14        560.14        653.29        36.20 o                         
   4   4  14      69304.09      69520.57       665.13 o                         
   6   4  14      27933.58      27991.84       335.84 o                         
   8   4  14       4525.74       4901.53       174.03 o                         
  10   4  14       3678.75       3871.76       148.00 o                         
  12   4  14       3668.84       3731.72       127.61 o                         
 -13   5  14        454.40        341.49        41.63 o                         
 -11   5  14        372.00        403.12        61.70 o                         
  -9   5  14       2106.10       2055.96       100.33 o                         
  -7   5  14       6677.51       6504.99       157.47 o                         
  -5   5  14        570.95        568.50        48.72 o                         
  -3   5  14        743.90        713.46        41.86 o                         
  -1   5  14        525.54        569.53        36.80 o                         
   1   5  14       1499.83       1395.35        52.49 o                         
   3   5  14        320.30        301.28        34.03 o                         
   5   5  14       3434.78       3242.74        87.93 o                         
   7   5  14       2916.45       3161.85       140.66 o                         
   9   5  14        521.43        584.66        67.75 o                         
  11   5  14         42.50         86.66        44.39 o                         
  13   5  14          2.81          2.24        34.10 o                         
 -12   6  14        248.68        335.15        41.31 o                         
 -10   6  14        682.63        581.32        70.32 o                         
  -8   6  14      52763.30      53378.89       569.08 o                         
  -6   6  14      39551.43      39761.47       385.00 o                         
  -4   6  14      17934.38      17945.52       215.61 o                         
  -2   6  14      16953.10      16976.94       196.47 o                         
   0   6  14        563.95        634.48        38.51 o                         
   2   6  14      10421.43      10115.01       139.86 o                         
   4   6  14      87642.05      86118.31       960.55 o                         
   6   6  14      49188.66      49337.02       530.70 o                         
   8   6  14       2475.59       2593.12       125.66 o                         
  10   6  14       1805.09       1677.31        97.88 o                         
  12   6  14       2159.29       2180.64        93.80 o                         
 -13   7  14       1801.78       1576.75        98.97 o                         
 -11   7  14       7990.61       7900.58       209.53 o                         
  -9   7  14       3135.36       2892.68       116.76 o                         
  -7   7  14       1182.58       1229.69        73.97 o                         
  -5   7  14       2955.55       2952.93        99.61 o                         
  -3   7  14       1202.21       1280.44        55.83 o                         
  -1   7  14       2536.36       2863.34        79.39 o                         
   1   7  14      20385.80      20326.74       222.01 o                         
   3   7  14      14841.02      15260.70       194.42 o                         
   5   7  14       5455.50       5552.79       147.04 o                         
   7   7  14       5060.87       4781.59       188.22 o                         
   9   7  14       1472.34       1448.93        93.81 o                         
  11   7  14        373.36        378.35        91.71 o                         
  13   7  14       1628.49       1473.76        58.79 o                         
 -12   8  14        708.72        660.89        60.82 o                         
 -10   8  14       1772.75       1713.31        84.36 o                         
  -8   8  14      17279.08      16954.39       288.78 o                         
  -6   8  14      10303.03      10977.92       187.83 o                         
  -4   8  14      15712.30      15417.68       226.19 o                         
  -2   8  14       6012.50       6005.14       115.54 o                         
   0   8  14      12714.23      12388.30       159.37 o                         
   2   8  14        991.71       1154.55        54.63 o                         
   4   8  14      29004.00      28817.94       314.15 o                         
   6   8  14      14657.93      14623.94       232.70 o                         
   8   8  14       5941.12       5672.42       179.50 o                         
  10   8  14       1427.31       1310.56        84.31 o                         
  12   8  14       5697.72       5743.86       125.06 o                         
 -11   9  14      13650.49      13317.72       411.88 o                         
  -9   9  14       4318.10       4295.70       134.04 o                         
  -7   9  14       4721.04       4647.33       130.77 o                         
  -5   9  14       3346.61       3541.22       111.09 o                         
  -3   9  14       1141.52       1114.95        67.28 o                         
  -1   9  14        937.06        892.68        51.31 o                         
   1   9  14      32203.54      31992.77       299.37 o                         
   3   9  14      18075.83      17496.87       239.74 o                         
   5   9  14       6830.57       7008.22       163.02 o                         
   7   9  14       9657.72      10020.59       207.61 o                         
   9   9  14       5782.30       5914.49       132.82 o                         
  11   9  14          0.69         62.91        32.71 o                         
 -12  10  14       9383.62       8447.10       176.38 o                         
 -10  10  14      15149.41      14913.18       233.32 o                         
  -8  10  14        210.85        276.61        45.61 o                         
  -6  10  14        315.59        302.75        38.23 o                         
  -4  10  14      14075.52      14146.85       194.72 o                         
  -2  10  14       6667.70       6544.63       132.36 o                         
   0  10  14      39704.31      40243.86       356.27 o                         
   2  10  14      33943.05      33711.07       318.03 o                         
   4  10  14       2117.44       2026.74        90.00 o                         
   6  10  14         14.46         72.55        36.03 o                         
   8  10  14      17839.77      17976.13       271.84 o                         
  10  10  14       2312.84       2306.17       100.82 o                         
  12  10  14       9304.43       9137.00       167.87 o                         
 -11  11  14       1254.52       1154.79        69.69 o                         
  -9  11  14        250.09        269.46        42.01 o                         
  -7  11  14        513.40        532.49        48.61 o                         
  -5  11  14       1135.66       1090.38        54.47 o                         
  -3  11  14       6435.56       6583.83       130.87 o                         
  -1  11  14        352.14        366.67        40.29 o                         
   1  11  14       6474.98       6314.00       140.93 o                         
   3  11  14       1185.72       1332.03        66.66 o                         
   5  11  14        274.88        318.38        42.25 o                         
   7  11  14        593.65        732.50        60.01 o                         
   9  11  14       3336.56       3312.51        94.67 o                         
  11  11  14        415.24        453.49        44.28 o                         
 -10  12  14      13088.44      13178.52       203.59 o                         
  -8  12  14          2.06         26.73        31.57 o                         
  -6  12  14         15.12         37.99        26.90 o                         
  -4  12  14      13753.28      14106.84       206.29 o                         
  -2  12  14       2138.21       2272.49        83.80 o                         
   0  12  14      32926.68      33608.60       342.80 o                         
   2  12  14      35763.46      36197.61       354.64 o                         
   4  12  14        173.69        118.20        36.20 o                         
   6  12  14       1297.86       1395.49        77.66 o                         
   8  12  14      20224.96      20549.73       273.69 o                         
  10  12  14       3528.25       3544.39        95.21 o                         
  -9  13  14       2452.35       2491.17        84.20 o                         
  -7  13  14      11472.18      11314.48       216.07 o                         
  -5  13  14       1115.02       1192.58        58.42 o                         
  -3  13  14       1820.11       1900.98        84.11 o                         
  -1  13  14       2493.70       2570.86        97.61 o                         
   1  13  14        250.27        320.82        50.70 o                         
   3  13  14       6467.30       6420.77       168.94 o                         
   5  13  14      14605.72      14476.52       243.10 o                         
   7  13  14       2070.50       2030.31        83.94 o                         
   9  13  14        204.37        167.30        41.50 o                         
  -8  14  14       3666.92       3126.22       107.43 o                         
  -6  14  14       6167.73       5794.11       136.95 o                         
  -4  14  14       7262.42       6755.39       167.12 o                         
  -2  14  14       2867.18       2925.32       101.15 o                         
   0  14  14      14739.62      15039.81       230.60 o                         
   2  14  14       7818.55       7864.90       158.41 o                         
   4  14  14       8024.82       7566.06       201.29 o                         
   6  14  14        778.82        701.12        51.20 o                         
   8  14  14       7811.75       7793.27       172.83 o                         
  -9  15  14       2038.45       1788.29       120.44 o                         
  -7  15  14       9550.50      10109.19       364.72 o                         
  -5  15  14        121.73        147.66        33.98 o                         
  -3  15  14       3788.05       3792.64       107.99 o                         
  -1  15  14       1328.36       1368.62        68.35 o                         
   1  15  14       1168.80       1203.46        63.35 o                         
   3  15  14       6474.82       6399.54       251.68 o                         
   5  15  14      16661.90      16207.90       430.03 o                         
   7  15  14       2666.33       2850.53       117.87 o                         
   9  15  14         32.41         22.31        30.28 o                         
  -8  16  14      10121.54       8755.79       822.79 o                         
  -6  16  14       9698.44       9475.59       257.92 o                         
  -4  16  14       3751.95       3642.93       149.29 o                         
  -2  16  14       5416.24       5228.85       132.44 o                         
   0  16  14       1280.66       1238.50        66.22 o                         
   2  16  14         26.62         98.98        35.22 o                         
   4  16  14      19043.83      20181.16       393.14 o                         
   6  16  14       7324.15       7129.60       168.93 o                         
   8  16  14       1386.41       1249.14        77.37 o                         
  -7  17  14       1012.66       1215.39        69.09 o                         
  -5  17  14        200.27        187.02        41.73 o                         
  -3  17  14       2261.17       2210.95        94.70 o                         
  -1  17  14          4.40        -24.11        30.91 o                         
   1  17  14       1881.03       1925.74       119.29 o                         
   3  17  14         64.82        193.89        61.32 o                         
   5  17  14       1936.32       2068.55       109.59 o                         
  -4  18  14       3793.65       3573.91       154.04 o                         
  -2  18  14       6186.92       6186.60       148.76 o                         
   0  18  14        725.22        740.23        54.44 o                         
   2  18  14        354.35        440.41        61.20 o                         
   4  18  14      13974.74      14196.11       235.50 o                         
  -3  19  14        863.72        911.28        52.78 o                         
  -1  19  14        449.19        429.04        40.59 o                         
   1  19  14       8038.92       7567.06       284.93 o                         
   3  19  14       2891.17       2706.65        92.45 o                         
 -12   1  15        906.71        989.48        70.26 o                         
 -10   1  15      20134.45      19182.04       424.56 o                         
  -8   1  15       5257.95       5328.62       160.46 o                         
  -6   1  15        783.77        959.51        49.21 o                         
  -4   1  15      10958.76      11275.00       155.73 o                         
  -2   1  15     104434.61     106585.99       601.05 o                         
   0   1  15      10015.76       9764.97       140.57 o                         
   2   1  15      16078.56      16639.47       169.66 o                         
   4   1  15       7072.58       7122.89       120.29 o                         
   6   1  15      14384.37      13736.44       188.37 o                         
   8   1  15      19069.54      19089.91       270.24 o                         
  10   1  15      48327.33      50670.42       577.58 o                         
  12   1  15       1800.95       1784.82        79.40 o                         
 -13   2  15        636.84        648.61        64.64 o                         
 -11   2  15        151.34        194.22        46.15 o                         
  -9   2  15        557.90        599.54        69.67 o                         
  -7   2  15       4731.45       4754.00       129.93 o                         
  -5   2  15      21639.31      21414.24       243.29 o                         
  -3   2  15      17947.63      17991.55       208.94 o                         
  -1   2  15      15545.72      15401.42       196.24 o                         
   1   2  15      11015.49      10700.03       140.27 o                         
   3   2  15        485.84        580.37        37.19 o                         
   5   2  15       1844.56       2061.46        64.02 o                         
   7   2  15       7065.67       6991.84       160.47 o                         
   9   2  15      11682.85      11883.63       224.99 o                         
  11   2  15       4849.30       4955.47       125.84 o                         
  13   2  15       2520.04       2443.18        86.26 o                         
 -12   3  15         24.53         89.17        42.23 o                         
 -10   3  15      15560.73      15989.86       394.06 o                         
  -8   3  15        380.69        472.20        52.56 o                         
  -6   3  15      21600.22      22270.72       271.15 o                         
  -4   3  15        923.01       1086.87        71.98 o                         
  -2   3  15      35293.73      36353.79       334.69 o                         
   0   3  15         19.82        103.94        37.18 o                         
   2   3  15      29974.52      30860.15       265.67 o                         
   4   3  15       1831.08       1795.43        66.42 o                         
   6   3  15      19211.24      19311.82       224.86 o                         
   8   3  15          1.18         31.82        36.92 o                         
  10   3  15      12629.97      13748.37       269.73 o                         
  12   3  15        288.96        260.91        40.78 o                         
 -13   4  15         16.63         50.46        58.51 o                         
 -11   4  15        106.35         28.29        61.91 o                         
  -9   4  15        897.62        860.83        88.19 o                         
  -7   4  15       7497.21       7530.56       151.90 o                         
  -5   4  15      17072.44      17214.08       214.82 o                         
  -3   4  15      12091.81      12340.11       173.41 o                         
  -1   4  15       8531.70       9016.24       141.35 o                         
   1   4  15       6543.03       6536.91       115.56 o                         
   3   4  15         10.71         68.51        27.50 o                         
   5   4  15       2065.61       2096.74        74.64 o                         
   7   4  15       5995.39       5995.88       190.41 o                         
   9   4  15       7397.70       7731.43       209.26 o                         
  11   4  15       4501.22       4979.63       191.11 o                         
  13   4  15       1837.27       1769.93        72.62 o                         
 -12   5  15         33.59         75.84        52.41 o                         
 -10   5  15       8548.39       8923.86       232.72 o                         
  -8   5  15       1775.87       1838.95       152.70 o                         
  -6   5  15      68947.40      70687.55       636.74 o                         
  -4   5  15      18907.59      19133.23       229.09 o                         
  -2   5  15       1590.37       1708.76        66.04 o                         
   0   5  15      10158.27      10199.63       145.11 o                         
   2   5  15      40144.16      40527.24       328.23 o                         
   4   5  15       9051.68       9290.89       156.93 o                         
   6   5  15      45986.39      47414.33       513.50 o                         
   8   5  15       7815.50       7633.93       219.43 o                         
  10   5  15         39.32        141.94        49.09 o                         
  12   5  15       5064.43       5463.09       141.10 o                         
 -11   6  15          6.31         87.17        73.99 o                         
  -9   6  15        496.76        519.82        67.34 o                         
  -7   6  15        315.78        308.74        45.13 o                         
  -5   6  15        136.07        108.04        37.79 o                         
  -3   6  15       3210.35       3151.92        98.85 o                         
  -1   6  15       1133.37       1182.56        56.95 o                         
   1   6  15          3.66         48.92        26.78 o                         
   3   6  15        312.53        290.70        38.00 o                         
   5   6  15          0.41         59.64        50.46 o                         
   7   6  15          0.21         48.15        55.07 o                         
   9   6  15        701.66        749.41        72.84 o                         
  11   6  15        346.26        362.59        46.38 o                         
 -12   7  15        196.50        138.22        45.26 o                         
 -10   7  15       5352.88       5545.43       175.74 o                         
  -8   7  15       1806.52       1791.75        94.18 o                         
  -6   7  15      67271.94      68199.99       788.51 o                         
  -4   7  15      13648.00      14024.25       194.20 o                         
  -2   7  15       3163.49       3293.80       101.45 o                         
   0   7  15       7497.34       7526.99       138.27 o                         
   2   7  15      43324.80      42840.77       346.29 o                         
   4   7  15       4867.91       4911.41       157.72 o                         
   6   7  15      37851.39      40564.11       475.10 o                         
   8   7  15       4982.74       5287.10       147.56 o                         
  10   7  15        476.65        428.11        52.27 o                         
  12   7  15       3301.57       3477.58        91.98 o                         
 -11   8  15        467.48        354.85        50.04 o                         
  -9   8  15       4964.35       4907.17       140.83 o                         
  -7   8  15       3306.09       3354.20       110.49 o                         
  -5   8  15       9670.37       9946.54       179.41 o                         
  -3   8  15      20074.84      20314.12       257.61 o                         
  -1   8  15      27564.63      27740.99       266.66 o                         
   1   8  15       1597.18       1918.15        87.29 o                         
   3   8  15       3169.93       2939.07        98.04 o                         
   5   8  15        900.38        964.81        65.22 o                         
   7   8  15       2341.07       2293.51       100.38 o                         
   9   8  15      12294.43      12792.34       286.99 o                         
  11   8  15       7653.10       8183.52       175.69 o                         
 -10   9  15       6893.31       6538.08       145.30 o                         
  -8   9  15         98.32        135.64        39.03 o                         
  -6   9  15      18349.50      18652.66       242.79 o                         
  -4   9  15       3605.89       3377.29       104.06 o                         
  -2   9  15      20012.05      19939.51       239.40 o                         
   0   9  15        611.89        611.46        46.40 o                         
   2   9  15      23947.30      23761.90       261.95 o                         
   4   9  15        164.48        164.20        34.22 o                         
   6   9  15      10736.65      11434.92       227.55 o                         
   8   9  15       1491.77       1566.50        78.13 o                         
  10   9  15      12309.80      12664.57       230.60 o                         
 -11  10  15       1011.30        928.13        75.13 o                         
  -9  10  15       1668.77       1603.18        76.69 o                         
  -7  10  15       2041.50       2149.50        84.99 o                         
  -5  10  15       2856.12       3132.29        97.87 o                         
  -3  10  15      12211.85      12088.50       179.59 o                         
  -1  10  15      12822.42      12731.25       186.40 o                         
   1  10  15       1041.69       1064.04        57.69 o                         
   3  10  15       1396.31       1341.65        66.71 o                         
   5  10  15        672.60        726.82        55.35 o                         
   7  10  15         17.61         39.94        42.32 o                         
   9  10  15       5628.97       5294.98       166.13 o                         
  11  10  15       4673.46       4892.74       121.73 o                         
 -10  11  15       9782.99       9544.11       170.90 o                         
  -8  11  15       2797.44       2994.90       103.70 o                         
  -6  11  15        338.24        350.33        37.15 o                         
  -4  11  15      11714.77      11109.34       217.16 o                         
  -2  11  15      58044.46      59103.64       444.66 o                         
   0  11  15       4983.94       4804.14       141.11 o                         
   2  11  15      13932.97      14405.38       211.02 o                         
   4  11  15       1086.34       1048.45        64.37 o                         
   6  11  15       2530.28       2601.61       102.12 o                         
   8  11  15       7682.05       7459.78       186.81 o                         
  10  11  15      25497.77      25574.77       418.09 o                         
  -9  12  15         86.83         83.43        25.16 o                         
  -7  12  15       1426.14       1368.68        70.79 o                         
  -5  12  15       4558.25       4678.21       137.81 o                         
  -3  12  15        135.04        136.97        33.18 o                         
  -1  12  15        281.55        251.97        38.87 o                         
   1  12  15       1227.73       1294.85        66.09 o                         
   3  12  15        522.16        500.31        50.45 o                         
   5  12  15       1996.53       1872.04        76.91 o                         
   7  12  15       4558.55       4458.73       150.44 o                         
   9  12  15        459.63        357.28        43.13 o                         
  -8  13  15       2088.42       2228.81        85.41 o                         
  -6  13  15       1877.14       1659.06        88.20 o                         
  -4  13  15       3181.25       3030.98       103.73 o                         
  -2  13  15      35225.44      36139.38       379.94 o                         
   0  13  15       1305.88       1398.21        72.82 o                         
   2  13  15       9522.88       9855.93       162.30 o                         
   4  13  15         38.45         11.80        33.47 o                         
   6  13  15       5941.25       6170.15       143.24 o                         
   8  13  15       1807.97       1628.63        78.82 o                         
  -7  14  15       7580.46       7865.01       355.73 o                         
  -5  14  15      11627.62      11068.95       238.49 o                         
  -3  14  15       3833.91       3766.70       106.73 o                         
  -1  14  15       1512.57       1527.46        72.17 o                         
   1  14  15       4809.12       4822.77       146.72 o                         
   3  14  15       3401.88       3479.04       118.90 o                         
   5  14  15       4758.92       4222.53       204.42 o                         
   7  14  15       7135.61       6914.87       168.02 o                         
  -8  15  15          2.26         43.38        29.00 o                         
  -6  15  15      10305.99       9719.01       303.41 o                         
  -4  15  15       1218.66       1016.25        64.38 o                         
  -2  15  15       4475.83       4636.37       130.23 o                         
   0  15  15        326.50        292.25        35.86 o                         
   2  15  15      11866.75      12427.82       311.33 o                         
   4  15  15        198.41        222.79        52.69 o                         
   6  15  15      12051.36      11210.08       356.45 o                         
  -5  16  15       4470.63       3881.53       162.73 o                         
  -3  16  15         39.41         67.67        26.87 o                         
  -1  16  15          4.95         26.30        26.16 o                         
   1  16  15       3329.66       3286.40       103.87 o                         
   3  16  15       2930.06       2838.72       105.65 o                         
   5  16  15        865.75        747.26        70.55 o                         
  -4  17  15       5739.88       5470.67       177.12 o                         
  -2  17  15        628.36        620.22        50.35 o                         
   0  17  15       2817.57       2782.53        98.25 o                         
   2  17  15       9941.23      10928.26       259.74 o                         
   4  17  15        252.14        251.66        42.69 o                         
  -3  18  15       3286.91       3106.95       141.40 o                         
  -1  18  15       3308.99       3091.41        94.47 o                         
   1  18  15        131.63        169.48        62.79 o                         
   3  18  15       1239.93       1032.58        60.47 o                         
 -12   0  16      29045.48      26781.96       570.65 o                         
 -10   0  16       1357.46       1287.74       102.48 o                         
  -8   0  16       2170.74       2103.99       140.38 o                         
  -6   0  16      13205.35      13552.35       250.99 o                         
  -4   0  16       5241.13       5393.19       159.83 o                         
  -2   0  16      28551.69      29149.78       393.35 o                         
   0   0  16      77382.03      78360.77       693.87 o                         
   2   0  16      16793.40      17319.76       262.44 o                         
   4   0  16          4.08         76.05        55.11 o                         
   6   0  16      33231.02      33633.36       409.41 o                         
   8   0  16      20625.60      20951.03       355.27 o                         
  10   0  16      10208.54      10006.32       260.71 o                         
  12   0  16       8702.85       7995.63       471.08 o                         
 -11   1  16       1459.33       1404.54        80.58 o                         
  -9   1  16       2015.30       1978.42       107.83 o                         
  -7   1  16       1838.25       1882.90        75.62 o                         
  -5   1  16         16.73         56.23        26.79 o                         
  -3   1  16        408.62        470.36        39.35 o                         
  -1   1  16       2653.83       2726.12        79.98 o                         
   1   1  16       6262.57       6235.65       105.91 o                         
   3   1  16      10227.97      10190.84       155.32 o                         
   5   1  16       2904.34       2952.72        76.49 o                         
   7   1  16       1428.09       1535.94        77.42 o                         
   9   1  16         17.42         78.12        37.27 o                         
  11   1  16        266.82        308.71        69.13 o                         
 -12   2  16      13497.07      11941.17       316.67 o                         
 -10   2  16        309.13        326.99        50.68 o                         
  -8   2  16       5972.95       6075.85       192.44 o                         
  -6   2  16       6658.03       6363.49       125.81 o                         
  -4   2  16      14861.32      15256.60       205.22 o                         
  -2   2  16      15973.18      16292.48       215.32 o                         
   0   2  16      41917.23      42182.12       353.90 o                         
   2   2  16       1117.19       1087.09        51.20 o                         
   4   2  16       1859.40       1781.26        66.12 o                         
   6   2  16      14926.09      15172.28       196.20 o                         
   8   2  16      13764.92      13669.25       241.22 o                         
  10   2  16       6084.17       5986.28       138.31 o                         
  12   2  16       5962.31       5811.24       151.15 o                         
 -11   3  16       5978.24       5817.81       292.54 o                         
  -9   3  16       7335.85       7359.88       200.70 o                         
  -7   3  16       3856.38       4048.33       119.21 o                         
  -5   3  16         16.00         72.03        29.58 o                         
  -3   3  16       2861.41       2925.18        88.88 o                         
  -1   3  16       4901.46       5239.31       116.62 o                         
   1   3  16      26673.40      26592.75       264.66 o                         
   3   3  16      28983.05      28498.48       292.34 o                         
   5   3  16       9485.72       9619.89       157.49 o                         
   7   3  16       2386.37       2376.45        90.82 o                         
   9   3  16         17.88         72.48        39.38 o                         
  11   3  16        871.91        772.47        58.45 o                         
 -12   4  16       1143.36       1088.51        82.99 o                         
 -10   4  16      10987.01      10790.91       812.45 o                         
  -8   4  16      24977.66      26275.54       406.49 o                         
  -6   4  16       2613.89       2315.53       107.07 o                         
  -4   4  16      27813.20      27935.12       286.34 o                         
  -2   4  16       1895.20       1717.26        70.00 o                         
   0   4  16       2682.00       2792.87        82.89 o                         
   2   4  16      47775.31      48655.77       377.12 o                         
   4   4  16      37857.41      38260.57       320.10 o                         
   6   4  16       1499.68       1538.87        66.65 o                         
   8   4  16       6123.10       6144.61       183.50 o                         
  10   4  16       2813.56       2633.04       108.01 o                         
  12   4  16       1249.74       1252.58        55.08 o                         
 -11   5  16        298.64        503.09       116.11 o                         
  -9   5  16       1637.58       1465.91        86.29 o                         
  -7   5  16        230.56        292.51        49.74 o                         
  -5   5  16        476.75        600.48        45.47 o                         
  -3   5  16        627.88        632.18        45.85 o                         
  -1   5  16         26.92         28.22        29.15 o                         
   1   5  16       3687.37       3554.84        92.33 o                         
   3   5  16       4799.55       4776.23       113.52 o                         
   5   5  16        862.57        977.24        59.23 o                         
   7   5  16         11.45         24.70        43.38 o                         
   9   5  16          2.51          4.34        32.59 o                         
  11   5  16         11.43         81.59        40.26 o                         
 -10   6  16      16176.27      15720.45       353.92 o                         
  -8   6  16      27207.20      28612.58       634.80 o                         
  -6   6  16       1273.25       1295.95        95.42 o                         
  -4   6  16      29415.77      30361.27       323.39 o                         
  -2   6  16        347.03        379.75        37.90 o                         
   0   6  16        823.75        766.86        46.72 o                         
   2   6  16      60923.14      62610.56       440.75 o                         
   4   6  16      59196.82      60419.87       493.83 o                         
   6   6  16        143.54        124.49        42.46 o                         
   8   6  16       2856.18       2898.63       105.76 o                         
  10   6  16       2309.46       2297.25        97.46 o                         
 -11   7  16       3356.77       2990.56       136.71 o                         
  -9   7  16       1237.84       1280.99        82.16 o                         
  -7   7  16       1243.13       1295.46        78.48 o                         
  -5   7  16       2090.14       2112.19        92.07 o                         
  -3   7  16        322.54        426.30        44.17 o                         
  -1   7  16       6611.29       6867.04       136.93 o                         
   1   7  16       8308.86       8390.69       140.36 o                         
   3   7  16       2337.40       2726.82        94.41 o                         
   5   7  16       1562.68       1663.40        86.34 o                         
   7   7  16       3862.35       3782.11       149.67 o                         
   9   7  16          0.41         -8.12        25.77 o                         
  11   7  16       1749.37       1617.13        64.06 o                         
 -10   8  16       4085.43       3985.71       163.06 o                         
  -8   8  16      12864.24      12335.07       393.15 o                         
  -6   8  16       6802.52       6783.10       205.67 o                         
  -4   8  16      19607.70      19380.48       280.32 o                         
  -2   8  16       4816.11       4890.11       126.46 o                         
   0   8  16       7175.04       7399.45       141.21 o                         
   2   8  16      13834.85      14070.13       243.82 o                         
   4   8  16      23887.60      23930.42       277.96 o                         
   6   8  16       3212.89       3356.15       122.67 o                         
   8   8  16       2091.97       2022.30        85.15 o                         
  10   8  16       2843.11       2877.06       102.70 o                         
  -9   9  16       1870.61       1655.92        85.08 o                         
  -7   9  16       2032.19       2052.76        90.94 o                         
  -5   9  16       1122.30       1049.85        66.69 o                         
  -3   9  16        835.66        926.76        60.68 o                         
  -1   9  16      10948.40      10803.80       170.50 o                         
   1   9  16      14537.29      14871.35       201.34 o                         
   3   9  16       6139.02       6407.63       138.50 o                         
   5   9  16       4630.22       4863.08       129.49 o                         
   7   9  16       7176.33       7225.64       195.69 o                         
   9   9  16        240.64        279.93        35.55 o                         
 -10  10  16         23.36         25.25        25.86 o                         
  -8  10  16       2594.22       2397.01       104.87 o                         
  -6  10  16      10234.07       9900.67       243.82 o                         
  -4  10  16       9728.72       9495.82       167.57 o                         
  -2  10  16      13706.75      14277.34       193.84 o                         
   0  10  16      30051.32      30109.20       295.14 o                         
   2  10  16         84.74        131.72        32.10 o                         
   4  10  16       1811.76       1762.34        79.34 o                         
   6  10  16      13448.04      13377.16       231.67 o                         
   8  10  16       5282.95       5157.44       127.76 o                         
  10  10  16       3971.84       3798.32       134.55 o                         
  -9  11  16        246.98        304.39        39.78 o                         
  -7  11  16          9.30         10.84        30.45 o                         
  -5  11  16        684.87        608.60        50.59 o                         
  -3  11  16          3.99         18.31        30.37 o                         
  -1  11  16       4366.01       4299.15       102.76 o                         
   1  11  16        815.70        814.36        53.51 o                         
   3  11  16          2.23          4.81        27.68 o                         
   5  11  16        283.40        304.58        48.13 o                         
   7  11  16       3284.90       3266.96       122.26 o                         
   9  11  16        732.55        686.69        65.48 o                         
  -8  12  16        952.55        914.58        59.13 o                         
  -6  12  16       5201.44       5005.10       171.95 o                         
  -4  12  16       4738.53       4721.27       120.66 o                         
  -2  12  16      17512.32      17468.39       234.00 o                         
   0  12  16      36459.21      36454.82       344.11 o                         
   2  12  16        501.20        501.03        41.28 o                         
   4  12  16         75.17        180.09        35.07 o                         
   6  12  16      11533.66      11979.86       200.95 o                         
   8  12  16       8662.47       8093.37       145.66 o                         
  -7  13  16       1016.34       1005.00        62.15 o                         
  -5  13  16       1201.26       1164.22        57.20 o                         
  -3  13  16        162.81        233.42        35.32 o                         
  -1  13  16        659.75        781.50        55.46 o                         
   1  13  16       2525.12       2558.52        89.30 o                         
   3  13  16      12237.65      12165.05       215.27 o                         
   5  13  16       3766.62       3665.25       107.67 o                         
   7  13  16         40.31         35.28        30.58 o                         
  -6  14  16       2281.66       2283.82       444.98 o                         
  -4  14  16       4119.39       3975.92        99.10 o                         
  -2  14  16       4420.61       4392.51       130.71 o                         
   0  14  16      11728.93      11880.29       185.26 o                         
   2  14  16       2246.42       2182.53        75.84 o                         
   4  14  16       3888.02       3444.23       119.93 o                         
   6  14  16       5207.54       5125.22       123.09 o                         
  -5  15  16       1106.15        981.19        75.47 o                         
  -3  15  16       1619.84       1555.41        86.00 o                         
  -1  15  16        145.70        187.44        34.93 o                         
   1  15  16       2315.02       2306.11       107.60 o                         
   3  15  16      13568.36      12245.17       432.66 o                         
   5  15  16       5164.76       5153.12       174.82 o                         
  -4  16  16       4890.30       4395.87       112.25 o                         
  -2  16  16        200.44        200.36        27.78 o                         
   0  16  16        217.64        272.88        30.32 o                         
   2  16  16      13040.06      13325.69       361.29 o                         
   4  16  16      10941.43      10311.44       232.01 o                         
  -1  17  16       2036.77       1874.25        77.51 o                         
   1  17  16         20.85          4.22        33.67 o                         
 -10   1  17       6331.80       5803.41       157.73 o                         
  -8   1  17       2907.65       2827.55       126.36 o                         
  -6   1  17       3371.01       3328.30       103.20 o                         
  -4   1  17      55542.54      56807.14       411.89 o                         
  -2   1  17      16808.23      17921.74       212.95 o                         
   0   1  17      11368.57      11357.34       149.19 o                         
   2   1  17       5556.68       5627.79       115.54 o                         
   4   1  17       8286.99       8157.54       136.56 o                         
   6   1  17       2728.37       2789.96        84.06 o                         
   8   1  17      36883.00      38150.59       371.05 o                         
  10   1  17       9135.78       8964.59       158.42 o                         
 -11   2  17        849.62        703.80        68.28 o                         
  -9   2  17       2477.52       2337.03       109.28 o                         
  -7   2  17       6863.81       6624.23       224.27 o                         
  -5   2  17      13101.68      13304.43       187.12 o                         
  -3   2  17       5169.03       5515.43       122.83 o                         
  -1   2  17       7015.98       7023.53       140.20 o
[truncated: 36,451 more chars]
