# Supplementary material for: Crystal structure of [μ-1κ2 C 1,C 4:2(1,2,3,4-η)-1,2,3,4-tetra­phenyl­buta-1,3-diene-1,4-di­yl]bis­(tri­carbonyl­osmium)(Os—Os)
Source: Acta Crystallogr E Crystallogr Commun. 2018 Aug 14;74(Pt 9):1235–8. doi: 10.1107/S2056989018011179 (PMC6127685; doi:10.1107/S2056989018011179)
Supplement: Supplementary file 3 [file e-74-01235-Isup3.mol]

powell_os2(c4ph4)
  --CCDC--072618    3D                              

110 70  0  0  0  0  0  0  0  0999 V2000
    9.5604   10.5623    2.7881 Os     0
   10.9408   12.5090    4.1533 Os     0
    7.0581    8.8917    2.4526 O      0
    9.9645   11.1063   -0.2154 O      0
    8.8175   12.4822    3.1340 C      0
   11.4854    8.1712    2.7259 O      0
    9.6402   10.7051    4.8857 C      0
   12.0512   13.8382    1.6522 O      0
    8.7153   12.9018    4.4869 C      0
    9.1722   11.9147    5.4626 C      0
    9.8175   10.9034    0.8907 C      0
    8.0010    9.5198    2.5571 C      0
   10.7656    9.0480    2.7370 C      0
   13.3391   10.5331    4.2475 O      0
   11.6580   13.3458    2.5923 C      0
   12.4324   11.2996    4.1863 C      0
   12.2474   14.4508    6.1180 O      0
   11.8030   13.6886    5.4017 C      0
    8.8708   14.7063    2.0375 C      0
    9.5681   14.9459    2.6039 H      0
    8.3521   15.6325    1.1412 C      0
    8.7024   16.4940    1.1085 H      0
    7.3083   15.2748    0.2969 C      0
    6.9615   15.8951   -0.3033 H      0
    6.7847   13.9888    0.3470 C      0
    6.0864   13.7481   -0.2197 H      0
    7.3034   13.0605    1.2414 C      0
    6.9522   12.2000    1.2757 H      0
    8.3456   13.4203    2.0876 C      0
    8.6854   15.1705    5.5056 C      0
    9.6126   15.1212    5.5697 H      0
    8.0153   16.2883    5.9900 C      0
    8.4924   16.9855    6.3771 H      0
    6.6300   16.3628    5.8935 C      0
    6.1812   17.1092    6.2178 H      0
    5.9163   15.3195    5.3145 C      0
    4.9902   15.3686    5.2511 H      0
    6.5879   14.2017    4.8320 C      0
    6.1104   13.5043    4.4438 H      0
    7.9733   14.1272    4.9267 C      0
    8.8838   12.1832    6.9146 C      0
    7.6396   11.8106    7.4077 C      0
    7.0208   11.4002    6.8464 H      0
    7.3181   12.0512    8.7381 C      0
    6.4846   11.8020    9.0675 H      0
    8.2422   12.6644    9.5761 C      0
    8.0271   12.8249   10.4665 H      0
    9.4879   13.0370    9.0833 C      0
   10.1057   13.4460    9.6442 H      0
    9.8079   12.7943    7.7528 C      0
   10.6418   13.0442    7.4231 H      0
    9.3967    8.3997    5.6745 C      0
    8.7453    8.2754    5.0238 H      0
    9.7206    7.3649    6.5429 C      0
    9.2838    6.5459    6.4734 H      0
   10.6947    7.5522    7.5171 C      0
   10.9101    6.8581    8.0982 H      0
   11.3464    8.7744    7.6229 C      0
   11.9979    8.8997    8.2735 H      0
   11.0240    9.8113    6.7545 C      0
   11.4595   10.6292    6.8239 H      0
   10.0484    9.6239    5.7803 C      0
    6.6123   14.0441    4.5685 C      0
    6.3053   13.3325    4.0545 H      0
    5.7277   15.0321    4.9861 C      0
    4.8295   14.9815    4.7511 H      0
    6.1856   16.0945    5.7543 C      0
    5.5947   16.7562    6.0344 H      0
    7.5298   16.1712    6.1069 C      0
    7.8358   16.8820    6.6212 H      0
    8.4128   15.1833    5.6893 C      0
    9.3116   15.2331    5.9246 H      0
    7.9549   14.1187    4.9211 C      0
    7.0997   12.8944    1.4474 C      0
    6.8022   12.0378    1.6555 H      0
    6.4170   13.6588    0.5084 C      0
    5.6612   13.3140    0.0897 H      0
    6.8622   14.9384    0.1967 C      0
    6.4050   15.4489   -0.4310 H      0
    7.9916   15.4515    0.8220 C      0
    8.2899   16.3077    0.6141 H      0
    8.6758   14.6872    1.7610 C      0
    9.4309   15.0315    2.1800 H      0
    8.2291   13.4075    2.0727 C      0
   11.1896    9.3152    6.4836 C      0
   11.8415    9.9790    6.4529 H      0
   11.4098    8.1612    7.2258 C      0
   12.2070    8.0510    7.6905 H      0
   10.4350    7.1690    7.2722 C      0
   10.5820    6.3969    7.7681 H      0
    9.2431    7.3329    6.5763 C      0
    8.5916    6.6709    6.6080 H      0
    9.0244    8.4891    5.8359 C      0
    8.2261    8.5989    5.3705 H      0
    9.9977    9.4792    5.7895 C      0
   11.4698   14.0718    5.1401 C      0
   12.0195   14.9086    5.6764 O      0
    9.0079   12.0789    6.9486 C      0
    7.7026   12.2492    7.3965 C      0
    6.9980   12.2339    6.7902 H      0
    7.4531   12.4430    8.7493 C      0
    6.5796   12.5580    9.0490 H      0
    8.5073   12.4685    9.6548 C      0
    8.3390   12.5977   10.5607 H      0
    9.8111   12.2982    9.2076 C      0
   10.5169   12.3132    9.8137 H      0
   10.0621   12.1023    7.8549 C      0
   10.9354   11.9891    7.5549 H      0
   12.5732   11.5828    4.5593 C      0
   13.3794   10.9781    4.7615 O      0
  1  2  1
  1  5  1
  1  7  1
  1 11  1
  1 12  1
  1 13  1
  2  5  1
  2  7  1
  2  9  1
  2 10  1
  2 15  1
  2 16  1
  2 18  1
  3 12  1
  4 11  1
  5  9  1
  5 29  1
  6 13  1
  7 10  1
  7 62  1
  8 15  1
  9 10  1
  9 40  1
 10 41  1
 14 16  1
 17 18  1
 19 20  1
 19 21  1
 19 29  1
 21 22  1
 21 23  1
 23 24  1
 23 25  1
 25 26  1
 25 27  1
 27 28  1
 27 29  1
 30 31  1
 30 32  1
 30 40  1
 32 33  1
 32 34  1
 34 35  1
 34 36  1
 36 37  1
 36 38  1
 38 39  1
 38 40  1
 41 42  1
 41 50  1
 42 43  1
 42 44  1
 44 45  1
 44 46  1
 46 47  1
 46 48  1
 48 49  1
 48 50  1
 50 51  1
 52 53  1
 52 54  1
 52 62  1
 54 55  1
 54 56  1
 56 57  1
 56 58  1
 58 59  1
 58 60  1
 60 61  1
 60 62  1
M  END
$$$$
